# Supplementary material for: Glioma-Associated Microglia/Macrophages Display an Expression Profile Different from M1 and M2 Polarization and Highly Express Gpnmb and Spp1
Source: PLoS One. 2015 Feb 6;10(2):e0116644. doi: 10.1371/journal.pone.0116644 (PMC4320099; doi:10.1371/journal.pone.0116644)
Supplement: S1 Table — (TXT) [file pone.0116644.s005.txt]

Mouse qPCR Primer

Actb
Fwd: CGTGGGCCGCCCTAGGCACCA
Rev: CTTAGGGTTCAGGGGGGC

Clec7a
Fwd: AGGCATCCCAAACTACAGGAG
Rev: GGAGCAGTGTCTCTTACTTCCAT

Cxcr4
Fwd: GGCTGTAGAGCGAGTGTTGC
Rev: AGATGGTGGGCAGGAAGATCC

Gpnmb 
Fwd: AGAAATGGAGCTTTGTCTACGTC
Rev: CTTCGAGATGGGAATGTATGCC

Il1rn
Fwd: CAGAAAGGGCGGGAGATTTT
Rev: GGTTCATGGTGGACAACACT

Isg20
Fwd: CGAGGGAGAGATCACGGACT
Rev: ACCACCAGCTTGCCTTTCAG

Spp1
Fwd: AGCAAGAAACTCTTCCAAGCAA
Rev: GTGAGATTCGTCAGATTCATCCG

Tgfbi
Fwd: CAGCACGGCCCCAATGTAT
Rev: GGGACCTTTTCATATCCAGGACA


Mouse Nested Primer

Actb
Fwd: CGAGCACAGCTTCTTTGCAG
Rev: TCCGGAGTCCATCACAATGC

Clec7a
Fwd: GGAATCCTGTGCTTTGTGGT
Rev: CATGGCCCTTCACTCTGATT

Cxcr4
Fwd: GTGCAGCAGGTAGCAGTGAA
Rev: CGCTGCTGTAGAGGTTGACA

Gpnmb 
Fwd: CTCTGGTGGGTTCCAATATCACT
Rev: AGGAAATGGCAGAGTCGTTGA

Il1rn
Fwd: TGCATGCACATGCTATGTATTGG
Rev: CTGGTGTTTGACCTGGGAGTA

Isg20
Fwd: CGAGGGAGAGATCACGGACT
Rev: TGTAGCAGGCGCTTACACAG

Spp1
Fwd: CTGGCAGCTCAGAGGAGAAG
Rev: GGACTCCTTAGACTCACCGC

Tgfbi
Fwd: GCTCTGGCACTGTCTGTGG
Rev: AAGACCAGGCCTCATTGCTA


Human qPCR Primer

ACTB
Fwd: GAGCTACGAGCTGCCTGAC
Rev: GACTCCATGCCCAGGAAGG

CLEC7A
Fwd: AGGGGCTCTCAAGAACAATGG
Rev: TCTGAAACAACAGCTATCCTGGT

CXCR4
Fwd: ACGCCACCAACAGTCAGAG
Rev: AGTCGGGAATAGTCAGCAGGA

GPNMB 
Fwd: TGCGGTGAACCTGATATTCCC
Rev: GTCCTCTGACCATGCTGTCC

IL1RN
Fwd: GGAGGGAAGATGTGCCTGTC
Rev: CTGTTCTCGCTCAGGTCAGT

ISG20
Fwd: AGGCTGTTGTGGCGTGAG
Rev: ATCGTTGCCCTCGCATCTTC

SPP1
Fwd: GCCGAGGTGATAGTGTGGTT
Rev: AACGGGGATGGCCTTGTATG

TGFBI
Fwd: ATGACCCTCACCTCTATGTACC
Rev: CACAGTTCACAGTTACAATCCCA


Human Nested Primer

ACTB
Fwd: GGCTACAGCTTCACCACCAC
Rev: ACATCTGCTGGAAGGTGGAC

CLEC7A
Fwd: GCCCACATGATTTGACTCAG
Rev: TTGTGTGGGTTGACTGTGGT

CXCR4
Fwd: CCGTGGCAAACTGGTACTTT
Rev: TGGAGTGTGACAGCTTGGAG

GPNMB 
Fwd: GGCAATGAAAGACCTTCTGC
Rev: AACATCGTCCCAATTTCTGG

IL1RN
Fwd: GGAGGGAAGATGTGCCTGTC
Rev: GGCAGTACTACTCGTCCTCC

ISG20
Fwd: TGAGGGAGAGATCACCGATT
Rev: AAGCCGAAAGCCTCTAGTCC

SPP1
Fwd: ACAGCCAGGACTCCATTGAC
Rev: GTGGGTTTCAGCACTCTGGT

TGFBI
Fwd: AGCAGCCCTACCACTCTCAA
Rev: GCTGGATGTTGTTGGTGATG
