# Supplementary material for: Glioma-Associated Microglia/Macrophages Display an Expression Profile Different from M1 and M2 Polarization and Highly Express Gpnmb and Spp1
Source: PLoS One. 2015 Feb 6;10(2):e0116644. doi: 10.1371/journal.pone.0116644 (PMC4320099; doi:10.1371/journal.pone.0116644)
Supplement: S2 Table — (XLSX) [file pone.0116644.s006.xlsx]

## Sheet: Sheet1
	AffyID	Module	Correlation	p.value	Adj.p.Val	AveTumor	AveMG	AveMP	AveMP2	LogFC	FC
Gpnmb	10538187	red	0.969232	2.06e-07	2.61e-05	12.6282	7.25774	7.60414	7.51092	5.17063	36.0176
Cxcl9	10531407	red	0.981413	1.69e-08	7.37e-06	12.8254	7.63385	7.14095	8.66539	5.01198	32.2669
Spp1	10523717	red	0.935997	7.59e-06	0.000270706	12.3123	7.91791	7.83589	6.8799	4.76771	27.2411
Ly6i	10429560	red	0.98451	6.84e-09	5.15e-06	11.5461	6.93713	6.7891	7.07197	4.61339	24.4776
Gjc3	10534960	red	0.982085	1.41e-08	6.39e-06	11.6249	7.74146	6.96784	7.13016	4.34508	20.3235
Il1r2	10345752	red	0.95193	1.86e-06	0.000104787	11.6376	8.218	7.02713	6.99332	4.22479	18.6977
Cd72	10512470	red	0.953229	1.63e-06	9.58e-05	12.1254	8.81368	7.62856	7.41527	4.1729	18.0371
Ms4a4c	10461594	red	0.968384	2.36e-07	2.73e-05	12.1094	7.71957	8.00364	8.15227	4.15089	17.764
Mmp13	10583044	red	0.968444	2.34e-07	2.73e-05	11.0801	7.11024	6.77123	6.91321	4.1485	17.7346
Serpina3n	10398075	red	0.97904	3.08e-08	8.8e-06	11.7059	8.18307	7.17283	7.38625	4.12517	17.4502
Ptgs2	10350516	orange	0.797614	0.00188258	0.0150316	12.6065	11.0901	7.16147	7.23357	4.11144	17.2849
Gpr171	10498345	red	0.973335	1.02e-07	1.7e-05	11.228	7.20001	7.21086	7.24028	4.01091	16.1215
Igfbp7	10530841	orange	0.838791	0.000649821	0.0068081	12.5201	10.5271	7.58897	7.48924	3.98494	15.8338
Il1b	10487597	orange	0.79774	0.00187717	0.0150215	12.7075	11.2501	7.42189	7.57656	3.95796	15.5405
Ccl5	10389207	red	0.992732	1.58e-10	8.2e-07	12.4639	9.02293	8.00261	8.63683	3.90979	15.0302
Adamdec1	10421128	red	0.968079	2.47e-07	2.77e-05	10.6874	6.75467	6.80819	6.84255	3.88556	14.7798
Il1rn	10469816	red	0.992389	1.99e-10	8.2e-07	11.6332	8.02592	7.45645	7.76554	3.88388	14.7627
Ifi44	10502791	red	0.965583	3.59e-07	3.49e-05	11.4233	7.53074	7.26574	7.95256	3.84028	14.3232
Spon1	10556509	red	0.964651	4.1e-07	3.84e-05	11.7668	8.71575	7.52024	7.5513	3.83774	14.298
AA467197	10475517	red	0.985577	4.8e-09	4.74e-06	10.9169	7.17633	6.97139	7.1132	3.82997	14.2212
A430084P05Rik	10387985	red	0.985621	4.73e-09	4.74e-06	11.2905	7.89418	7.06428	7.42357	3.82983	14.2198
Acp5	10591739	saddlebrown	0.882456	0.000144614	0.00226611	12.3811	7.74077	9.23668	8.87651	3.76314	13.5775
Moxd1	10362186	red	0.977475	4.4e-08	9.18e-06	10.8319	7.20836	7.15252	7.11116	3.67458	12.769
X4833422F24Rik	10489701	red	0.979903	2.5e-08	8.21e-06	11.2011	7.46291	7.44094	7.69166	3.66927	12.7222
Trem1	10445746	red	0.959555	7.96e-07	5.97e-05	11.4312	8.0979	7.64715	7.5723	3.65872	12.6295
Gm6377	10601456	red	0.950049	2.25e-06	0.000116591	11.1392	8.45055	7.04709	7.02264	3.63244	12.4015
Vcam1	10501608	orange	0.861649	0.000314987	0.00399707	11.7643	9.94588	7.18737	7.36033	3.59976	12.1237
Dnase1l3	10417526	saddlebrown	0.936555	7.27e-06	0.000265438	10.9797	6.90527	7.67894	7.65828	3.56557	11.8398
Ifit2	10462613	red	0.990326	6.56e-10	1.47e-06	10.6956	7.44949	6.78662	7.17452	3.55871	11.7836
Pydc4	10360373	red	0.964194	4.36e-07	3.9e-05	10.6984	6.85389	6.87436	7.78572	3.52706	11.5279
Rgs1	10358408	orange	0.643289	0.0240229	0.0934115	12.4061	12.3993	7.13063	7.1453	3.5144	11.4272
Arg2	10396831	red	0.955671	1.25e-06	8.19e-05	10.4343	7.117	6.78707	6.87688	3.50735	11.3715
Ms4a7	10466200	red	0.916503	2.77e-05	0.000678037	10.712	8.47707	6.69326	6.61617	3.44988	10.9274
Cxcr4	10357472	red	0.964529	4.17e-07	3.87e-05	11.9416	8.68632	8.54155	8.36448	3.41085	10.6358
Cxcl10	10531415	orange	0.879508	0.000162842	0.00245619	11.8347	10.0167	7.19605	8.07137	3.40661	10.6045
Tarm1	10598093	red	0.974637	7.92e-08	1.41e-05	11.0864	7.65299	7.4485	7.94938	3.40279	10.5765
Ccl8	10379535	red	0.929684	1.2e-05	0.000361729	10.2583	7.05881	6.69541	6.83207	3.39621	10.5284
Ifi205	10360406	saddlebrown	0.789295	0.00226828	0.0171541	11.7517	7.24975	7.34556	10.5069	3.3843	10.4418
Mmp14	10415052	red	0.945133	3.57e-06	0.000167794	11.3608	8.9831	7.58067	7.59214	3.30886	9.90983
Cd69	10548333	red	0.931572	1.05e-05	0.000332732	10.6103	7.87778	6.9675	7.06079	3.30828	9.90587
Uck2	10359851	red	0.990267	6.77e-10	1.47e-06	11.2641	8.26597	7.7051	7.91529	3.30199	9.86272
Cst7	10476945	red	0.962859	5.23e-07	4.37e-05	10.9332	8.35827	7.18454	7.43657	3.2734	9.66922
Cd63	10367436	orange	0.78314	0.00259043	0.0188686	11.9715	10.6417	8.11281	7.46941	3.2302	9.38398
Itgax	10557895	red	0.965037	3.88e-07	3.7e-05	11.3038	8.30097	8.03028	7.99671	3.19449	9.15457
Havcr2	10375443	orange	0.629368	0.0283204	0.1038	12.1068	12.1998	7.31194	7.23504	3.19123	9.13387
Cyp4f18	10579636	saddlebrown	0.845127	0.000537782	0.00591006	12.3786	8.08046	9.25276	10.2751	3.17586	9.03707
Clec4n	10541605	red	0.94342	4.15e-06	0.000179121	10.542	7.66815	7.49206	6.93882	3.17563	9.03565
Rsad2	10399710	red	0.978761	3.28e-08	9.16e-06	11.1339	8.03785	7.89965	7.99053	3.15787	8.92509
AW112010	10466127	saddlebrown	0.874986	0.000194241	0.00279045	12.4405	8.38391	8.97872	10.4963	3.15416	8.90216
Fosb	10560481	orange	0.615199	0.0332381	0.115263	12.4671	12.7306	7.46967	7.7828	3.13944	8.81181
Socs2	10372069	red	0.948107	2.72e-06	0.000136092	10.6111	8.37352	6.8642	7.20465	3.13027	8.75598
Anpep	10564818	saddlebrown	0.855939	0.000381733	0.00459729	11.8491	7.84614	9.28151	9.12342	3.09879	8.56697
Ifit3	10462618	red	0.975075	7.27e-08	1.32e-05	11.2974	8.80459	7.56384	8.27145	3.08406	8.47997
AI504432	10495186	red	0.968739	2.23e-07	2.7e-05	10.7292	8.29959	7.25602	7.43366	3.06615	8.37535
Vegfa	10451198	red	0.955125	1.33e-06	8.44e-05	11.3467	9.08755	7.77301	7.99255	3.06234	8.35328
Gatm	10487011	orange	0.790408	0.00221347	0.0168568	12.7891	11.7676	8.32609	9.16195	3.03718	8.20882
Ms4a6b	10461622	orange	0.853738	0.000410197	0.00481738	11.5061	9.98295	7.7358	7.74171	3.01925	8.10743
Slamf7	10360173	saddlebrown	0.942023	4.68e-06	0.000193455	11.2778	7.77963	8.30476	8.70438	3.01483	8.08267
Vdr	10432032	red	0.965327	3.72e-07	3.58e-05	9.98299	6.83734	6.8884	7.20648	3.00558	8.03099
Oasl1	10524631	red	0.937638	6.69e-06	0.000253042	11.084	7.76929	8.10631	8.38489	2.99722	7.98457
Ccl3	10389231	orange	0.598585	0.0397504	0.130251	13.2054	13.5811	8.59775	8.47181	2.98857	7.93684
Emcn	10496359	orange	0.871451	0.000221926	0.00305114	10.4419	8.66987	6.788	6.90301	2.98831	7.93544
Mmp12	10583056	red	0.963799	4.61e-07	4.01e-05	10.2676	7.4441	7.19845	7.2371	2.97443	7.85947
Igfbp3	10384223	red	0.972514	1.18e-07	1.81e-05	10.6556	7.8769	7.58748	7.58084	2.97382	7.85615
Tgfb3	10401673	red	0.965578	3.59e-07	3.49e-05	10.287	7.66086	7.07457	7.20644	2.97307	7.85204
Angpt2	10577315	red	0.972543	1.17e-07	1.81e-05	10.027	6.9207	7.03452	7.2285	2.96579	7.81253
Spint1	10474936	orange	0.735589	0.00639782	0.0373362	11.8425	11.1495	7.75791	7.79442	2.94183	7.68388
Bgn	10600169	orange	0.900113	6.61e-05	0.00123692	10.7684	8.88492	7.14632	7.48117	2.93088	7.62576
Nr4a3	10504838	red	0.935576	7.84e-06	0.000276657	10.7649	8.66906	7.39474	7.44333	2.92921	7.61694
Irg1	10416837	red	0.89897	6.98e-05	0.00129779	11.5519	8.18458	7.94731	9.83546	2.89616	7.44442
Slc7a11	10498024	orange	0.777319	0.00292617	0.0205702	10.719	9.77241	6.86547	6.88659	2.87754	7.34894
Gpr31c	10447902	red	0.956829	1.1e-06	7.28e-05	11.0844	8.83235	7.78941	8.00925	2.87409	7.33142
Gzmb	10420308	red	0.984187	7.58e-09	5.15e-06	9.82609	7.21065	6.75816	6.88733	2.87404	7.33116
Nr4a2	10482772	red	0.973899	9.13e-08	1.58e-05	11.2969	9.06656	7.8624	8.36633	2.86508	7.28579
Gm5150	10497372	saddlebrown	0.93695	7.05e-06	0.000260062	10.3965	7.03575	7.35421	8.21874	2.86029	7.26161
Eltd1	10496872	orange	0.845908	0.00052509	0.00579143	10.3757	8.7339	7.08007	6.73815	2.85832	7.25168
Nos2	10379228	red	0.937015	7.02e-06	0.000259637	10.1447	7.23749	7.36467	7.26494	2.85563	7.23822
Gcnt2	10404702	orange	0.867888	0.000252844	0.00337384	11.0179	9.51001	7.46517	7.52337	2.85168	7.21842
Fam46c	10500610	orange	0.642695	0.0241958	0.0938971	11.7389	11.6794	7.61116	7.40142	2.84153	7.16778
Cd274	10462390	red	0.992188	2.26e-10	8.2e-07	11.9853	9.39468	8.75044	9.31609	2.83159	7.11858
Gpr141	10407985	red	0.975896	6.15e-08	1.19e-05	9.81162	7.00165	6.82566	7.1144	2.83104	7.11589
Sparc	10386058	orange	0.531377	0.0754222	0.196299	12.4736	13.6202	7.54049	7.78272	2.82584	7.09029
Osm	10373912	orange	0.803074	0.00165821	0.0137343	11.8416	10.6264	8.4316	8.01966	2.81572	7.04069
Chi3l3	10501020	red	0.801048	0.00173891	0.0142465	10.0746	6.96125	8.00602	6.82262	2.81132	7.01928
Atp6v0d2	10511779	red	0.936084	7.54e-06	0.000270669	9.45533	6.57733	6.77321	6.5942	2.80709	6.9987
Tgm2	10489204	orange	0.910951	3.79e-05	0.000833002	12.2806	10.4881	9.0562	8.91041	2.79565	6.94343
Usp18	10541307	red	0.974245	8.55e-08	1.5e-05	11.5809	8.69238	8.39979	9.26698	2.79457	6.93822
Gdf3	10547633	red	0.962177	5.72e-07	4.68e-05	10.059	7.10805	7.34248	7.37867	2.78264	6.88111
Irf7	10569102	saddlebrown	0.786523	0.00240931	0.0178483	12.3021	8.44952	10.2766	9.84647	2.77793	6.85865
Cd300lf	10392845	saddlebrown	0.890669	0.000102126	0.0017649	10.6585	7.45515	8.36723	7.83475	2.77283	6.83448
Mxd1	10545921	red	0.944231	3.87e-06	0.000171107	11.8244	9.58146	8.97429	8.63953	2.75931	6.77074
Prdm1	10368970	orange	0.872788	0.000211116	0.0029548	10.8465	9.3986	7.33175	7.54698	2.75401	6.74588
Il1a	10487588	orange	0.598711	0.0396978	0.130229	12.7116	13.1929	8.09985	8.60048	2.74724	6.71431
Fgl2	10519983	saddlebrown	0.913903	3.22e-05	0.000744988	11.8924	8.60826	9.33617	9.5294	2.73443	6.65498
Got1	10467842	red	0.939307	5.85e-06	0.000228202	12.4679	10.5201	9.38252	9.324	2.72572	6.61491
Runx3	10509030	saddlebrown	0.895986	8.03e-05	0.00145361	11.335	7.93662	8.55042	9.45185	2.68868	6.44725
Ly6c1	10429568	red	0.883053	0.00014113	0.00222111	12.6826	10.7728	9.67797	9.53166	2.68845	6.44619
Itgb5	10435305	orange	0.527546	0.077951	0.20025	12.2967	13.2817	7.95746	7.70572	2.64843	6.26985
Olfml3	10500808	orange	0.505704	0.0934806	0.224069	12.3673	13.7948	7.51188	7.89422	2.6337	6.20616
Neto1	10457091	red	0.954025	1.5e-06	8.95e-05	9.75685	7.62888	6.85639	6.88559	2.63323	6.20412
Tfec	10543239	saddlebrown	0.92331	1.83e-05	0.000506938	10.9159	7.7939	8.48412	8.58787	2.62722	6.17835
Sirpb1b	10497358	saddlebrown	0.827169	0.00090152	0.00863791	10.8995	7.29382	8.62357	8.93173	2.61646	6.13245
Syt4	10454441	red	0.977467	4.41e-08	9.18e-06	9.71391	7.17685	6.98904	7.13697	2.61295	6.11754
Klrb1b	10548314	red	0.919815	2.28e-05	0.000580463	10.8542	7.91147	8.31235	8.53052	2.60278	6.07455
P2ry14	10498350	saddlebrown	0.866814	0.000262802	0.00346841	10.8175	7.73287	8.79473	8.13484	2.59668	6.04892
Gbp4	10531987	saddlebrown	0.84892	0.000478266	0.00540659	10.9764	7.59158	8.1671	9.384	2.59555	6.04421
Cdh5	10574438	orange	0.832294	0.000782667	0.00778729	10.2387	8.96087	7.02748	7.00556	2.57405	5.95479
Cxcl16	10387890	orange	0.89167	9.77e-05	0.00170828	12.1798	10.6741	9.0342	9.1169	2.57138	5.94377
Amica1	10584841	red	0.951761	1.9e-06	0.000105246	9.83147	7.09292	7.42882	7.37856	2.53137	5.7812
Inhba	10403743	red	0.97981	2.55e-08	8.21e-06	9.65441	7.15297	7.08879	7.22262	2.49962	5.65536
Nkg7	10552406	red	0.985585	4.78e-09	4.74e-06	9.8639	7.61535	7.0773	7.40092	2.49938	5.65442
Cd34	10352905	orange	0.56382	0.0562223	0.162784	11.3897	12.0201	7.3424	7.31064	2.49861	5.6514
Ly6c2	10429573	red	0.946629	3.12e-06	0.00014868	11.1963	9.43304	8.01569	8.68719	2.48435	5.59583
Ifit1	10462623	red	0.97702	4.86e-08	9.78e-06	10.0915	7.58744	7.36224	7.8835	2.48043	5.58063
Ahr	10400006	saddlebrown	0.951677	1.91e-06	0.000105606	10.8495	8.02407	8.41306	8.7102	2.46705	5.52913
Ggta1	10482059	orange	0.624356	0.0299954	0.107373	11.0859	11.2421	7.29647	7.35515	2.4547	5.48198
Gbp6	10531994	saddlebrown	0.836943	0.000685687	0.00708826	11.3375	8.04739	8.87083	9.79929	2.43167	5.39519
Ctgf	10362201	red	0.947915	2.77e-06	0.000137287	10.534	8.43807	7.95678	7.94511	2.42068	5.35423
Asns	10543067	red	0.971334	1.45e-07	2.14e-05	9.94804	7.81945	7.39475	7.38149	2.41615	5.33743
Ccrl2	10597279	orange	0.650684	0.021943	0.0882835	12.292	12.2596	8.71163	8.70215	2.40089	5.28127
H2.M2	10450880	red	0.944178	3.89e-06	0.000171107	9.3478	6.91351	6.83612	7.10496	2.39627	5.26441
P2ry13	10498367	orange	0.5076	0.0920565	0.221485	12.1696	13.4121	7.83298	8.08465	2.39305	5.25268
Il2ra	10469278	red	0.968178	2.44e-07	2.77e-05	9.30781	6.80591	6.80078	7.15136	2.38846	5.23599
Plk3	10515399	orange	0.718102	0.00853083	0.0460411	11.6531	11.0922	8.55038	8.22012	2.3655	5.1533
Zfand2a	10535095	orange	0.856885	0.000369968	0.00447542	12.8414	11.6725	9.57471	10.2297	2.34907	5.09497
Kynu	10471912	saddlebrown	0.864792	0.00028236	0.00368186	9.95794	7.09135	8.10965	7.63556	2.34575	5.08325
BC023105	10455970	saddlebrown	0.93635	7.39e-06	0.000266983	8.77602	6.08215	6.28805	7.01435	2.3145	4.97432
Mmp8	10583100	orange	0.858354	0.000352285	0.0043143	9.54832	8.30352	6.58993	6.81692	2.31153	4.96409
Gbp11	10532019	saddlebrown	0.883516	0.000138466	0.0021939	9.97293	7.12337	7.57853	8.29153	2.30845	4.9535
Fos	10397346	orange	0.578402	0.048823	0.149083	12.0635	12.6112	8.08815	8.57959	2.30387	4.93782
Mt2	10574023	orange	0.640558	0.0248258	0.0949606	12.1757	12.3089	8.09023	9.21873	2.30309	4.93513
Ccl2	10379511	orange	0.661413	0.0191632	0.081121	11.1487	10.9907	7.724	7.88738	2.28131	4.8612
Pyhin1	10351873	saddlebrown	0.740716	0.00585643	0.0348965	11.4874	8.02775	9.51676	10.0832	2.27818	4.85067
Itgal	10557591	saddlebrown	0.86614	0.000269198	0.0035314	11.0314	8.06457	8.93803	9.27637	2.27173	4.82902
Ell2	10406254	red	0.983156	1.04e-08	5.38e-06	10.393	8.38954	7.83107	8.15193	2.26886	4.81941
Niacr1	10533720	red	0.957563	1.01e-06	7.08e-05	10.6558	8.3747	8.15967	8.6284	2.26824	4.81734
Iigp1	10455961	saddlebrown	0.792402	0.00211775	0.0163445	10.0751	6.88104	7.82818	8.71233	2.26792	4.81629
Hilpda	10536794	red	0.961606	6.16e-07	4.93e-05	9.88838	7.74621	7.59801	7.52158	2.26645	4.81136
Gla	10606714	steelblue	0.909429	4.12e-05	0.000881156	11.5026	9.45729	9.47059	8.78581	2.26472	4.80562
Mmp19	10367400	saddlebrown	0.703404	0.010701	0.0539091	10.4974	7.14033	8.88334	8.72423	2.24811	4.7506
Cxcl2	10523156	orange	0.793259	0.00207761	0.0161386	11.7472	10.8777	8.7266	8.90417	2.24439	4.73835
Ets2	10437160	orange	0.898201	7.24e-05	0.00133704	12.1786	10.8564	9.39199	9.55634	2.24364	4.7359
F11r	10351623	orange	0.530058	0.0762861	0.197428	11.1123	12.0017	7.26485	7.35983	2.23688	4.71377
Clec7a	10548375	saddlebrown	0.849836	0.000464706	0.00530848	11.679	8.73851	9.80518	9.78839	2.23502	4.70768
Sirpb1a	10497349	saddlebrown	0.868644	0.000246017	0.003303	12.708	9.80207	10.4872	11.1304	2.23475	4.7068
Grasp	10427026	orange	0.854278	0.00040306	0.00477482	10.2708	9.1591	7.40387	7.54755	2.23392	4.70409
Rhoj	10396476	red	0.943239	4.22e-06	0.000179121	9.94786	8.32828	7.35673	7.45742	2.23372	4.70346
Sh2d1b1	10351477	red	0.933358	9.25e-06	0.000302075	9.80559	7.32073	7.45248	7.99119	2.21746	4.65075
Mcam	10584674	red	0.986328	3.68e-09	4.74e-06	10.0138	7.94698	7.48537	7.95692	2.21738	4.65047
Nampt	10395259	red	0.978572	3.43e-08	9.18e-06	12.1088	9.80576	9.81984	10.0551	2.21524	4.64358
Sh3pxd2b	10375065	saddlebrown	0.914462	3.12e-05	0.000732735	10.625	8.09715	8.72253	8.44298	2.20416	4.60805
Slc2a1	10507594	orange	0.754515	0.0045699	0.029046	12.9438	12.3058	9.90288	10.0116	2.20371	4.60661
Serpina3f	10398039	saddlebrown	0.857916	0.000357487	0.00436326	9.83114	6.97512	7.80591	8.11879	2.19787	4.58801
Aoah	10403871	saddlebrown	0.791157	0.00217711	0.0166616	11.2767	8.13355	9.14083	9.97562	2.19339	4.57379
Rhov	10486197	red	0.979483	2.77e-08	8.52e-06	9.14258	6.96394	6.83936	7.04578	2.19289	4.57221
Axl	10561104	red	0.898841	7.02e-05	0.00130359	12.0288	9.45437	9.40137	10.6622	2.1895	4.56149
Tgtp1	10385518	saddlebrown	0.68247	0.014468	0.0664412	11.4101	8.04181	8.76009	10.8724	2.18537	4.54842
Gpx3	10376201	red	0.915471	2.95e-05	0.000705426	10.7344	8.41981	8.71365	8.52104	2.18288	4.5406
Cd83	10404840	orange	0.507998	0.091759	0.221063	12.3557	13.429	8.52144	8.57888	2.17928	4.52928
Zmynd15	10377826	red	0.964345	4.27e-07	3.9e-05	9.89221	7.70416	7.74735	7.68877	2.17878	4.52772
Irgm1	10385500	red	0.983655	8.94e-09	5.38e-06	11.5299	9.50787	9.1478	9.44503	2.16299	4.47842
Ms4a6d	10466210	red	0.957085	1.07e-06	7.2e-05	13.0695	11.4141	10.1844	11.1348	2.15839	4.46417
Sik1	10449741	red	0.962875	5.22e-07	4.37e-05	11.7926	9.8242	9.57442	9.50413	2.15833	4.46397
Fads1	10461439	orange	0.563634	0.0563214	0.163028	11.4066	11.995	7.81666	7.94853	2.15324	4.44827
Ifi204	10360382	saddlebrown	0.782112	0.00264748	0.0192071	12.1703	9.05319	10.0399	10.9623	2.15179	4.4438
Emp1	10542355	saddlebrown	0.705189	0.0104177	0.0528808	11.4388	8.31191	10.0293	9.54741	2.1426	4.41556
Serping1	10484463	red	0.957294	1.04e-06	7.08e-05	9.92067	8.11684	7.33502	7.88371	2.14214	4.41418
Serpine1	10534667	orange	0.587498	0.0445708	0.139821	11.3383	11.6762	7.81345	8.0992	2.14199	4.41369
Nfil3	10409278	saddlebrown	0.85778	0.000359114	0.00436841	11.3174	8.7144	9.57495	9.24058	2.14073	4.40986
X2210403K04Rik	10378568	red	0.962789	5.28e-07	4.38e-05	10.0592	8.2809	7.75399	7.75058	2.13068	4.37923
X2010002N04Rik	10459071	steelblue	0.834116	0.000743478	0.00752354	10.8159	9.58435	8.55992	7.9294	2.12466	4.36099
Gpr114	10574246	saddlebrown	0.847612	0.000498177	0.00556801	10.05	7.33168	7.68847	8.75655	2.1244	4.36021
Oasl2	10524621	saddlebrown	0.806565	0.00152591	0.0128438	12.0045	9.03036	9.72212	10.9026	2.11942	4.3452
Cdkn1a	10443463	red	0.970454	1.69e-07	2.25e-05	12.9954	11.2918	10.3469	11.0179	2.10984	4.31643
Ly6a	10429564	saddlebrown	0.827387	0.000896214	0.00860223	13.3947	10.8452	11.7424	11.2973	2.09972	4.28625
Csf2rb2	10430302	red	0.971247	1.47e-07	2.14e-05	11.628	9.99696	9.03996	9.61757	2.07653	4.21791
Hba.a1	10375051	orange	0.514764	0.0868069	0.213379	12.2608	13.4377	7.47275	9.64301	2.07633	4.21733
Nrg1	10578045	red	0.940495	5.31e-06	0.00021326	9.05674	6.97715	7.04373	6.95298	2.06546	4.18568
Ass1	10363541	saddlebrown	0.835531	0.000714103	0.00733321	10.6016	7.98882	9.0099	8.61153	2.06488	4.18398
Gpr65	10397645	saddlebrown	0.923433	1.82e-05	0.000505092	11.2788	8.91269	9.43247	9.30192	2.06312	4.17889
Scgb3a1	10375608	red	0.930224	1.16e-05	0.000354654	9.53696	7.41203	7.50733	7.515	2.05884	4.16652
Ctse	10349648	red	0.887637	0.000116482	0.0019135	10.0614	7.82888	8.31875	7.87289	2.0546	4.15428
Apod	10439009	orange	0.748131	0.00513527	0.0317488	10.1961	9.60683	7.25648	7.56401	2.05364	4.15153
Treml2	10445767	red	0.931744	1.04e-05	0.000330689	10.2123	8.87164	7.65865	7.95427	2.0508	4.14336
Hgf	10519857	saddlebrown	0.823972	0.000982421	0.0092261	10.1278	7.76488	8.65346	7.82548	2.04651	4.13105
Timp1	10598976	red	0.967153	2.85e-07	3.01e-05	9.02389	6.89276	6.96981	7.11347	2.03188	4.08937
H19	10569335	red	0.958479	9.06e-07	6.56e-05	9.45363	7.25734	7.36348	7.64649	2.03119	4.08743
Apln	10604375	orange	0.906597	4.78e-05	0.000976653	10.1916	8.9646	7.62142	7.909	2.02654	4.07427
Mmp2	10573924	orange	0.710273	0.00964122	0.0499992	10.4306	10.0706	7.50712	7.63505	2.02632	4.07365
Cstb	10364375	red	0.910669	3.85e-05	0.000844153	11.8903	9.83477	9.07062	10.6877	2.0259	4.07247
Lhfpl2	10406676	orange	0.604709	0.0372528	0.124424	10.7801	11.054	7.5271	7.68487	2.02476	4.06926
Dusp5	10463945	red	0.934181	8.7e-06	0.000290988	10.5691	9.22403	8.08612	8.36967	2.00913	4.02539
Rnf149	10354191	red	0.988871	1.32e-09	2.39e-06	11.9039	10.1004	9.72435	9.89439	1.99753	3.99317
Gbp8	10531972	saddlebrown	0.799347	0.00180898	0.0146156	10.3672	7.62509	8.06906	9.43569	1.99061	3.97404
Lgals1	10425161	saddlebrown	0.858863	0.000346306	0.00426509	12.4613	9.85929	10.763	10.7982	1.98779	3.96629
Cd200r4	10435920	saddlebrown	0.811469	0.00135392	0.0117509	8.98721	6.2711	7.41871	7.36168	1.97005	3.91782
Slamf6	10351691	orange	0.848651	0.000482312	0.00544103	10.2889	9.37533	7.66198	7.92461	1.9683	3.91307
Arg1	10368343	green	0.314522	0.319404	0.490318	11.4804	6.84581	11.3809	10.314	1.96683	3.9091
Cldn5	10434229	orange	0.814257	0.00126303	0.0111851	10.2073	9.18187	7.74123	7.79968	1.96634	3.90777
Tmem119	10532741	orange	0.451752	0.140399	0.290927	11.8257	13.3242	8.17121	8.10508	1.95888	3.88759
Nek6	10471844	orange	0.643368	0.0239999	0.0934115	10.8099	10.7599	8.0216	7.80543	1.94761	3.85735
Parvg	10425866	orange	0.554201	0.0615117	0.173031	11.1049	11.5004	8.3035	7.67258	1.94608	3.85325
Pvr	10560709	red	0.944129	3.9e-06	0.000171107	10.8482	9.26039	8.86973	8.59129	1.94111	3.84001
Arrdc4	10564507	red	0.925942	1.55e-05	0.000442991	10.5823	9.12205	8.44717	8.36815	1.93655	3.82789
Chl1	10540298	red	0.968966	2.15e-07	2.63e-05	8.70748	7.08106	6.64375	6.61291	1.92824	3.8059
AI607873	10360377	red	0.888358	0.000112932	0.00187216	12.932	10.9162	10.2662	11.8438	1.92323	3.79271
Bnip3	10414269	orange	0.876154	0.000185717	0.00271826	10.5624	9.36533	8.24346	8.32388	1.91821	3.77955
Ang	10414537	orange	0.524966	0.0796868	0.20315	11.3606	12.2097	7.95745	8.16465	1.91662	3.77538
Ifitm1	10558769	red	0.968076	2.48e-07	2.77e-05	10.0242	8.06159	8.07321	8.19246	1.91516	3.77156
Il10	10349603	red	0.905789	4.98e-05	0.0010125	8.96488	7.45691	6.88393	6.82067	1.91104	3.7608
Nceh1	10491083	red	0.967249	2.81e-07	3.01e-05	11.7271	9.62881	9.63581	10.1934	1.90772	3.75216
Ccr7	10390763	red	0.882186	0.000146214	0.00228551	10.1043	8.21135	8.06906	8.31416	1.90606	3.74785
Plp1	10601888	orange	0.732678	0.00672148	0.0387984	10.0847	9.55945	7.46886	7.51798	1.90257	3.73878
Ddit4	10369290	orange	0.771355	0.00330348	0.0226658	10.7168	10.0812	8.00165	8.3636	1.90132	3.73556
Trem3	10445753	red	0.984212	7.52e-09	5.15e-06	9.57891	7.88074	7.41123	7.7415	1.90109	3.73494
B3gnt5	10434291	saddlebrown	0.828432	0.000871029	0.00841995	9.26549	6.78414	7.76376	7.55556	1.89767	3.72611
Hpgds	10545101	orange	0.462727	0.129829	0.277005	10.6037	11.9408	7.14843	7.03362	1.89605	3.72192
Rab3il1	10461408	orange	0.5531	0.0621381	0.174073	11.4574	12.0116	8.31349	8.36361	1.89446	3.71784
Gadd45b	10364950	orange	0.495707	0.101236	0.235697	11.2297	12.226	7.96359	7.82747	1.8907	3.70816
Glipr1	10372410	red	0.954641	1.4e-06	8.61e-05	10.8959	9.10962	8.43083	9.49837	1.88295	3.68827
Ralgds	10470564	red	0.936865	7.1e-06	0.000260341	9.72226	8.41467	7.51299	7.60844	1.87689	3.67283
Il2rb	10430344	red	0.967399	2.75e-07	2.99e-05	8.87805	7.07333	6.84327	7.10189	1.87189	3.66011
Gbp2	10496592	green	0.562904	0.0567122	0.16381	11.9264	8.45005	10.5699	11.1447	1.87153	3.65921
Gdpd1	10389590	orange	0.828082	0.000879407	0.00848585	9.78272	8.93423	7.39985	7.40363	1.87015	3.65571
Errfi1	10510574	orange	0.655915	0.0205535	0.0847626	11.606	11.535	8.74526	8.96701	1.85694	3.62239
Plagl1	10361771	red	0.957376	1.03e-06	7.08e-05	9.30748	7.74991	7.31399	7.29472	1.85461	3.61654
C3	10452316	green	0.444041	0.148149	0.301291	12.4494	8.41754	11.2058	12.1664	1.85281	3.61204
Il1rl2	10345777	orange	0.688448	0.0133058	0.0630505	9.84555	9.66382	7.05554	7.26578	1.8505	3.60626
Zbp1	10490150	saddlebrown	0.624257	0.0300291	0.107423	10.9846	7.78182	9.21073	10.4223	1.84637	3.59594
Nr4a1	10427035	orange	0.54708	0.065643	0.180133	12.2373	12.471	9.82389	8.90099	1.83869	3.57685
Mr1	10358982	orange	0.831367	0.000803208	0.00794803	11.0549	10.1639	8.83229	8.66462	1.83468	3.56693
Oas3	10533213	saddlebrown	0.744858	0.0054448	0.0330795	10.0949	7.30198	8.47277	9.00691	1.83435	3.56611
Trem2	10445781	orange	0.528482	0.0773278	0.199168	12.1821	12.7729	9.35312	8.92007	1.83344	3.56386
Aif1	10450484	orange	0.750012	0.00496347	0.0310574	10.3074	9.86005	7.64679	7.91786	1.83251	3.56156
Adamtsl4	10500183	saddlebrown	0.89032	0.000103703	0.00177323	10.1438	7.88275	8.36235	8.69083	1.8318	3.55981
Kcna3	10495183	red	0.971162	1.5e-07	2.14e-05	9.9907	8.43775	7.83867	8.20035	1.83177	3.55974
Gpr132	10402800	saddlebrown	0.823883	0.000984755	0.00924005	10.4272	7.97399	8.33931	9.49556	1.82429	3.54133
Gm13033	10508770	red	0.97846	3.52e-08	9.18e-06	9.3617	7.58981	7.35281	7.68612	1.81879	3.52785
Esam	10584317	orange	0.812923	0.0013059	0.0114161	9.56906	8.69064	7.16526	7.39776	1.81784	3.52553
Csrnp1	10597758	orange	0.639707	0.0250801	0.0955626	10.9679	10.9004	8.40294	8.17755	1.80761	3.50061
Lap3	10521709	orange	0.719817	0.00830103	0.0450089	11.5439	11.1447	9.09521	8.97279	1.80631	3.49746
Adam8	10568873	saddlebrown	0.460787	0.131659	0.279047	11.6064	8.09667	11.0346	10.2746	1.8045	3.49308
Il7r	10427628	orange	0.617554	0.0323812	0.11337	10.0231	10.2309	7.0794	7.36078	1.79939	3.48073
Cish	10588577	red	0.982387	1.3e-08	6.13e-06	9.33459	7.63936	7.44011	7.53166	1.79755	3.4763
Ndrg1	10429140	orange	0.861961	0.000311624	0.00396364	10.1971	9.17033	7.93065	8.10665	1.79458	3.46916
Pim1	10443527	steelblue	0.840057	0.000626112	0.00663642	12.1299	10.3944	10.7629	9.85233	1.79338	3.46626
Pdgfc	10492689	red	0.980327	2.25e-08	8.21e-06	9.50606	8.02745	7.46053	7.65159	1.79287	3.46504
Ccl7	10379518	orange	0.591443	0.0428107	0.13641	10.3605	10.5894	7.53578	7.59757	1.78626	3.4492
Fcgr4	10351509	green	0.547547	0.0653658	0.179645	12.4495	9.06731	11.0724	11.8699	1.77961	3.43333
Creb5	10538338	red	0.984213	7.52e-09	5.15e-06	9.85595	8.10567	7.87331	8.28385	1.76834	3.40663
Isg20	10554240	red	0.978129	3.8e-08	9.18e-06	10.5123	8.71523	8.56678	8.96867	1.76206	3.39181
Rasgef1b	10531610	orange	0.555587	0.0607288	0.171539	10.8393	11.2069	8.17139	7.85787	1.76059	3.38837
Clec12a	10542164	red	0.937222	6.91e-06	0.000257249	10.2449	8.37134	8.29207	8.80862	1.75427	3.37355
Bcl2a1c	10589884	orange	0.783768	0.00255607	0.0187187	10.5558	10.0063	7.86538	8.53559	1.75333	3.37136
Il18bp	10566050	saddlebrown	0.803234	0.00165196	0.0136929	10.8937	8.49187	8.92601	10.0057	1.75245	3.36931
Sparcl1	10531931	orange	0.401251	0.196088	0.359385	10.8536	12.9546	7.01661	7.33606	1.75116	3.36629
X1300002K09Rik	10504582	red	0.950842	2.08e-06	0.000112044	9.22704	7.35235	7.42493	7.65131	1.75085	3.36557
Emb	10407327	saddlebrown	0.59994	0.0391878	0.128907	11.1106	8.12552	10.0783	9.88014	1.74923	3.36179
Ttyh2	10382376	orange	0.852334	0.0004292	0.0049867	10.3232	9.48512	8.06023	8.17751	1.74894	3.3611
Slc7a5	10582275	orange	0.647836	0.0227279	0.0901767	11.1835	11.0821	8.75324	8.48315	1.74405	3.34973
P2ry10	10601416	saddlebrown	0.838593	0.000653593	0.00683445	8.73989	6.71868	7.31736	6.96393	1.7399	3.34013
Slamf8	10360306	red	0.972418	1.2e-07	1.81e-05	10.1959	8.45506	8.15814	8.75972	1.73822	3.33622
Krt8	10432918	red	0.871165	0.00022429	0.0030656	9.65741	7.85389	7.96868	7.93988	1.7366	3.33248
Plscr1	10356082	saddlebrown	0.850827	0.000450355	0.00517171	11.0791	9.00787	9.77856	9.24231	1.73617	3.33149
Fosl2	10520862	red	0.98021	2.31e-08	8.21e-06	11.4116	9.76037	9.58865	9.6986	1.72901	3.31501
Tnfaip3	10368144	orange	0.483915	0.110922	0.250058	11.4376	12.4756	8.30567	8.34927	1.72742	3.31134
Gde1	10567335	orange	0.801124	0.00173586	0.0142454	11.3315	10.6272	9.14251	9.0542	1.72349	3.30235
Coq10b	10346298	orange	0.802359	0.00168636	0.013901	10.5186	9.78349	8.43418	8.17477	1.72117	3.29703
Serpinb6b	10404422	red	0.931446	1.06e-05	0.000334349	8.96555	7.49429	7.15396	7.09471	1.7179	3.28957
Tnfaip2	10398665	saddlebrown	0.72167	0.0080579	0.0441459	11.7313	9.36899	10.7038	9.97634	1.71489	3.28271
Glrx	10406270	saddlebrown	0.846447	0.000516462	0.0057253	10.777	8.48523	9.23915	9.46844	1.71272	3.27778
Trp53i11	10474064	orange	0.805981	0.00154743	0.0129948	11.2741	10.636	8.85248	9.19575	1.71271	3.27776
Tgfbi	10405587	saddlebrown	0.679734	0.0150241	0.0683036	13.5862	10.8372	12.365	12.4374	1.70632	3.26327
Igj	10531126	red	0.917645	2.6e-05	0.000644314	8.28333	6.6435	6.5437	6.55535	1.70248	3.25459
Pde7b	10368175	red	0.958713	8.81e-07	6.48e-05	10.2468	8.53821	8.12773	8.98064	1.69792	3.24433
P2ry12	10498371	orange	0.484645	0.110305	0.249002	10.9173	12.0149	7.67592	7.97535	1.69525	3.23833
Fabp5	10490838	saddlebrown	0.823491	0.000995076	0.00928083	11.4599	9.17822	9.87602	10.2463	1.69305	3.2334
Ms4a6c	10461614	red	0.944574	3.75e-06	0.000168895	12.752	11.1894	10.4404	11.5601	1.68877	3.22381
Aig1	10367973	red	0.952506	1.76e-06	0.000101254	10.0303	8.85567	7.88762	8.2861	1.68716	3.22023
Tlr8	10607868	saddlebrown	0.650753	0.0219242	0.0882733	11.0014	8.18026	9.26702	10.4969	1.68673	3.21927
Gm885	10382106	saddlebrown	0.724169	0.00773844	0.0430243	11.1546	9.07175	10.2147	9.12995	1.68246	3.20975
H2.T22	10450694	saddlebrown	0.578745	0.0486576	0.148722	11.0175	8.22725	10.2227	9.55729	1.68176	3.20819
Ccdc86	10466104	steelblue	0.888052	0.000114427	0.00188831	10.8429	9.78473	8.9367	8.76531	1.68062	3.20566
Gpr35	10348645	saddlebrown	0.825237	0.000949772	0.00901289	10.9899	8.6729	9.44703	9.81519	1.67824	3.20037
Sorl1	10592535	orange	0.831765	0.000794346	0.00787467	10.5469	9.75926	8.47432	8.3841	1.67435	3.19175
Gm4841	10459066	saddlebrown	0.683375	0.0142873	0.0658647	9.57631	6.95649	7.89026	8.87382	1.66945	3.18094
Plac8	10531724	saddlebrown	0.620896	0.0311927	0.110621	10.3799	7.56892	9.16064	9.41367	1.66553	3.1723
Pdpn	10518147	orange	0.904426	5.34e-05	0.00105575	9.62138	8.53462	7.59524	7.74484	1.66315	3.16708
Dmxl2	10593668	red	0.965928	3.42e-07	3.44e-05	10.0308	8.71841	8.07245	8.31692	1.66157	3.1636
Tspan6	10606609	orange	0.868811	0.000244533	0.00328714	8.65699	7.74614	6.62789	6.62593	1.65701	3.15361
Basp1	10427895	orange	0.555964	0.060517	0.171297	11.2639	11.7385	8.56919	8.51411	1.6566	3.15274
Fcrlb	10360012	red	0.962106	5.77e-07	4.68e-05	9.32469	7.53689	7.59998	7.87142	1.65527	3.14981
Jdp2	10397351	orange	0.917357	2.64e-05	0.000652341	10.4571	9.35867	8.41099	8.63971	1.65393	3.1469
Bcas1	10490061	red	0.943036	4.29e-06	0.000180874	8.814	7.50718	6.896	7.087	1.65061	3.13966
Ifrd1	10395463	orange	0.516206	0.085775	0.211712	11.1305	11.5655	8.87159	8.00718	1.64905	3.13628
Egr1	10454782	orange	0.478114	0.115905	0.256871	11.6963	12.5921	8.92616	8.62851	1.64738	3.13264
Casp12	10583008	red	0.982651	1.2e-08	5.94e-06	8.43167	6.98327	6.68029	6.70827	1.64106	3.11894
Klra2	10548552	green	0.419468	0.174647	0.334087	10.7593	7.03382	9.4038	10.9252	1.6384	3.1132
Itga1	10412298	red	0.911174	3.75e-05	0.000829632	8.93003	7.78258	6.90051	7.19615	1.63695	3.11009
H2.Q6	10444824	red	0.955839	1.23e-06	8.09e-05	12.3992	10.654	10.4945	11.1464	1.63427	3.10431
Ch25h	10467136	red	0.96412	4.41e-07	3.9e-05	8.60293	7.1902	6.81272	6.90433	1.63385	3.1034
Gm13363	10469575	orange	0.775516	0.00303655	0.0211682	11.873	11.2782	9.77119	9.68127	1.62939	3.09383
Htra4	10577782	red	0.848192	0.000489279	0.00549681	9.11418	7.3399	7.5789	7.5427	1.62701	3.08873
Bcl2a1d	10595633	orange	0.764118	0.00380982	0.0251254	11.4694	11.0282	8.82242	9.67775	1.62658	3.08781
X5730469M10Rik	10419082	orange	0.491277	0.104805	0.240728	10.7962	11.7467	7.83076	7.93332	1.62597	3.08649
Ppp1r15a	10563338	orange	0.476376	0.117426	0.258975	10.7322	11.6417	7.95243	7.72466	1.62592	3.08638
Apol7c	10430186	red	0.969433	2e-07	2.55e-05	8.40125	6.89506	6.70515	6.72736	1.62539	3.08526
Tm4sf1	10498273	orange	0.78418	0.00253367	0.0186174	9.46932	8.81647	7.24938	7.4727	1.62314	3.08045
Irs2	10576971	red	0.952825	1.7e-06	9.94e-05	10.3034	9.08887	8.41132	8.5692	1.6136	3.06015
Has2	10428707	red	0.961531	6.22e-07	4.94e-05	8.34277	6.6296	6.71108	6.8595	1.60937	3.05119
Pcolce	10534862	red	0.933359	9.25e-06	0.000302075	9.52095	8.23109	7.55338	7.95104	1.60912	3.05065
Nlrp3	10376513	orange	0.662274	0.0189519	0.0804457	10.6941	10.6594	8.17521	8.42188	1.60856	3.04946
Plbd1	10548817	saddlebrown	0.620225	0.0314287	0.111171	11.856	9.07584	10.2297	11.44	1.60749	3.04721
Lgals3	10414360	green	0.390063	0.210023	0.373997	12.0066	8.26007	11.2067	11.7371	1.6053	3.04259
Ptprb	10366476	orange	0.770519	0.00335919	0.0229571	9.51454	8.91431	7.23788	7.57956	1.60396	3.03976
Sgk1	10362073	orange	0.593205	0.0420403	0.134993	11.4179	11.6743	8.89433	8.87513	1.60335	3.03848
Gpr56	10574259	orange	0.375958	0.228426	0.393695	10.9847	13.0354	7.65921	7.45892	1.60021	3.03188
Prrg4	10485624	red	0.907992	4.44e-05	0.000927195	8.48137	7.07562	6.73098	6.83712	1.60013	3.03171
Gdap10	10395273	red	0.928653	1.29e-05	0.000379323	9.64378	8.01378	7.57357	8.54674	1.59909	3.02951
Apold1	10542319	orange	0.895721	8.13e-05	0.00146666	9.66591	8.68988	7.64387	7.86991	1.59803	3.02729
Gm12250	10376324	saddlebrown	0.751635	0.00481881	0.0303442	10.9046	8.53125	9.43965	9.95551	1.59577	3.02255
Ccl12	10379530	orange	0.687724	0.0134427	0.0635606	9.28244	9.08038	7.00251	7.00279	1.58722	3.0047
Arid5b	10369792	orange	0.86555	0.000274892	0.00359309	11.6449	10.718	9.19562	10.2661	1.58499	3.00006
Mageb16	10545096	red	0.916581	2.76e-05	0.000676708	7.95353	6.18317	6.35098	6.58113	1.58177	2.99336
Raet1d	10362091	saddlebrown	0.854864	0.000395438	0.00470397	8.56319	6.51562	7.18894	7.24232	1.5809	2.99157
Pde4b	10506335	red	0.906223	4.87e-05	0.000993863	9.97087	9.01523	7.86119	8.2991	1.57902	2.98768
Tigit	10439527	red	0.977399	4.47e-08	9.18e-06	9.13486	7.49825	7.3361	7.83568	1.57818	2.98593
Mapkapk3	10596637	red	0.936468	7.32e-06	0.0002656	11.053	9.25397	9.50692	9.6657	1.57744	2.98439
Per1	10377439	orange	0.602738	0.038044	0.126189	11.0445	11.2728	8.32005	8.81489	1.57521	2.97979
Tm4sf19	10435043	red	0.934908	8.25e-06	0.000282857	8.86935	7.1472	7.29803	7.43989	1.5743	2.97792
Mmp25	10448278	red	0.975713	6.39e-08	1.2e-05	8.98112	7.44807	7.34732	7.42633	1.57389	2.97705
Sdc4	10489484	orange	0.706431	0.0102239	0.0520527	10.5497	10.1636	8.52146	8.24584	1.57275	2.97471
Myo5b	10456653	red	0.957346	1.03e-06	7.08e-05	8.80881	7.36398	7.09276	7.25415	1.57184	2.97284
Fkbp5	10449452	orange	0.558352	0.0591886	0.168544	10.9308	11.1187	8.82969	8.13054	1.57116	2.97144
Cyr61	10502655	orange	0.6266	0.0292371	0.105703	9.87325	9.89145	7.43116	7.58381	1.57111	2.97134
AF251705	10392815	orange	0.647655	0.0227784	0.0901767	11.2901	11.3284	8.65986	9.18946	1.56419	2.95711
Tspan7	10598626	orange	0.373125	0.232235	0.397287	10.5823	12.7223	7.21408	7.14092	1.55649	2.94137
Slc43a3	10473384	red	0.950606	2.13e-06	0.000112678	10.0771	8.36421	8.45561	8.77483	1.54555	2.91914
Cpd	10388591	red	0.966538	3.12e-07	3.17e-05	11.0203	9.67461	9.39768	9.35486	1.5446	2.91723
Coro2a	10512774	red	0.927631	1.38e-05	0.000402212	10.4661	9.265	8.43034	9.07585	1.54242	2.91282
Rnf217	10368577	red	0.975841	6.22e-08	1.19e-05	9.02563	7.68654	7.32888	7.43514	1.54211	2.9122
Dhx58	10391207	saddlebrown	0.822752	0.00101474	0.00940778	10.4349	8.31396	9.10856	9.26211	1.54004	2.90803
Cx3cr1	10597743	orange	0.394391	0.204563	0.367889	11.4768	13.3598	8.1659	8.28719	1.5392	2.90634
Hebp1	10548761	orange	0.883931	0.000136118	0.00217688	9.76431	8.67551	8.11002	7.89201	1.53847	2.90486
Cfb	10450325	green	0.224244	0.483515	0.641768	12.0223	7.32359	12.1079	12.0216	1.53796	2.90383
Spsb1	10518735	orange	0.676216	0.0157623	0.0708328	9.85854	9.74303	7.50587	7.71415	1.53752	2.90296
Cd38	10521678	saddlebrown	0.593179	0.0420516	0.134993	12.5059	9.76109	11.3539	11.7913	1.53712	2.90214
Tnfaip6	10472050	red	0.945053	3.6e-06	0.000167794	8.34644	6.832	6.85293	6.74316	1.53708	2.90206
Tnf	10450501	orange	0.475186	0.118475	0.260286	11.0368	12.0655	8.10364	8.34164	1.53326	2.89439
Spata13	10415725	orange	0.56874	0.0536439	0.158569	9.89377	10.1368	7.67682	7.27179	1.53197	2.89181
Flt1	10535807	orange	0.732346	0.00675921	0.0389129	9.8501	9.39226	7.67301	7.89869	1.52878	2.88541
Slc30a4	10487021	orange	0.748575	0.00509432	0.0315325	9.51658	9.10095	7.44775	7.41675	1.5281	2.88406
Siglec1	10487823	saddlebrown	0.575158	0.0504059	0.152518	11.0215	8.2217	9.56302	10.6986	1.52709	2.88203
Ube2l6	10473356	red	0.944999	3.61e-06	0.000167794	10.7049	9.10755	9.05205	9.3738	1.52708	2.88201
Gzma	10412211	red	0.897063	7.64e-05	0.00139643	8.43311	7.28472	6.76111	6.67935	1.52471	2.8773
Rgs5	10351455	orange	0.570359	0.0528139	0.156969	9.26881	9.41458	6.86218	6.95853	1.52372	2.87531
Acta2	10467124	orange	0.682081	0.0145462	0.0667186	9.89363	9.52242	7.77737	7.81506	1.52201	2.87192
Dgat2	10565775	red	0.94006	5.51e-06	0.000217785	9.44618	8.26169	7.65717	7.85996	1.51991	2.86773
Slfn5	10379615	saddlebrown	0.661487	0.0191449	0.081121	11.0721	8.59883	10.0436	10.0154	1.51946	2.86685
Odc1	10394770	steelblue	0.672347	0.0166045	0.0732254	10.4128	9.18774	9.44617	8.06559	1.51301	2.85405
P2ry6	10565958	orange	0.632982	0.0271554	0.100963	11.6206	11.7587	8.9586	9.61186	1.51089	2.84986
Mdfic	10536472	saddlebrown	0.840158	0.000624257	0.00662321	11.2088	9.17639	9.56927	10.3505	1.51006	2.84821
Gcnt1	10466521	orange	0.443936	0.148256	0.301304	9.98642	11.1301	7.33012	6.96967	1.5098	2.8477
Parp12	10544133	red	0.965678	3.54e-07	3.49e-05	11.8174	10.656	9.97175	10.2985	1.50869	2.84552
Npl	10358879	orange	0.57233	0.0518151	0.155018	10.5237	10.7967	8.22277	8.02673	1.50825	2.84465
Prrx1	10359624	red	0.92296	1.88e-05	0.000513896	9.03234	7.8785	7.43032	7.26519	1.50767	2.8435
Gas2l3	10371770	red	0.90224	5.96e-05	0.00114175	10.0065	8.15183	8.61383	8.73404	1.50663	2.84145
Spty2d1	10563659	steelblue	0.786953	0.00238699	0.0177677	10.209	9.3308	8.72673	8.05143	1.50603	2.84027
Plaur	10550906	saddlebrown	0.589301	0.0437598	0.1385	11.8878	9.3795	11.1841	10.5881	1.50389	2.83607
Pmepa1	10490159	orange	0.516394	0.0856408	0.211525	11.3865	12.0928	8.71931	8.8389	1.50281	2.83395
Trim25	10380260	saddlebrown	0.809077	0.00143584	0.0122661	11.4675	9.40673	10.2762	10.2176	1.50069	2.82979
X1300014I06Rik	10408629	orange	0.710882	0.00955121	0.0497697	9.26601	8.91357	7.33734	7.05082	1.49877	2.82601
Kdm6b	10377547	orange	0.571875	0.0520445	0.155454	11.0806	11.3672	8.77938	8.60418	1.49706	2.82268
Tap1	10444244	saddlebrown	0.705473	0.0103733	0.0527146	11.4766	9.17275	10.4029	10.3763	1.49255	2.81387
Hba.a2	10375058	orange	0.454324	0.137874	0.287423	11.4481	12.8625	7.69316	9.3344	1.48469	2.79858
Tnfsf13b	10570018	red	0.890764	0.000101701	0.00176395	10.7185	9.51938	9.29571	8.9011	1.47978	2.78906
Galnt6	10432661	red	0.973237	1.03e-07	1.7e-05	8.77943	7.26814	7.27519	7.35652	1.47948	2.78848
Thap6	10523195	red	0.907364	4.59e-05	0.000945554	9.42733	8.08426	8.01527	7.7672	1.47176	2.77359
Trp53inp2	10477644	orange	0.75792	0.00428839	0.0277431	10.5318	10.1484	8.23987	8.79593	1.47045	2.77108
Jun	10514466	orange	0.442699	0.149524	0.302703	12.1746	13.4844	9.01383	9.61799	1.46919	2.76867
Mlkl	10581813	saddlebrown	0.45743	0.134864	0.283409	9.75153	6.79466	9.21294	8.84101	1.46866	2.76764
Ngfrap1	10601857	orange	0.866433	0.000266402	0.00350317	9.83848	9.10604	7.8071	8.20271	1.46653	2.76357
Mpzl1	10359754	orange	0.773607	0.00315693	0.0219231	9.84004	9.31372	7.79174	8.03026	1.46147	2.75389
Car13	10490903	red	0.874821	0.000195468	0.00280437	9.15924	7.78325	7.85941	7.46835	1.45557	2.74265
Cd109	10587383	red	0.883091	0.00014091	0.00222086	8.41058	6.86183	7.14375	6.8685	1.45256	2.73693
Tnfrsf9	10510580	red	0.97749	4.38e-08	9.18e-06	9.03738	7.50667	7.51064	7.74042	1.45148	2.73488
Cytip	10482802	saddlebrown	0.452037	0.140118	0.290507	11.1208	8.2451	10.6621	10.1035	1.45056	2.73314
Pla2g7	10445293	red	0.931342	1.07e-05	0.000334349	13.1963	11.7608	11.8554	11.6267	1.44862	2.72947
Nhsl1	10361869	red	0.934481	8.51e-06	0.000289422	9.25303	8.15573	7.49034	7.76892	1.44803	2.72835
Rnf180	10411958	orange	0.530438	0.0760366	0.197115	9.90741	10.3991	7.58884	7.39617	1.44602	2.72456
Kdr	10530692	orange	0.869431	0.000239072	0.00322569	8.97296	8.18067	7.09902	7.30154	1.44588	2.72429
Ier3	10444890	orange	0.617745	0.0323123	0.113244	10.2996	10.4162	7.8865	8.26261	1.44449	2.72167
Nid1	10403584	saddlebrown	0.831843	0.000792607	0.0078646	9.36374	7.49929	8.17384	8.08517	1.4443	2.72132
Lama4	10362538	red	0.983383	9.7e-09	5.38e-06	8.41447	7.05137	6.8681	6.99788	1.44202	2.717
Tgif1	10452633	orange	0.638673	0.0253915	0.0963622	11.7212	11.8205	9.27495	9.74387	1.44142	2.71588
Cdk1	10369815	saddlebrown	0.789934	0.00223667	0.0169977	10.2334	8.19553	8.76285	9.42752	1.43814	2.70972
Cks1b	10499639	saddlebrown	0.76398	0.00381998	0.0251772	10.0975	8.05965	8.34879	9.57181	1.43743	2.70838
Gpr84	10433101	orange	0.422463	0.171269	0.329422	10.7561	12.1726	7.86321	7.92783	1.43492	2.70368
Klrk1	10548345	red	0.859238	0.000341952	0.00423064	8.39517	6.69721	7.03319	7.15489	1.43341	2.70084
Plat	10570855	orange	0.798995	0.00182376	0.0147023	9.00128	8.32556	7.10776	7.27425	1.43209	2.69838
Phlda1	10366346	red	0.968633	2.27e-07	2.71e-05	9.30524	8.12252	7.62699	7.87207	1.43138	2.69704
Gnptab	10365601	red	0.943261	4.21e-06	0.000179121	10.9208	9.45383	9.08072	9.9407	1.42903	2.69266
Igk	10460146	green	0.431002	0.161865	0.318833	10.0854	7.09746	9.32769	9.54417	1.42896	2.69252
Clec5a	10544273	orange	0.5413	0.0691337	0.18605	10.6493	10.5131	9.23115	7.91802	1.42851	2.69168
X2210404O07Rik	10365127	red	0.949286	2.43e-06	0.000125022	10.0268	8.53211	8.40033	8.86681	1.42703	2.68893
Ccl4	10379721	orange	0.46198	0.130531	0.277602	10.4306	11.4476	7.76813	7.80455	1.4239	2.6831
Ifi47	10375515	saddlebrown	0.736317	0.00631874	0.0370094	8.88128	6.71829	7.68552	7.97343	1.4222	2.67994
Nrp2	10346843	orange	0.837165	0.000681295	0.00706226	9.83378	9.1753	7.92415	8.14764	1.41809	2.67231
Pmvk	10493548	red	0.824195	0.000976626	0.00918755	9.46843	7.85705	8.45017	7.84823	1.41661	2.66958
Serpinb9	10404429	steelblue	0.825981	0.000930973	0.00886544	9.17087	8.25662	7.71635	7.30559	1.41135	2.65986
Nxf3	10606837	red	0.960908	6.73e-07	5.31e-05	7.96094	6.47266	6.61271	6.57547	1.40732	2.65245
Bst2	10579532	saddlebrown	0.679976	0.0149743	0.0681647	10.894	9.03399	10.1945	9.23473	1.40623	2.65044
Cd93	10488382	green	0.472908	0.1205	0.263682	11.8094	9.02223	11.2073	11.0033	1.39844	2.63616
Rab9	10607832	orange	0.832153	0.000785764	0.00780969	9.85285	9.12635	7.63384	8.61295	1.39513	2.63013
Rabgef1	10526133	orange	0.775812	0.00301822	0.0210945	10.5312	9.92057	8.93975	8.55844	1.39158	2.62365
Osmr	10427471	red	0.908093	4.42e-05	0.000925857	8.51141	7.53093	6.92315	6.90758	1.39086	2.62234
Hpse	10531737	green	0.28565	0.368111	0.53792	11.2893	7.49248	11.0214	11.1892	1.38828	2.61767
Raet1e	10608661	red	0.956961	1.08e-06	7.26e-05	7.90238	6.46257	6.55832	6.52952	1.38558	2.61276
F630111L10Rik	10498357	saddlebrown	0.689426	0.0131225	0.0625087	9.27768	7.08633	8.26737	8.3233	1.38535	2.61235
Sema7a	10585778	orange	0.737638	0.00617712	0.0363901	9.70816	9.19166	8.00281	7.77517	1.38495	2.61163
Ero1l	10419198	saddlebrown	0.829642	0.000842544	0.00821028	11.0558	9.24167	9.86389	9.90803	1.38463	2.61105
Il4ra	10557326	orange	0.858886	0.000346035	0.00426509	12.0691	11.3121	10.4003	10.3449	1.38335	2.60873
Rcbtb2	10416355	orange	0.536781	0.0719511	0.190706	10.3205	10.7715	8.10644	7.93433	1.3831	2.60828
Stat2	10367224	saddlebrown	0.849005	0.000476997	0.00539786	10.8341	9.05799	9.60831	9.68914	1.38226	2.60677
Tpd52	10497214	red	0.971757	1.35e-07	2.01e-05	10.9871	9.78383	9.51874	9.5136	1.3817	2.60576
Met	10536505	red	0.952239	1.81e-06	0.000102828	8.08006	6.72378	6.70746	6.66588	1.38102	2.60452
Prr11	10389606	saddlebrown	0.795677	0.00196753	0.0155727	9.38228	7.48247	7.82823	8.69833	1.37927	2.60137
Atf3	10361091	orange	0.471069	0.122151	0.266089	12.4228	13.4223	9.59027	10.1239	1.37736	2.59792
Timp3	10365482	orange	0.49182	0.104364	0.240203	9.69704	10.4906	7.17326	7.29601	1.3771	2.59745
Matn2	10423599	red	0.946282	3.22e-06	0.000152151	8.48976	7.11917	7.11648	7.103	1.37687	2.59705
Bhlhe40	10540472	saddlebrown	0.5706	0.0526909	0.156818	10.8937	8.51813	10.2182	9.82208	1.3742	2.59223
Plekhb1	10565910	orange	0.533106	0.074299	0.194616	9.32581	9.862	6.81534	7.18599	1.37136	2.58715
Dusp1	10449284	orange	0.623203	0.0303906	0.108494	13.5535	13.6993	11.1498	11.7018	1.36987	2.58448
Plp2	10411359	saddlebrown	0.648554	0.0225283	0.0897746	11.7909	9.49478	10.7927	10.9794	1.3686	2.5822
Lilrb4	10363082	saddlebrown	0.605912	0.0367756	0.123133	12.1278	9.74981	11.2281	11.304	1.36715	2.57961
Rnu73b	10499130	orange	0.772037	0.00325857	0.0224569	9.90436	9.46179	7.968	8.18267	1.36687	2.57911
Cwc25	10380819	steelblue	0.870217	0.000232278	0.00315359	9.22528	8.06421	8.01398	7.50286	1.36493	2.57564
Ifng	10366586	red	0.970601	1.65e-07	2.25e-05	8.56441	7.20832	7.12871	7.27444	1.36059	2.5679
Epb4.1l3	10446553	orange	0.84651	0.000515461	0.00572004	8.88931	8.18827	7.09571	7.30635	1.3592	2.56543
Fam134b	10423333	orange	0.593373	0.0419675	0.134886	10.6055	10.8011	8.47396	8.47137	1.35668	2.56095
Nt5dc2	10413710	orange	0.871153	0.000224388	0.0030656	11.0317	10.2789	9.21931	9.5318	1.35499	2.55795
Cyyr1	10440513	orange	0.783729	0.00255816	0.01872	8.65572	8.08281	6.79309	7.03174	1.35318	2.55474
C2	10450344	red	0.986198	3.85e-09	4.74e-06	8.64169	7.34457	7.04805	7.47802	1.35147	2.55173
Dusp16	10548735	orange	0.699278	0.0113779	0.0561666	10.1878	9.97562	8.28183	8.25473	1.35045	2.54992
Edn1	10404783	orange	0.727372	0.007343	0.0413543	8.88153	8.50265	7.00137	7.09354	1.34901	2.54738
Sema4d	10409240	orange	0.567653	0.0542064	0.159539	10.7096	11.0196	8.55248	8.50999	1.34891	2.5472
Usp30	10524436	orange	0.83427	0.000740221	0.00751955	10.2103	9.54379	8.57941	8.46818	1.34656	2.54304
I830012O16Rik	10462621	red	0.972483	1.19e-07	1.81e-05	7.7888	6.64255	6.31049	6.37976	1.34454	2.53949
Ifi203	10360391	green	0.41876	0.175452	0.335155	11.5472	8.48548	10.4524	11.6736	1.34333	2.53736
Lair1	10559486	orange	0.609125	0.0355226	0.120233	11.5154	11.6881	9.3486	9.48386	1.34194	2.53492
Il21r	10557342	orange	0.562771	0.0567831	0.163928	10.7181	11.052	8.57105	8.51589	1.33843	2.52876
D16Ertd472e	10440427	red	0.973639	9.59e-08	1.63e-05	9.4497	8.1369	8.07957	8.12344	1.3364	2.5252
Slc15a3	10461558	orange	0.595131	0.0412101	0.13358	11.6642	11.4002	10.3387	9.25783	1.33191	2.51736
Adm	10556297	saddlebrown	0.838671	0.000652116	0.00682557	8.59329	7.01618	7.45993	7.31841	1.32846	2.51134
Tlr2	10498992	steelblue	0.852484	0.00042714	0.00497339	11.2938	10.4396	9.93124	9.52722	1.32779	2.51017
Oas1g	10533246	green	0.466211	0.126586	0.272328	10.4801	7.70129	9.67873	10.0805	1.32661	2.50813
Bcl2a1a	10587683	orange	0.827009	0.000905457	0.00866038	9.12802	8.53978	7.16516	7.70284	1.32542	2.50607
Retnlg	10436100	orange	0.573473	0.0512426	0.153917	9.8039	9.74466	7.65844	8.03475	1.32462	2.50466
Cd14	10458382	steelblue	0.855433	0.000388129	0.00463228	12.4908	11.613	11.146	10.7418	1.32384	2.50331
Prune2	10461869	orange	0.746634	0.00527508	0.0323461	9.24334	8.76288	7.65193	7.34635	1.32295	2.50177
Fbxo32	10428796	red	0.884853	0.000131006	0.00210132	9.7842	8.57986	8.36766	8.43851	1.3222	2.50046
Pdcd1lg2	10462398	saddlebrown	0.813241	0.00129559	0.0113901	8.37194	6.7285	7.43159	6.99413	1.32053	2.49758
Anxa5	10497817	red	0.936849	7.11e-06	0.000260341	12.5071	11.0649	11.3016	11.1993	1.31849	2.49404
Cd200	10439651	red	0.93805	6.47e-06	0.00024699	8.48687	7.41418	7.05727	7.03499	1.31806	2.49331
Gclm	10495763	orange	0.821767	0.00104142	0.00953323	10.552	9.9324	8.79107	8.98105	1.31719	2.49181
Il2rg	10606016	green	0.288996	0.362277	0.532041	11.9429	8.36716	11.7088	11.8021	1.31684	2.4912
Egr2	10363735	orange	0.636109	0.0261755	0.0983278	10.4674	10.4999	8.31775	8.63626	1.31608	2.48989
Zc3h12a	10516266	orange	0.773499	0.00316383	0.021943	10.4252	9.90801	8.81732	8.60667	1.31455	2.48724
Ly9	10360158	saddlebrown	0.875509	0.000190387	0.00275693	11.0229	9.35748	9.85751	9.9157	1.31271	2.48408
Bcl2l11	10475866	red	0.943308	4.19e-06	0.000179121	10.3208	9.27133	8.88911	8.86488	1.31239	2.48352
Ppap2c	10370552	red	0.948724	2.56e-06	0.000129337	10.7323	9.34405	9.49914	9.42813	1.30849	2.47683
Ccl17	10574226	orange	0.77739	0.00292185	0.0205664	8.84606	8.12076	7.04152	7.45316	1.30758	2.47526
Adap2	10379389	orange	0.49213	0.104112	0.239858	11.4358	12.132	9.19708	9.05728	1.307	2.47426
Gas6	10577164	orange	0.480726	0.113643	0.253668	10.2722	11.0036	8.06195	7.83996	1.30373	2.46866
Skil	10491300	orange	0.514386	0.0870786	0.21381	10.5346	11.0055	8.55852	8.13053	1.30309	2.46757
Extl3	10420837	orange	0.558148	0.0593013	0.168734	11.0556	11.4342	8.88921	8.9399	1.30121	2.46435
Dhrs11	10389300	red	0.93646	7.33e-06	0.0002656	9.87696	8.92505	8.42033	8.38459	1.30031	2.46281
Clec4a2	10541587	orange	0.787955	0.00233565	0.0175295	9.265	8.80109	7.24554	7.86045	1.29598	2.45543
Cycs	10462136	lightcyan	0.757815	0.00429689	0.0277816	12.3498	11.647	9.93188	11.5875	1.29432	2.45261
Ppic	10458906	red	0.942459	4.51e-06	0.000188569	9.09039	7.92264	7.71317	7.75804	1.29244	2.44942
Cks2	10353004	lightcyan	0.614588	0.0334631	0.115673	10.106	9.71361	7.03146	9.70101	1.29061	2.44632
X5430435G22Rik	10349661	saddlebrown	0.552323	0.0625827	0.174843	10.4872	8.14713	9.83389	9.61391	1.28888	2.44338
Trib1	10424370	orange	0.804424	0.00160603	0.0133938	10.3499	9.71913	8.81994	8.6446	1.28867	2.44304
Erbb3	10373467	saddlebrown	0.692336	0.012588	0.0606531	8.88589	7.06468	8.12823	7.60305	1.28723	2.4406
Htr7	10467182	red	0.934343	8.6e-06	0.000290468	8.28726	6.86194	7.0971	7.04387	1.28629	2.43901
Gp49a	10363070	green	0.441418	0.150845	0.303954	12.2335	9.50969	11.6233	11.7178	1.28325	2.43386
Ctla2a	10409876	red	0.951211	2.01e-06	0.000108615	7.9483	6.7232	6.67538	6.60198	1.28145	2.43083
Epsti1	10416566	red	0.943303	4.19e-06	0.000179121	10.2566	8.97458	8.58944	9.36322	1.28081	2.42975
Antxr2	10531560	saddlebrown	0.568648	0.0536914	0.158579	10.3397	7.98996	9.18152	10.0106	1.27898	2.42667
Tlr9	10588479	orange	0.628382	0.0286446	0.104394	10.9455	11.0781	8.7532	9.17038	1.27821	2.42538
Sulf2	10489759	red	0.955434	1.28e-06	8.26e-05	10.0195	8.91201	8.5034	8.80853	1.27817	2.42532
X1600014C10Rik	10552252	red	0.951201	2.01e-06	0.000108615	9.79255	8.6429	8.55664	8.34456	1.27786	2.42478
X2610318N02Rik	10438091	red	0.935178	8.08e-06	0.000278925	8.90033	7.53532	7.68345	7.65507	1.27572	2.4212
Npnt	10502240	orange	0.525544	0.0792952	0.202616	9.52262	9.92953	7.46253	7.34968	1.27538	2.42062
Tiparp	10492428	red	0.911765	3.63e-05	0.000815322	11.1316	9.95299	9.35564	10.2622	1.27467	2.41944
Sox2	10491477	orange	0.663926	0.0185511	0.0792702	9.05727	8.97034	7.2019	7.17635	1.27441	2.41899
Rab20	10577025	orange	0.770784	0.00334144	0.0228542	10.2358	9.78299	8.63184	8.47823	1.27148	2.41409
Gbp5	10496539	red	0.896783	7.74e-05	0.00141237	9.83805	8.36343	8.36092	8.97952	1.2701	2.41178
Csf2rb	10425066	saddlebrown	0.910071	3.98e-05	0.000864946	12.1592	10.6128	10.7764	11.2817	1.26891	2.4098
Cd52	10517165	saddlebrown	0.567901	0.0540777	0.159332	12.1101	9.76383	10.7833	11.9878	1.26518	2.40357
Mx1	10441233	saddlebrown	0.867109	0.000260032	0.0034444	9.04784	7.45434	7.88705	8.00968	1.26414	2.40184
B3gnt8	10551169	red	0.916143	2.83e-05	0.000690281	8.64469	7.29562	7.51396	7.33372	1.26359	2.40093
Mefv	10437243	saddlebrown	0.907009	4.68e-05	0.0009614	8.67038	7.16178	7.52194	7.53797	1.26315	2.40019
Arhgap24	10523579	saddlebrown	0.8233	0.00100014	0.00932008	9.2964	7.78932	8.41182	7.9053	1.26092	2.39648
Tuba4a	10355806	orange	0.765037	0.00374242	0.0248265	10.875	10.4783	9.07438	9.29907	1.25773	2.39119
Smox	10476301	orange	0.593421	0.0419469	0.134886	11.2028	11.4839	8.93014	9.42168	1.25752	2.39085
Dst	10345241	orange	0.480143	0.114146	0.254216	9.54594	10.3748	7.13719	7.35714	1.25622	2.38869
Gm9733	10497345	red	0.940397	5.36e-06	0.000214011	8.04426	6.72993	6.80733	6.82932	1.2554	2.38733
Furin	10564960	red	0.969957	1.83e-07	2.4e-05	11.1078	9.97413	9.62272	9.96255	1.25465	2.3861
Tbc1d9	10573128	orange	0.57047	0.0527569	0.156929	11.1305	11.521	8.76235	9.34872	1.25312	2.38356
Cd80	10435704	red	0.934783	8.32e-06	0.000284612	11.2035	10.1423	9.48528	10.2284	1.25153	2.38094
Mgat4a	10354003	orange	0.530894	0.0757377	0.196528	10.7968	11.2364	8.78589	8.61476	1.25111	2.38025
Ptms	10547916	orange	0.655675	0.0206157	0.0848904	11.0111	10.9885	9.04602	9.24677	1.25066	2.3795
Renbp	10605181	orange	0.549898	0.0639856	0.177178	10.6494	10.259	9.67084	8.26658	1.25065	2.37948
Lect1	10421853	red	0.914196	3.17e-05	0.000739827	8.5173	7.24577	7.26409	7.29676	1.24842	2.37582
Lgals3bp	10393573	saddlebrown	0.829462	0.000846744	0.00824382	13.5277	11.9571	12.6039	12.2791	1.24766	2.37457
Nufip1	10416510	red	0.915006	3.02e-05	0.000718146	10.3606	9.3154	8.53841	9.48744	1.24683	2.3732
Sema6a	10458843	red	0.907451	4.57e-05	0.000944855	8.84324	7.88605	7.37853	7.52693	1.24607	2.37195
Ttc39b	10514128	red	0.963154	5.03e-07	4.3e-05	10.2399	9.14627	8.74112	9.09896	1.24441	2.36921
Raet1a	10608634	red	0.955086	1.33e-06	8.44e-05	8.87113	7.81062	7.33105	7.74218	1.24318	2.3672
Rnf213	10383214	saddlebrown	0.771431	0.00329849	0.0226602	11.6927	9.93755	10.3444	11.067	1.2431	2.36706
Rab11fip1	10577954	saddlebrown	0.761741	0.00398827	0.0261293	9.42152	7.61975	8.00179	8.91798	1.24168	2.36474
Cpe	10578904	orange	0.354697	0.257926	0.425443	9.77543	11.7475	6.89289	6.96236	1.24117	2.36391
Kcnj10	10351781	orange	0.479545	0.114662	0.255001	9.27512	9.95253	7.20558	6.94629	1.24032	2.36251
Tmem97	10388880	red	0.922794	1.9e-05	0.000515426	10.441	9.48787	9.11972	8.99808	1.23913	2.36057
Isg15	10451287	red	0.94869	2.57e-06	0.000129337	8.52828	7.18314	7.36155	7.32451	1.23855	2.35961
Gyk	10605571	steelblue	0.919002	2.39e-05	0.000603973	9.15342	8.03062	7.9948	7.71943	1.23846	2.35947
Olfr111	10445141	orange	0.501131	0.0969769	0.229004	8.98841	9.61619	6.75614	6.87776	1.23838	2.35933
Fcgr1	10500335	orange	0.620852	0.031208	0.110621	11.7128	11.54	10.3029	9.58554	1.23663	2.35647
Tns3	10384233	orange	0.522025	0.0816964	0.20595	10.5101	11.0337	8.40509	8.38493	1.23547	2.35459
Olig2	10436823	red	0.936262	7.44e-06	0.000267886	8.64896	7.61782	7.29243	7.33106	1.23519	2.35413
Irak2	10540795	orange	0.682526	0.0144568	0.0664207	10.9536	10.8837	8.84374	9.43043	1.23436	2.35277
Olig1	10436828	orange	0.777116	0.00293847	0.0206433	8.98614	8.59287	7.17534	7.49073	1.23317	2.35082
Arl5b	10469425	orange	0.731559	0.00684913	0.0393264	10.4903	10.2423	8.35359	9.17901	1.23205	2.34901
Procr	10477717	red	0.971055	1.52e-07	2.14e-05	8.66885	7.61784	7.26921	7.42577	1.23124	2.34769
Gabarapl1	10542200	orange	0.648351	0.0225845	0.0899327	10.7459	10.725	8.89297	8.92627	1.23111	2.34748
Gpr157	10510509	orange	0.66068	0.0193445	0.0816658	9.6475	9.52836	7.92842	7.80232	1.2278	2.3421
BC024582	10511896	red	0.979905	2.5e-08	8.21e-06	9.17595	8.10717	7.71362	8.02396	1.2277	2.34193
Hmox1	10572897	red	0.903572	5.57e-05	0.00108629	12.2363	11.2568	10.8133	10.9576	1.22708	2.34093
Tnfrsf26	10569485	saddlebrown	0.620244	0.0314219	0.111171	9.15409	7.20816	8.49464	8.08483	1.22488	2.33736
Raet1b	10608648	saddlebrown	0.909248	4.16e-05	0.000886241	7.99879	6.64938	6.92855	6.74772	1.22357	2.33524
Pfkfb3	10480035	orange	0.587855	0.0444093	0.139652	10.9154	10.9722	9.21131	8.8944	1.22275	2.33391
Xaf1	10378068	saddlebrown	0.828758	0.000863286	0.00835252	9.66705	8.01933	8.37567	8.94113	1.22167	2.33216
Stc1	10416181	red	0.947613	2.84e-06	0.000139271	8.12789	6.96566	6.92589	6.83334	1.2196	2.32881
Inpp5j	10383717	red	0.979382	2.83e-08	8.52e-06	8.70937	7.5221	7.33948	7.61268	1.21795	2.32616
Mansc1	10548729	red	0.949045	2.48e-06	0.000127362	8.63266	7.71646	7.16293	7.36562	1.21765	2.32568
Zfp36l1	10401238	orange	0.703124	0.0107462	0.0540289	11.4918	11.2117	9.70227	9.91272	1.21627	2.32345
E030010A14Rik	10462132	red	0.978135	3.79e-08	9.18e-06	8.07379	6.95575	6.72163	6.90474	1.21309	2.31834
Snord116	10564159	orange	0.414235	0.180649	0.340832	9.46915	10.8094	6.85098	7.10927	1.2126	2.31755
Dgat1	10429926	orange	0.875118	0.000193263	0.00278744	10.1344	9.39671	8.77051	8.60924	1.20896	2.31171
H2.Ab1	10444291	green	0.455373	0.136853	0.286041	13.6281	11.0882	12.9546	13.2149	1.20881	2.31148
Nfe2l2	10483809	orange	0.704993	0.0104485	0.0529733	12.3817	12.2499	10.2941	10.9765	1.20821	2.31052
Slc3a2	10465772	orange	0.641401	0.024576	0.094466	13.1008	13.0465	11.4432	11.1884	1.20803	2.31022
Reln	10528385	red	0.890566	0.000102589	0.00176808	8.46505	7.32139	7.20743	7.24518	1.20705	2.30864
Cttnbp2nl	10500948	orange	0.514955	0.0866693	0.21329	10.3951	10.8552	8.4989	8.21617	1.20498	2.30534
Ldlrad3	10485388	saddlebrown	0.77826	0.00286974	0.0203444	10.5475	8.8423	9.22215	9.96427	1.20464	2.3048
Tmem123	10583145	red	0.983338	9.84e-09	5.38e-06	11.7932	10.6808	10.3908	10.7023	1.20195	2.3005
Fmnl2	10472097	red	0.927215	1.42e-05	0.000411928	10.2606	9.29065	9.04765	8.83965	1.20131	2.29948
Snord82	10356333	lightcyan	0.514085	0.0872955	0.214103	11.0566	11.0951	7.52038	10.9557	1.19948	2.29657
Treml4	10445758	red	0.957427	1.03e-06	7.08e-05	8.82872	7.87104	7.26652	7.75099	1.1992	2.29613
X1500012F01Rik	10478847	red	0.831441	0.000801551	0.00793886	10.913	9.56608	9.18403	10.3916	1.19905	2.29589
Sp100	10347948	green	0.517732	0.0846926	0.210141	11.2995	8.93495	10.4512	10.9186	1.1979	2.29405
Pdk3	10605711	red	0.977807	4.09e-08	9.18e-06	10.4242	9.23147	9.14891	9.29939	1.19761	2.2936
Ctla4	10346790	saddlebrown	0.873047	0.000209065	0.00294236	8.30282	6.84579	7.31363	7.15749	1.19718	2.29291
Neb	10482528	red	0.923273	1.84e-05	0.000506938	8.22897	6.95863	6.96251	7.17439	1.19713	2.29283
Pgf	10401607	red	0.971003	1.54e-07	2.14e-05	8.3965	7.2547	7.10745	7.23762	1.19658	2.29196
Trim13	10415784	orange	0.756953	0.00436696	0.0281151	9.00465	8.62543	6.94356	7.85971	1.19508	2.28957
Bub1	10487480	saddlebrown	0.621847	0.0308601	0.109708	9.19142	7.1378	8.22891	8.6231	1.19482	2.28917
Csf1	10501164	orange	0.652673	0.0214069	0.0872562	10.1449	9.94274	8.61941	8.29069	1.19393	2.28776
X5033414D02Rik	10466938	red	0.914178	3.17e-05	0.000739827	10.411	9.56759	8.65538	9.43353	1.19218	2.28497
Tnfsf10	10491091	red	0.962225	5.69e-07	4.68e-05	8.95051	7.94258	7.71219	7.62461	1.19072	2.28266
Ms4a4b	10461605	red	0.94217	4.62e-06	0.000191792	7.71895	6.46501	6.45898	6.66382	1.18968	2.28101
Slc31a2	10505270	red	0.909528	4.09e-05	0.00087899	12.2619	11.0754	10.6242	11.5187	1.18919	2.28025
Slc6a15	10366163	red	0.905278	5.11e-05	0.00103355	7.87673	6.87791	6.62397	6.56107	1.18908	2.28007
Slc25a33	10518726	orange	0.769637	0.00341877	0.023266	8.53865	8.17513	6.90894	6.96528	1.18887	2.27974
H2.Oa	10444223	orange	0.722943	0.00789398	0.0436658	9.73695	9.3656	8.31776	7.96347	1.188	2.27837
D14Ertd668e	10420488	saddlebrown	0.906777	4.73e-05	0.00097121	10.0462	8.58508	8.82399	9.16565	1.18792	2.27824
Ifih1	10483110	saddlebrown	0.899352	6.85e-05	0.00127649	10.6942	9.21077	9.43516	9.87382	1.18765	2.27782
Itga5	10433114	red	0.896693	7.77e-05	0.00141365	10.4195	9.40486	8.66197	9.63042	1.18705	2.27686
Pqlc3	10399540	green	0.320549	0.309708	0.480826	11.0997	8.03124	10.7661	10.9427	1.1864	2.27584
Prdx1	10436048	red	0.940363	5.37e-06	0.000214011	12.0571	11.2376	10.4966	10.8829	1.18479	2.2733
Mki67	10568714	green	0.488194	0.107339	0.244538	10.2269	7.80455	9.13049	10.2008	1.1816	2.26829
Stat1	10346191	saddlebrown	0.638822	0.0253462	0.0963104	11.5589	9.56144	10.5029	11.072	1.18011	2.26594
Lrp12	10428353	orange	0.792373	0.00211915	0.0163445	10.4258	9.9568	8.91333	8.86749	1.17988	2.26558
X2610524H06Rik	10532896	saddlebrown	0.901581	6.15e-05	0.00117177	9.09828	7.68893	8.07051	7.99596	1.17981	2.26547
Thbs1	10474700	green	0.226948	0.478114	0.637818	13.2973	9.89388	13.5018	12.9629	1.17778	2.26229
Ak4	10472923	orange	0.566347	0.0548875	0.16063	8.83158	9.05888	6.9101	6.99434	1.17714	2.26128
Vat1	10391454	saddlebrown	0.833775	0.000750685	0.00755199	10.6822	9.17811	9.64908	9.68868	1.17696	2.261
H2.Q4	10444814	saddlebrown	0.827757	0.000887214	0.00853846	11.4596	9.90703	10.5232	10.4224	1.1754	2.25856
Fkbp10	10381122	red	0.902215	5.96e-05	0.00114175	9.00936	8.26482	7.54783	7.68929	1.17538	2.25853
Il12rb2	10545135	red	0.944641	3.73e-06	0.000168895	8.44001	7.41565	6.97178	7.41202	1.17352	2.25562
Ptplb	10429387	orange	0.710282	0.00963982	0.0499992	11.5166	11.3195	9.62522	10.087	1.17269	2.25432
Vtn	10379190	orange	0.588414	0.0441575	0.139434	8.91971	8.8883	7.22556	7.1273	1.17266	2.25427
Impa2	10456383	saddlebrown	0.808546	0.00145453	0.0124063	9.5127	7.99143	8.67246	8.36363	1.17019	2.25041
Uprt	10601326	red	0.934218	8.68e-06	0.000290988	10.752	9.95364	9.27741	9.51851	1.16886	2.24834
Plod2	10587829	red	0.941879	4.74e-06	0.000194339	7.9673	6.89987	6.82591	6.67609	1.16669	2.24495
X8430419L09Rik	10542340	orange	0.674737	0.0160803	0.0717578	10.0568	9.89408	8.47209	8.30806	1.16537	2.24291
Cyfip2	10385391	orange	0.822243	0.00102846	0.00948639	10.0723	9.45947	8.64683	8.62718	1.16112	2.23631
Slc31a1	10505276	red	0.928969	1.26e-05	0.000375235	10.8946	10.0696	9.47141	9.65933	1.16112	2.23631
Fstl1	10435641	orange	0.79339	0.00207154	0.0161144	8.65668	8.11735	7.20623	7.1672	1.15976	2.2342
Ttll1	10431017	orange	0.847386	0.000501689	0.00560151	9.90733	9.34147	8.41731	8.4899	1.15777	2.23113
Marcks	10368675	orange	0.415882	0.178745	0.338946	11.5162	12.5964	9.38297	9.10001	1.15641	2.22902
Cpne2	10574166	saddlebrown	0.777348	0.00292443	0.0205702	10.6748	8.98061	9.63679	9.93805	1.15632	2.22888
Icos	10346799	red	0.902315	5.93e-05	0.0011401	8.8974	7.65781	7.90623	7.66432	1.15461	2.22624
Rtp4	10434778	green	0.437322	0.15512	0.309642	10.8269	8.35901	10.3101	10.3507	1.15361	2.2247
Hif1a	10396421	red	0.925235	1.62e-05	0.000459138	11.9221	11.1488	10.3712	10.7916	1.15156	2.22154
Sectm1a	10394068	red	0.843842	0.000559188	0.00609335	8.2241	6.87601	7.01286	7.32925	1.15139	2.22127
Cyth1	10393544	saddlebrown	0.930855	1.11e-05	0.000344098	11.2183	9.86481	10.1292	10.2132	1.14924	2.21797
Kit	10522530	red	0.958194	9.37e-07	6.71e-05	8.37709	7.17796	7.1916	7.32126	1.14682	2.21426
Cmc1	10597564	red	0.979289	2.9e-08	8.52e-06	9.69876	8.63318	8.37082	8.66301	1.14309	2.20854
Crem	10457205	red	0.970423	1.7e-07	2.25e-05	8.67244	7.74224	7.40517	7.44248	1.14248	2.2076
Tnc	10513739	red	0.910236	3.94e-05	0.000858982	8.16935	7.2117	6.94524	6.92599	1.1417	2.20642
Nkain2	10368585	orange	0.892607	9.37e-05	0.00165702	8.23194	7.49585	6.89562	6.88049	1.14129	2.20577
Chpt1	10371616	orange	0.653919	0.0210759	0.0861654	9.74945	9.76166	7.9328	8.13196	1.14064	2.20479
Gsn	10471655	saddlebrown	0.877138	0.000178758	0.00263772	9.53939	8.15159	8.59665	8.45103	1.13963	2.20325
B4galnt1	10366848	saddlebrown	0.767019	0.00360025	0.024094	11.2097	9.53192	10.134	10.5448	1.13949	2.20303
Gm773	10604674	red	0.920267	2.22e-05	0.000569416	7.31872	6.13592	6.21946	6.18293	1.13928	2.20272
Iigp1b	10608646	saddlebrown	0.619614	0.0316449	0.111657	9.09473	7.13855	8.12324	8.60545	1.13899	2.20226
Ppa1	10363498	red	0.897819	7.37e-05	0.00135907	9.84296	8.72293	8.8064	8.58906	1.13683	2.19898
Rn4.5s	10608692	lightcyan	0.557454	0.0596856	0.169694	10.8151	10.7007	7.83914	10.5012	1.13478	2.19585
Herc6	10538590	red	0.970518	1.67e-07	2.25e-05	10.4978	9.47225	9.05795	9.56249	1.13357	2.19401
Alas1	10596454	steelblue	0.695863	0.0119619	0.0582559	10.8547	10.0681	10.0087	9.08858	1.13296	2.19308
Syce2	10573451	red	0.977632	4.25e-08	9.18e-06	9.52626	8.48318	8.13508	8.56346	1.13235	2.19216
Grina	10424781	orange	0.824908	0.000958187	0.00906111	12.5198	12.0289	10.7297	11.4099	1.1303	2.18904
Srxn1	10477061	red	0.872569	0.000212856	0.00296771	9.70614	8.42415	8.74054	8.56356	1.13006	2.18868
Ece1	10509441	red	0.935421	7.93e-06	0.000276657	10.1641	9.39869	8.65237	9.05263	1.12952	2.18786
Gpm6b	10603151	orange	0.332629	0.290774	0.461294	9.87803	11.9968	7.04818	7.2084	1.12692	2.18392
Aldh1b1	10504606	saddlebrown	0.805355	0.00157079	0.0131605	8.86057	7.41901	8.06133	7.72179	1.12653	2.18332
Brp44l	10402648	lightcyan	0.655533	0.0206526	0.0850102	11.1983	11.1228	8.85572	10.2414	1.12497	2.18097
C1ra	10541678	saddlebrown	0.629044	0.0284267	0.103972	9.21769	7.40752	8.52251	8.35453	1.12284	2.17775
Rspo1	10508012	red	0.921357	2.07e-05	0.000548725	9.02768	8.05947	7.69931	7.96093	1.12111	2.17514
Ammecr1	10607116	red	0.886932	0.000120034	0.00195751	9.29625	8.00376	8.17433	8.34997	1.12023	2.17382
Zfp667	10549842	red	0.800467	0.00176261	0.0143691	8.69422	7.52892	7.82978	7.36553	1.11947	2.17267
Slco1a4	10548996	orange	0.47716	0.116738	0.258033	8.25124	8.79704	6.3355	6.26584	1.11845	2.17113
Tctex1d2	10435048	red	0.888097	0.000114206	0.00188752	8.42838	7.70275	7.18106	7.04817	1.11773	2.17005
Gm4951	10455954	green	0.343667	0.274062	0.443186	10.363	7.68594	10.0765	9.97389	1.11752	2.16974
Rqcd1	10347386	orange	0.891017	0.000100573	0.00175559	10.6341	9.96228	9.00452	9.58581	1.1166	2.16836
Dab2	10422728	saddlebrown	0.784795	0.00250061	0.0183993	12.601	11.1798	11.8469	11.4275	1.11629	2.16788
Hspb6	10551966	red	0.93535	7.97e-06	0.000276657	9.2615	8.41877	7.99046	8.0298	1.11516	2.16619
Cxcl13	10523359	green	0.123278	0.702685	0.811394	11.5084	6.93355	11.9099	12.3403	1.11386	2.16424
Tmem140	10537227	orange	0.829848	0.00083779	0.00819614	9.82561	9.30814	8.27496	8.55599	1.11258	2.16232
Hmgn5	10606436	steelblue	0.849405	0.000471042	0.00536397	8.60192	7.5255	7.72642	7.21618	1.11256	2.16228
D230037D09Rik	10397891	orange	0.819025	0.00111854	0.010078	8.86864	8.43792	7.21704	7.62033	1.11021	2.15877
Aldh1l2	10371332	orange	0.918711	2.44e-05	0.000611769	8.26854	7.50905	6.9541	7.012	1.11015	2.15868
Tulp3	10548163	orange	0.864022	0.000290099	0.00376022	9.12767	8.52101	7.78082	7.75266	1.1095	2.15771
Slc6a9	10507500	orange	0.517804	0.0846419	0.210141	9.82475	10.397	7.70239	8.04976	1.10838	2.15603
Slco2b1	10565819	orange	0.32442	0.303568	0.474802	10.2398	12.4618	7.37793	7.55907	1.10684	2.15373
F630110N24Rik	10365104	red	0.951904	1.87e-06	0.000104787	10.5611	9.65923	9.38244	9.32567	1.1053	2.15143
Sesn2	10516932	red	0.976194	5.79e-08	1.14e-05	9.55018	8.46875	8.3599	8.51592	1.10199	2.1465
Nostrin	10472514	red	0.84974	0.000466103	0.00531886	9.17316	7.95322	8.18394	8.07819	1.10138	2.1456
Csprs	10356262	green	0.522849	0.0811304	0.205137	11.089	8.93415	10.2536	10.776	1.10111	2.1452
Rgs16	10350733	red	0.903183	5.68e-05	0.00110371	8.77328	7.88688	7.59591	7.53536	1.10056	2.14438
Myh10	10377319	orange	0.832323	0.000782029	0.00778729	8.81925	8.33601	7.36458	7.45652	1.10022	2.14387
Mta3	10447167	red	0.879011	0.000166089	0.00249477	11.4661	10.5819	9.78092	10.739	1.0988	2.14176
Dbf4	10528077	red	0.901199	6.27e-05	0.00118763	9.03704	7.87936	8.10765	7.83041	1.0979	2.14043
Mis18bp1	10400589	saddlebrown	0.687572	0.0134715	0.0636692	8.6078	6.86406	7.6482	8.01937	1.09725	2.13946
Penk	10511363	orange	0.879584	0.00016235	0.00245216	8.26615	7.55974	6.92733	7.02355	1.09594	2.13752
Nr1h3	10484987	saddlebrown	0.846184	0.000520657	0.00576007	8.98164	7.5303	7.95566	8.17378	1.09506	2.13622
Mxra8	10511180	orange	0.871452	0.000221918	0.00305114	9.04383	8.36494	7.62069	7.86619	1.09322	2.1335
Lrrc8b	10523758	red	0.91535	2.97e-05	0.000707241	10.1381	8.84633	8.9505	9.34073	1.09221	2.132
Rbm3	10556113	steelblue	0.844964	0.000540466	0.00592496	12.734	11.74	11.8251	11.3613	1.09189	2.13153
Mtap1b	10411519	orange	0.620615	0.0312913	0.110845	8.76309	8.86617	6.88403	7.26395	1.0917	2.13126
Fcgr2b	10360028	red	0.901423	6.2e-05	0.00117841	12.8827	11.9377	11.2721	12.1641	1.09146	2.13089
Vwf	10541910	red	0.947953	2.76e-06	0.000137287	8.86074	7.99596	7.59728	7.71482	1.09139	2.13079
Paox	10345203	steelblue	0.799093	0.00181965	0.01468	9.99533	8.98661	9.18393	8.54603	1.0898	2.12845
Ptp4a1	10353707	orange	0.716768	0.0087129	0.0466642	12.4639	12.1568	11.1016	10.8647	1.08957	2.12811
Gm10548	10458086	lightcyan	0.650234	0.0220658	0.0884501	10.8878	10.1585	8.55886	10.678	1.08938	2.12783
Il13ra1	10599174	orange	0.640802	0.0247534	0.0948196	11.4923	11.5692	9.56497	10.0793	1.0878	2.1255
Gfap	10391798	orange	0.738667	0.00606848	0.035984	8.65907	8.40217	7.08096	7.23318	1.08697	2.12427
Phyhd1	10470959	orange	0.350729	0.263666	0.431637	10.4112	12.2238	7.74523	8.00978	1.08493	2.12127
Thbs2	10447951	red	0.911754	3.63e-05	0.000815322	8.61626	7.91214	7.22939	7.45358	1.08456	2.12073
Best1	10465881	red	0.94067	5.24e-06	0.000211764	8.24669	7.21689	7.1571	7.11759	1.08283	2.11819
Chd7	10503161	orange	0.649505	0.0222654	0.0890536	10.9738	10.9839	8.93866	9.75076	1.0827	2.11799
Srrd	10532524	orange	0.706717	0.0101796	0.051876	9.98396	9.83427	8.30423	8.56688	1.08217	2.11722
Cd4	10547894	red	0.925869	1.56e-05	0.000443948	8.45328	7.71383	7.05614	7.34358	1.0821	2.11712
Gm129	10373452	orange	0.684869	0.0139929	0.0651324	8.99856	8.80529	7.38249	7.5624	1.08183	2.11672
Car4	10379866	orange	0.565233	0.0554733	0.161605	8.91792	8.95964	7.27503	7.2807	1.07946	2.11324
Arhgap19	10467637	saddlebrown	0.890812	0.000101484	0.00176301	8.99553	7.79148	8.11218	7.8452	1.07924	2.11293
Pgk1	10601390	saddlebrown	0.742464	0.00567992	0.0340326	11.9711	10.6734	11.3354	10.6702	1.07809	2.11124
Chic2	10530683	lightcyan	0.600961	0.0387675	0.128067	11.621	11.7135	9.14866	10.7671	1.07789	2.11094
Tmem171	10411459	red	0.939725	5.66e-06	0.000221568	8.44485	7.25503	7.41436	7.43285	1.07744	2.11028
Plk1	10557156	saddlebrown	0.651175	0.0218098	0.0881388	9.55809	7.85754	8.83932	8.74897	1.07615	2.1084
Cyp2j6	10514510	orange	0.671931	0.0166968	0.0733499	8.78404	8.22207	7.84011	7.06851	1.07381	2.10499
Gbp7	10496569	saddlebrown	0.684125	0.014139	0.065375	11.5795	9.86643	10.7196	10.9318	1.07351	2.10454
H2.DMa	10444229	red	0.683585	0.0142458	0.0657724	12.3268	11.1745	10.3762	12.2118	1.07261	2.10324
Art2b	10565994	saddlebrown	0.833727	0.000751705	0.00755526	7.62012	6.29386	6.67666	6.67207	1.07259	2.10321
H2.Q8	10444821	red	0.935328	7.99e-06	0.000276657	11.1367	9.95133	9.96678	10.2753	1.07221	2.10266
Bmp2k	10523468	orange	0.515021	0.0866218	0.213221	11.7609	12.3092	9.76129	9.99563	1.07214	2.10255
Cadm1	10585048	orange	0.5203	0.0828919	0.207729	9.39417	9.8928	7.40801	7.66848	1.07107	2.101
Cmpk2	10395039	saddlebrown	0.746585	0.0052797	0.0323461	9.31867	7.7004	8.31359	8.73458	1.06915	2.09819
Dll4	10474958	red	0.967477	2.71e-07	2.98e-05	8.52394	7.58966	7.29465	7.48871	1.06627	2.09402
H2.Eb1	10444298	green	0.384846	0.216721	0.381366	13.3376	10.8509	12.8107	13.155	1.06541	2.09277
Tubb2b	10399419	orange	0.470349	0.122802	0.266881	10.0993	10.8882	7.9887	8.22649	1.06487	2.09198
Dock4	10395466	orange	0.42371	0.169875	0.328142	10.2687	11.3334	8.10315	8.18167	1.06262	2.08872
Clic4	10517336	red	0.838957	0.000646672	0.00679475	11.5141	10.3361	10.6705	10.3488	1.06223	2.08815
Ddr2	10359929	red	0.920208	2.23e-05	0.000569416	8.3956	7.64104	7.16652	7.19568	1.06118	2.08664
Dtx3l	10439268	red	0.873047	0.000209068	0.00294236	10.8068	9.65023	9.3673	10.224	1.05962	2.08439
Pgs1	10383012	orange	0.846913	0.000509078	0.00566076	10.9378	10.4126	9.34985	9.87212	1.05956	2.0843
Pgam1	10561302	red	0.977823	4.07e-08	9.18e-06	11.638	10.5959	10.4872	10.6579	1.05767	2.08156
Rgs2	10358389	orange	0.509102	0.0909385	0.219524	11.9853	12.5233	9.95915	10.3018	1.05721	2.08091
Ccr1	10598004	green	0.224293	0.483417	0.641743	10.7125	7.71546	10.9761	10.2742	1.0572	2.08088
Lmnb1	10455813	saddlebrown	0.614146	0.0336262	0.116017	9.81064	8.18781	9.33778	8.74231	1.05467	2.07724
Atp6v1d	10401138	orange	0.721146	0.00812608	0.044252	11.2279	10.8241	10.0943	9.60308	1.05406	2.07636
Gbp9	10531980	saddlebrown	0.811579	0.00135022	0.0117375	10.0503	8.64209	9.05334	9.29601	1.05317	2.07508
Rasgrp1	10486061	saddlebrown	0.793822	0.00205157	0.0160279	10.2924	8.90165	9.07743	9.74057	1.05256	2.0742
Wbp5	10601854	red	0.964135	4.4e-07	3.9e-05	9.09141	8.14768	7.94702	8.0222	1.05245	2.07404
Nedd4l	10456254	orange	0.771911	0.00326685	0.0224997	9.85151	9.51501	8.34136	8.54403	1.05138	2.07251
Cript	10447349	orange	0.7954	0.00197988	0.0156249	11.3914	10.981	9.69306	10.3488	1.05041	2.07111
Src	10477970	orange	0.660326	0.0194323	0.0818871	9.43183	9.40619	7.76678	7.97524	1.04909	2.06923
Akr1b8	10537146	red	0.959456	8.06e-07	6e-05	7.83289	6.95169	6.6834	6.72799	1.0452	2.06365
Sepx1	10442596	green	0.226215	0.479576	0.639011	11.8789	8.97137	12.1687	11.3626	1.04471	2.06295
Abcg3	10531952	saddlebrown	0.782002	0.00265362	0.0192387	9.4539	7.95027	8.37789	8.90055	1.04433	2.06241
Zbed3	10406733	orange	0.797746	0.00187688	0.0150215	9.84722	9.48731	8.3277	8.59568	1.04365	2.06144
Snx12	10606001	orange	0.787277	0.00237029	0.0177161	10.1842	9.81493	8.79294	8.81807	1.04227	2.05946
Adam9	10577757	saddlebrown	0.863671	0.000293683	0.00379311	11.6581	10.3875	10.8194	10.6411	1.04208	2.0592
Nusap1	10474984	saddlebrown	0.562654	0.0568459	0.164066	9.02339	7.1044	7.91152	8.93035	1.04131	2.05809
Pgap2	10555671	saddlebrown	0.933766	8.98e-06	0.000295872	10.6714	9.47484	9.6941	9.72327	1.04065	2.05715
Tnfsf9	10446229	orange	0.503779	0.094942	0.225929	9.08976	9.56166	7.16626	7.42108	1.04009	2.05636
C630004H02Rik	10392910	red	0.960795	6.83e-07	5.31e-05	8.60307	7.80208	7.3785	7.50886	1.03993	2.05612
Trpv2	10376868	orange	0.719807	0.00830233	0.0450089	10.5619	10.2682	9.27875	9.01945	1.03978	2.05592
Shmt2	10373202	steelblue	0.783701	0.00255969	0.01872	9.74466	8.87401	8.87625	8.36484	1.03962	2.05569
Siglech	10553559	orange	0.301013	0.341732	0.512527	9.97429	12.4792	7.03811	7.28943	1.03872	2.05441
I830077J02Rik	10500982	orange	0.651364	0.0217586	0.0880301	10.5606	10.5927	8.71137	9.26342	1.03807	2.05348
Zfp36	10561453	orange	0.462434	0.130105	0.277157	12.32	12.9884	10.4843	10.3746	1.03758	2.05279
Malt1	10456296	saddlebrown	0.802875	0.00166603	0.0137685	10.3879	9.15319	9.6078	9.29263	1.03666	2.05147
X2900010M23Rik	10449315	lightcyan	0.640268	0.0249124	0.0951608	10.0963	9.66432	7.7225	9.79346	1.03619	2.05081
Ube2j1	10503845	lightcyan	0.616105	0.0329066	0.114563	11.8437	11.9751	9.6671	10.7845	1.03475	2.04876
Got2	10526838	red	0.88861	0.00011171	0.00185473	12.1	11.3049	10.5163	11.3751	1.03452	2.04844
Snora52	10558919	lightcyan	0.632645	0.0272625	0.101222	12.5841	12.0835	10.2227	12.3476	1.03287	2.04608
Robo4	10584288	red	0.937581	6.72e-06	0.000253042	8.53778	7.70401	7.24579	7.56702	1.03217	2.0451
X4930471M23Rik	10520513	orange	0.827676	0.000889184	0.00854984	11.2884	10.8473	9.69373	10.2291	1.03173	2.04447
Scd2	10463355	orange	0.365322	0.24292	0.409067	11.3258	12.5747	9.32455	8.9849	1.03105	2.04351
Slfn10.ps	10389151	red	0.979964	2.46e-08	8.21e-06	8.77288	7.7901	7.56527	7.87182	1.03048	2.04271
N4bp1	10580457	red	0.957755	9.87e-07	6.99e-05	11.2659	10.503	10.0291	10.1752	1.03011	2.04218
Pmaip1	10456357	steelblue	0.718744	0.00844429	0.0456809	9.47693	8.84249	8.61191	7.88641	1.03	2.04202
Abr	10388545	orange	0.843886	0.000558443	0.00609134	11.2247	10.6338	10.0888	9.86269	1.02965	2.04153
Prune	10500133	red	0.98111	1.84e-08	7.68e-06	9.84607	8.91166	8.64408	8.89389	1.02952	2.04135
Hat1	10472782	steelblue	0.871542	0.000221173	0.00304848	10.4361	9.50984	9.53681	9.17354	1.0294	2.04117
Gab2	10555027	orange	0.734866	0.00647712	0.0376976	11.2531	11.0156	9.58268	10.0749	1.02871	2.0402
Trgv2	10407940	red	0.938698	6.15e-06	0.000237937	7.52077	6.37778	6.493	6.60688	1.02822	2.0395
Mfsd2a	10516064	orange	0.451313	0.140833	0.291439	9.13175	9.98104	7.04818	7.28245	1.02786	2.03899
Fuca2	10361790	orange	0.698935	0.0114356	0.0563492	11.0524	10.7494	9.86336	9.46521	1.02638	2.0369
Snord47	10351043	orange	0.765016	0.00374396	0.0248265	8.95755	8.58784	7.34869	7.85702	1.02637	2.03689
Cnn3	10406852	orange	0.675158	0.0159894	0.0714693	10.1119	10.0787	8.27546	8.90291	1.02625	2.03672
Cd86	10439312	orange	0.557294	0.0597744	0.169858	11.136	11.2756	9.75396	9.30293	1.02519	2.03523
Usmg5	10468287	lightcyan	0.862374	0.00030721	0.00392758	12.4733	11.8528	10.8451	11.6471	1.02496	2.0349
C1rb	10541683	green	0.364863	0.243557	0.409695	10.0573	7.66369	9.74213	9.69514	1.02366	2.03306
Cpeb2	10521602	orange	0.641503	0.0245458	0.0944571	10.3944	10.4073	8.58484	9.1207	1.02342	2.03274
Ccnb2	10594774	green	0.461039	0.13142	0.278758	10.4037	8.22839	9.5087	10.4059	1.02276	2.0318
Slc40a1	10354374	orange	0.356815	0.254893	0.421912	9.10226	10.6513	6.80825	6.77909	1.02273	2.03176
Slfn9	10389134	saddlebrown	0.824949	0.000957149	0.00905918	9.36551	8.07356	8.10254	8.85539	1.02168	2.03029
Upp1	10374236	red	0.925263	1.62e-05	0.000459138	8.37519	7.26498	7.11142	7.68646	1.02091	2.02919
Slc6a8	10600210	orange	0.833185	0.000763302	0.00763001	8.77859	8.29785	7.40681	7.57035	1.02025	2.02827
Fermt2	10419223	orange	0.461852	0.130652	0.277701	9.22604	9.9307	7.41013	7.27791	1.01979	2.02762
Tnfsf8	10513729	red	0.830075	0.000832543	0.00817139	7.85531	6.71913	7.04935	6.73912	1.01944	2.02714
Irf8	10576034	orange	0.58916	0.0438231	0.138661	11.728	11.8027	10.3081	10.0183	1.01827	2.02549
Ccnt1	10432180	orange	0.868872	0.000243995	0.00328396	10.0751	9.55751	8.61458	8.9985	1.01827	2.02548
Emd	10600341	orange	0.866946	0.000261556	0.0034565	11.2544	10.6889	9.68287	10.3369	1.01814	2.0253
Hddc2	10362394	red	0.934255	8.66e-06	0.000290988	9.20056	8.42822	7.77131	8.34846	1.0179	2.02497
Fam125a	10572637	red	0.972812	1.12e-07	1.79e-05	10.5025	9.60441	9.42204	9.42825	1.01762	2.02458
Rpl3	10430669	orange	0.786808	0.00239453	0.0177862	13.7416	13.3657	12.4204	12.3877	1.01704	2.02376
Psmd14	10472300	red	0.954696	1.39e-06	8.61e-05	11.3131	10.5567	9.95788	10.3745	1.01672	2.02331
Sgcb	10530633	orange	0.651364	0.0217586	0.0880301	9.35808	9.25134	8.03394	7.73994	1.01634	2.02278
Chaf1b	10437040	saddlebrown	0.583793	0.0462699	0.143767	9.23845	7.45207	8.53361	8.68064	1.01634	2.02278
Ddah1	10496727	orange	0.372743	0.232751	0.397733	9.47027	10.9598	7.03151	7.37408	1.01515	2.02112
Nfkbid	10551891	orange	0.422648	0.171061	0.329286	10.4029	11.4217	8.30403	8.44274	1.01344	2.01872
Tubb4a	10452295	orange	0.796498	0.00193117	0.0153783	8.65099	8.21362	7.40349	7.29653	1.01311	2.01826
Adamts1	10440522	orange	0.37061	0.235647	0.400666	9.43707	10.9249	7.02471	7.32234	1.01307	2.0182
Tgfbr1	10504817	orange	0.343319	0.274581	0.443629	11.4885	12.9821	9.47598	8.9689	1.01288	2.01793
Palmd	10501734	orange	0.712584	0.00930291	0.0489536	8.53625	8.23504	6.98124	7.35542	1.01235	2.0172
Tomm20	10477370	red	0.967044	2.9e-07	3.03e-05	10.7805	9.83872	9.73029	9.73641	1.01207	2.0168
H2.Aa	10450154	green	0.386041	0.215175	0.379628	13.3508	10.9959	12.8264	13.1952	1.01164	2.0162
Dck	10523012	saddlebrown	0.533651	0.0739475	0.194106	10.0539	8.27701	9.65916	9.19187	1.01125	2.01566
Oas2	10533198	green	0.373835	0.231276	0.396583	10.5379	8.05097	9.6037	10.9281	1.01029	2.01432
Fam125b	10481845	orange	0.504936	0.0940614	0.224867	10.0705	10.6015	8.23811	8.34242	1.00986	2.01372
Slc1a1	10462313	red	0.885868	0.000125557	0.0020319	8.26256	7.57793	7.07362	7.10908	1.00901	2.01253
Pecam1	10392221	orange	0.581139	0.0475146	0.146645	9.39449	9.04114	8.55129	7.56893	1.00736	2.01023
Slc8a1	10453231	orange	0.574849	0.0505587	0.152729	9.19265	9.35976	7.69305	7.50311	1.00734	2.0102
Ms4a4d	10461629	red	0.901394	6.21e-05	0.00117841	7.65679	6.60224	6.68546	6.66334	1.00644	2.00895
F3	10495675	orange	0.396635	0.201767	0.36467	9.22555	10.3972	7.16918	7.09173	1.00617	2.00857
Top2a	10390707	green	0.370103	0.236339	0.401364	9.6708	7.34439	9.36679	9.29512	1.00203	2.00282
Ccl11	10379524	red	0.900606	6.45e-05	0.0012119	8.54071	7.48586	7.50279	7.62825	1.00174	2.00242
Crtc3	10565002	red	0.905866	4.96e-05	0.00101038	10.0721	9.31191	8.58355	9.31827	1.00089	2.00124
Mlxipl	10526277	purple	-0.926751	1.47e-05	0.000421008	8.33666	9.11207	9.38865	9.51193	-1.00089	0.499691
Sorcs2	10529515	purple	-0.969041	2.13e-07	2.63e-05	7.85626	8.69649	9.03069	8.88283	-1.01375	0.495258
Ndufa4	10543134	black	-0.634067	0.0268124	0.1001	8.89386	9.09561	11.1518	9.49327	-1.01969	0.493222
Pou2af1	10585276	purple	-0.593888	0.0417448	0.134492	7.61894	7.37995	9.63501	8.90126	-1.01979	0.493187
Adarb1	10370303	purple	-0.9463	3.21e-06	0.000152151	7.85253	8.65976	9.09841	8.86182	-1.0208	0.492843
Kifc3	10580807	purple	-0.809275	0.00142889	0.0122356	8.38369	8.7697	9.87583	9.57089	-1.02178	0.492508
Atp11c	10604799	purple	-0.751859	0.00479905	0.0302444	9.11996	9.42401	10.8143	10.1906	-1.02302	0.492084
Cd36	10528207	purple	-0.412178	0.183042	0.343798	10.0021	8.86617	12.2959	11.9268	-1.02752	0.490554
Sh3tc1	10529497	purple	-0.95176	1.9e-06	0.000105246	9.10072	9.9086	10.4953	9.98433	-1.02868	0.490158
Zadh2	10457054	black	-0.701732	0.0109718	0.0547351	8.45308	8.67009	10.3969	9.38044	-1.0294	0.489914
Ccdc109a	10369276	purple	-0.794551	0.0020182	0.0158249	8.30085	8.71744	9.92489	9.3541	-1.0313	0.489269
D830030K20Rik	10412549	turquoise	-0.458256	0.134071	0.282233	6.93717	9.00023	7.57154	7.33777	-1.03267	0.488804
Gpr126	10367982	purple	-0.444756	0.147418	0.300275	7.90373	7.30022	9.49339	10.0298	-1.03739	0.487207
Itgb7	10432957	purple	-0.428238	0.164872	0.322362	8.71423	7.62654	11.0764	10.5547	-1.03832	0.486895
Lbr	10360745	purple	-0.645903	0.023272	0.0913528	9.5819	9.57415	11.6298	10.6582	-1.03881	0.486729
Ryr2	10407598	purple	-0.680067	0.0149557	0.0681086	7.07229	7.27074	8.39659	8.66647	-1.03898	0.486671
Il27ra	10580061	purple	-0.558646	0.0590263	0.168264	7.66724	7.40747	9.3548	9.36387	-1.04147	0.485833
Minos1	10517682	black	-0.470582	0.122591	0.266596	8.60459	8.37897	12.0384	8.52917	-1.04426	0.484894
Stk10	10375083	purple	-0.844641	0.000545801	0.00597743	9.82706	10.4098	11.0393	11.1849	-1.05093	0.482658
Nat8l	10521168	purple	-0.886963	0.000119875	0.00195751	7.61725	8.4567	8.66583	8.88469	-1.05183	0.482357
Nfe2	10433096	purple	-0.575153	0.0504083	0.152518	7.64402	7.45229	9.26925	9.37881	-1.0561	0.48093
Sorbs3	10421269	purple	-0.573969	0.0509954	0.153409	8.37114	8.30946	9.77163	10.2089	-1.05887	0.480008
Galnt9	10524234	purple	-0.676442	0.015714	0.0706741	7.38792	7.48021	9.00589	8.86067	-1.061	0.4793
Ear2	10414262	blue	-0.206404	0.519821	0.672342	8.82157	9.56653	8.3683	11.7143	-1.06146	0.479146
X9530009G21Rik	10369171	purple	-0.605177	0.0370665	0.123916	7.08316	7.70436	7.82922	8.90515	-1.06309	0.478607
Epha2	10509965	purple	-0.901994	6.03e-05	0.00115222	9.0533	9.92894	10.5033	9.93725	-1.06986	0.476367
Dub2a	10566205	black	-0.543799	0.0676092	0.183434	7.13822	7.2687	10.0829	7.27868	-1.07186	0.475705
Blk	10420758	purple	-0.626503	0.0292694	0.105784	7.27265	7.20502	9.50044	8.33155	-1.07302	0.475322
Dnm1	10481592	purple	-0.932245	1e-05	0.000321733	8.02611	8.88741	9.34768	9.07367	-1.07681	0.474076
Cd209f	10576835	turquoise	-0.614354	0.0335493	0.115899	6.92276	8.74754	7.85985	7.40169	-1.08026	0.472942
Rnu2.10	10391488	blue	-0.225934	0.480136	0.639417	10.2425	10.8398	9.9748	13.1543	-1.08043	0.472889
Mir680.3	10400004	purple	-0.757569	0.00431675	0.0278486	8.21237	8.61152	9.63108	9.64125	-1.08224	0.472293
Tiam1	10440738	purple	-0.597713	0.0401151	0.130967	8.6642	8.74132	10.0154	10.4852	-1.0831	0.472014
Ankrd33b	10427997	purple	-0.673919	0.0162583	0.0723147	8.00075	8.05111	9.83593	9.36712	-1.08397	0.47173
Dapk1	10405693	purple	-0.486192	0.109006	0.247121	9.75857	9.31996	11.3409	11.8787	-1.08793	0.470436
Ypel2	10389581	purple	-0.671923	0.0166986	0.0733499	7.87197	8.35126	8.90602	9.62438	-1.08858	0.470223
Dpysl3	10458663	purple	-0.589949	0.0434712	0.137667	7.83079	7.6705	9.98063	9.1102	-1.08966	0.469872
Fgd4	10438017	purple	-0.770497	0.0033607	0.0229571	9.00889	9.41456	10.4093	10.4826	-1.09327	0.468698
Notch2	10494595	purple	-0.764793	0.00376019	0.0248887	10.4974	10.9117	11.9879	11.8745	-1.09398	0.468466
Arhgap26	10455259	purple	-0.460909	0.131543	0.278856	8.45476	8.41858	9.45764	10.8075	-1.10648	0.464425
Mamdc2	10466712	purple	-0.633751	0.0269121	0.100298	6.84115	7.10501	8.09083	8.66033	-1.11091	0.463002
Tmc8	10382956	purple	-0.639298	0.025203	0.0959337	8.16514	8.25543	9.67705	9.9101	-1.11572	0.461461
Rhobtb1	10363773	turquoise	-0.646448	0.0231176	0.0910828	8.11096	9.83632	8.70269	9.15226	-1.11946	0.460266
X9830001H06Rik	10489092	turquoise	-0.791631	0.00215439	0.0165342	8.45997	10.063	9.5302	9.15226	-1.12186	0.459502
Cryl1	10420372	purple	-0.91053	3.88e-05	0.000848853	10.4821	11.2438	12.0893	11.4894	-1.12538	0.458381
X2410016O06Rik	10397143	black	-0.723879	0.00777501	0.0431834	7.56063	7.93706	9.69738	8.4287	-1.12708	0.457842
Plscr4	10587818	purple	-0.654456	0.0209344	0.085716	7.44596	7.45096	9.43073	8.84385	-1.12922	0.457163
Acly	10391146	purple	-0.633151	0.0271019	0.100832	10.3732	10.2631	12.4089	11.8547	-1.13566	0.455127
Ccdc88c	10397780	purple	-0.622658	0.030579	0.10896	7.8262	7.84302	9.3833	9.66548	-1.13773	0.454475
Nbeal2	10597182	purple	-0.82904	0.000856638	0.00830608	8.57476	9.1366	9.99223	10.0528	-1.15246	0.449857
Mmp9	10478633	purple	-0.73447	0.00652082	0.037841	8.08026	8.61932	9.29429	9.7938	-1.15554	0.448897
Dhrs3	10510129	purple	-0.87328	0.00020724	0.00293455	11.1138	11.7338	12.6615	12.4183	-1.15742	0.448315
Camkk2	10533529	purple	-0.722246	0.00798341	0.0439593	8.47228	8.68746	10.2134	9.99042	-1.15813	0.448092
Epb4.1l1	10477854	purple	-0.78399	0.00254397	0.0186804	8.36722	8.85464	9.76276	9.96126	-1.159	0.447822
Gbp1	10496555	purple	-0.335412	0.286508	0.456456	8.8089	6.94274	11.2654	11.7096	-1.16366	0.446378
Fam20c	10526853	purple	-0.520992	0.0824109	0.206931	8.53571	7.9506	11.06	10.0912	-1.16487	0.446005
Calcrl	10484371	purple	-0.889907	0.000105596	0.00179454	8.86808	9.71183	10.1112	10.2864	-1.16839	0.444916
Tmem176a	10538150	purple	-0.806579	0.00152538	0.0128438	9.08513	10.1394	9.97342	10.6502	-1.16921	0.444666
Srsf5	10396926	black	-0.81482	0.00124523	0.0110636	10.0441	10.8823	12.0582	10.712	-1.17343	0.443366
Hspa12a	10468746	purple	-0.855406	0.000388473	0.00463228	7.46935	8.04595	9.15345	8.73103	-1.17413	0.443151
X2810055G20Rik	10436588	purple	-0.934355	8.59e-06	0.000290468	6.68531	7.50838	8.20397	7.88026	-1.17889	0.441691
Arhgef12	10582862	purple	-0.920695	2.16e-05	0.000563338	8.79167	9.71569	10.4258	9.77576	-1.18075	0.441122
Krt80	10432682	purple	-0.454535	0.137668	0.287248	9.06737	8.15644	11.3587	11.2426	-1.18524	0.439752
Marveld1	10463224	purple	-0.59113	0.0429481	0.136767	8.66708	8.52511	10.5253	10.5072	-1.18545	0.439687
Cdc14b	10410099	purple	-0.528203	0.0775134	0.199543	8.08493	7.76819	9.86323	10.1827	-1.18644	0.439384
X4930444A02Rik	10577903	black	-0.703176	0.0107377	0.0540113	8.4176	8.65216	10.668	9.50102	-1.18945	0.43847
Ampd3	10556302	purple	-0.819372	0.00110853	0.010021	9.00828	9.63891	10.3935	10.5665	-1.19134	0.437896
Lpar5	10541799	purple	-0.843673	0.000562049	0.00610656	9.28549	10.24	10.3157	10.8843	-1.19451	0.436936
St6gal1	10434758	purple	-0.896748	7.75e-05	0.00141237	8.6322	9.4088	10.1702	9.92263	-1.20166	0.434774
Lama3	10453939	purple	-0.711762	0.00942216	0.0493336	7.23994	7.44188	9.08261	8.88223	-1.22897	0.426623
Ptgir	10550394	purple	-0.630202	0.0280485	0.103259	7.33313	7.23297	9.52805	8.93939	-1.23367	0.425235
2014-09-11	10523281	purple	-0.548877	0.0645828	0.178304	9.75944	9.38033	11.8952	11.7209	-1.23937	0.423559
Cd37	10563178	purple	-0.977982	3.93e-08	9.18e-06	10.9482	12.0563	12.4274	12.0813	-1.24013	0.423334
Cd209c	10576829	blue	-0.457879	0.134433	0.282886	6.93783	6.97685	7.94536	9.61262	-1.24044	0.423243
Cd97	10580033	purple	-0.439	0.15336	0.307087	10.3622	9.28338	12.7954	12.7407	-1.2443	0.422114
Serpinb6a	10408600	purple	-0.572913	0.0515225	0.154397	8.22945	7.91834	10.7162	9.78802	-1.24472	0.42199
Rs5.8s1	10608689	purple	-0.54669	0.0658742	0.180449	11.3531	10.8769	13.8366	13.0947	-1.24962	0.420559
Pltp	10489569	purple	-0.47062	0.122557	0.266596	10.909	10.2851	13.103	13.1005	-1.25385	0.419327
Fcrls	10499189	turquoise	-0.244495	0.443763	0.606805	10.2184	13.1185	9.84098	11.4827	-1.26236	0.416862
Efcab5	10388625	purple	-0.663197	0.018727	0.0798413	6.76688	6.77605	8.91741	8.4295	-1.27411	0.41348
Fam43a	10434932	purple	-0.627174	0.0290452	0.105254	8.26631	8.13328	10.5287	9.96779	-1.27695	0.412667
Khk	10520612	black	-0.695386	0.0120452	0.058557	8.57555	8.7723	11.0564	9.73869	-1.28026	0.411722
Itgam	10557862	purple	-0.870455	0.000230249	0.00312995	11.5597	12.4035	13.2161	12.9033	-1.28132	0.41142
Hdac10	10431371	purple	-0.944623	3.74e-06	0.000168895	7.87465	8.82346	9.59405	9.06033	-1.28463	0.410477
Aspa	10388254	purple	-0.483627	0.111166	0.250283	7.78196	7.29115	9.78716	10.1497	-1.29404	0.407808
Nav1	10350128	purple	-0.643043	0.0240944	0.0935809	8.62411	9.12938	9.85434	10.784	-1.29847	0.406557
Cd19	10567863	purple	-0.602662	0.0380748	0.126229	7.24656	7.03173	9.7427	8.86949	-1.30142	0.405727
AI467606	10557571	purple	-0.628981	0.0284475	0.103972	8.34868	8.28094	10.5894	10.1023	-1.30887	0.403637
Ly6d	10429520	purple	-0.625635	0.0295614	0.106505	7.67256	7.52868	10.247	9.16865	-1.3089	0.40363
Cd79b	10392142	purple	-0.79533	0.00198304	0.0156272	9.24899	9.84939	10.8646	11.0155	-1.32754	0.398447
Serpinb8	10349174	purple	-0.508078	0.0916995	0.221063	8.30361	7.55118	11.0392	10.308	-1.32917	0.397996
Dgkg	10438639	purple	-0.659148	0.0197271	0.0824974	7.1935	7.46763	8.78607	9.33312	-1.33545	0.396269
Irf4	10404389	purple	-0.708035	0.0099776	0.0511552	7.73128	8.14023	9.29156	9.76894	-1.33562	0.396221
P2rx1	10378240	black	-0.78133	0.00269148	0.0194484	7.58472	8.2117	9.9797	8.59085	-1.3427	0.394283
Ahnak	10461369	purple	-0.501237	0.0968949	0.228923	8.92676	8.36506	11.0756	11.3867	-1.34903	0.392556
Hgsnat	10577882	purple	-0.584623	0.0458851	0.142898	10.4306	10.079	13.0474	12.2263	-1.35364	0.391303
Ttr	10454192	turquoise	-0.169075	0.599374	0.735107	7.3377	11.9462	7.03021	7.1035	-1.3556	0.390772
Arsg	10382271	black	-0.776097	0.00300065	0.0209988	8.37321	8.9338	10.7795	9.47686	-1.35684	0.390435
Hdac9	10399973	purple	-0.759593	0.00415491	0.0270405	8.68773	9.09112	10.5612	10.4844	-1.35784	0.390166
Man1a	10369154	purple	-0.947262	2.94e-06	0.000140832	9.86335	10.9052	11.6881	11.1013	-1.3682	0.387375
Rasgrp4	10551696	purple	-0.559269	0.0586834	0.167722	8.60945	8.63182	10.2002	11.1051	-1.36959	0.387002
X6230427J02Rik	10596812	black	-0.91463	3.09e-05	0.000730507	8.50893	10.0514	10.2018	9.4618	-1.39606	0.379967
Slc9a3r2	10448676	purple	-0.745649	0.00536867	0.032745	8.36186	8.93343	10.0683	10.2875	-1.40123	0.378607
Cd226	10457168	blue	-0.393737	0.205382	0.368823	7.07234	6.82705	8.18939	10.4281	-1.40919	0.376524
Cldn10	10422312	turquoise	-0.554769	0.0611898	0.172438	7.32755	9.96119	8.36092	7.94884	-1.42943	0.371277
Mid1ip1	10598638	black	-0.867165	0.000259509	0.00344166	8.76414	10.0037	10.9305	9.65903	-1.4336	0.370206
Mgl2	10377774	purple	-0.813119	0.00129953	0.0113971	8.09735	8.93728	9.95269	9.70519	-1.43437	0.370009
Plcb1	10476401	purple	-0.709144	0.00980982	0.0506109	7.68315	8.15501	9.37458	9.83708	-1.43907	0.368804
Cd79a	10551025	purple	-0.527009	0.0783104	0.200829	7.64274	6.97908	10.4464	9.89989	-1.46573	0.362051
Gpr165	10600886	turquoise	-0.226069	0.479867	0.639215	7.12622	11.5391	7.01702	7.2416	-1.47301	0.360229
Cd300lg	10381514	purple	-0.672757	0.0165137	0.0729431	7.78194	7.9061	9.97841	9.93574	-1.49148	0.355648
Rnf141	10560015	purple	-0.76798	0.00353276	0.0238034	9.8185	10.2463	11.9688	11.7509	-1.50348	0.352703
Plxna4	10543802	turquoise	-0.576474	0.0497593	0.151028	8.18249	10.6571	8.81224	9.64626	-1.52273	0.348026
Cbfa2t3	10576158	purple	-0.843675	0.000562029	0.00610656	8.06881	8.94814	9.74779	10.1112	-1.53355	0.345427
Atp2a3	10378216	purple	-0.629342	0.0283291	0.1038	8.04031	7.91826	11.0589	9.80883	-1.55503	0.340322
Grk5	10464425	purple	-0.584337	0.0460173	0.143064	8.31382	7.97858	11.0324	10.6041	-1.55789	0.339647
Gbe1	10436500	purple	-0.69395	0.0122986	0.0594696	8.64076	8.82142	11.3581	10.4658	-1.57436	0.335791
X6430548M08Rik	10575993	purple	-0.793551	0.00206409	0.0161005	8.34106	8.95907	10.4068	10.3866	-1.57641	0.335315
Folr2	10566026	purple	-0.700588	0.0111597	0.055391	8.44253	8.90166	10.3285	10.8479	-1.58347	0.333678
Smagp	10432636	purple	-0.787139	0.0023774	0.0177262	8.86363	9.42228	11.0791	10.8596	-1.59002	0.332166
Prtn3	10364529	purple	-0.615413	0.0331595	0.115101	7.91217	7.67595	10.7623	10.0739	-1.59186	0.331743
Acaca	10379820	purple	-0.628428	0.0286295	0.104394	8.57472	8.48274	11.0883	10.9353	-1.59406	0.331239
Ceacam1	10561008	purple	-0.780316	0.00274942	0.019749	9.94637	10.8905	11.4707	12.2781	-1.60008	0.329858
Rasgrp2	10460968	purple	-0.617751	0.0323101	0.113244	8.04269	7.84448	10.8702	10.255	-1.61386	0.326724
Naip1	10411633	purple	-0.618054	0.0322013	0.113074	7.83426	7.73734	10.3138	10.3208	-1.62308	0.324641
Rras2	10567043	purple	-0.823772	0.000987661	0.00925933	8.76132	9.46868	11.2408	10.4809	-1.63547	0.321865
Lbp	10478048	purple	-0.565884	0.0551306	0.161038	8.95845	8.62159	11.9636	11.2369	-1.64892	0.318878
Arhgap12	10457250	black	-0.912036	3.57e-05	0.000809478	8.49312	9.87166	10.9184	9.65383	-1.65484	0.317572
Itsn1	10436892	purple	-0.699571	0.0113289	0.0559499	8.65925	8.8594	11.2383	10.8556	-1.65851	0.316767
Fam78b	10351400	purple	-0.593904	0.0417377	0.134492	7.48982	7.60352	9.46564	10.39	-1.66325	0.315727
Pf4	10523134	purple	-0.686519	0.0136729	0.0641748	9.93441	10.1087	12.5612	12.1297	-1.66547	0.315242
Kcnn3	10493555	purple	-0.889754	0.000106303	0.0018035	7.5649	8.55952	9.57615	9.59178	-1.67759	0.312605
Itga6	10472820	purple	-0.875051	0.000193758	0.00279045	10.5004	11.6102	12.6984	12.2526	-1.68669	0.310638
S1pr5	10591494	purple	-0.679396	0.015094	0.0684803	7.30728	7.5477	9.62239	9.8783	-1.70885	0.305904
Gata6	10453857	purple	-0.513735	0.0875479	0.214288	8.39273	7.71881	11.1596	11.4414	-1.71387	0.304842
Jam2	10436666	turquoise	-0.649157	0.0223614	0.0893061	8.90741	11.4388	9.77956	10.7363	-1.74413	0.298513
Evi5	10532133	purple	-0.820716	0.00107047	0.00974989	8.04797	8.77244	10.662	9.95637	-1.74898	0.297513
Lpl	10572130	purple	-0.564986	0.0556038	0.161776	8.68703	8.13384	11.8892	11.382	-1.78131	0.29092
F630028O10Rik	10600852	purple	-0.49875	0.0988315	0.232137	8.64099	7.87762	11.4709	11.9949	-1.80683	0.285819
Gprc5b	10567355	purple	-0.947338	2.92e-06	0.000140455	8.15311	9.62917	10.2431	10.0269	-1.81328	0.284544
Pros1	10436456	purple	-0.96017	7.38e-07	5.58e-05	9.80069	11.2926	12.2865	11.3513	-1.84277	0.278786
Mst1r	10588731	purple	-0.683531	0.0142565	0.0657724	7.23346	7.32249	10.482	9.47549	-1.85985	0.275505
Ephx1	10360684	purple	-0.768819	0.00347472	0.0234852	8.69052	9.31206	11.3234	11.0476	-1.87048	0.273482
Calml4	10586118	purple	-0.652236	0.0215239	0.0875693	7.21676	7.31649	10.0559	9.96848	-1.89688	0.268524
Rarb	10417713	purple	-0.674061	0.0162274	0.072236	6.98349	7.32653	9.43098	9.94694	-1.918	0.264621
Slpi	10489463	purple	-0.533083	0.0743138	0.194616	7.96463	7.18452	11.4122	11.0854	-1.92941	0.262536
Bcam	10560655	purple	-0.707551	0.0100514	0.0514636	7.89268	8.21281	10.8721	10.3949	-1.93394	0.261714
Fabp4	10497265	purple	-0.56722	0.0544316	0.159985	7.53817	7.14824	10.5514	10.7712	-1.95212	0.258437
Pde2a	10555510	purple	-0.848338	0.000487054	0.00548314	9.12609	10.1708	11.698	11.4208	-1.97044	0.255176
Cgnl1	10594855	purple	-0.644083	0.023793	0.0928947	7.81436	7.72479	11.4932	10.2746	-2.01651	0.247156
Lrg1	10451953	purple	-0.552927	0.0622369	0.174171	8.33891	7.61175	12.0307	11.4351	-2.02027	0.246511
Ltc4s	10385583	purple	-0.919717	2.29e-05	0.000580859	9.68068	11.1139	12.4596	11.5687	-2.03342	0.244276
Ms4a1	10466172	purple	-0.612131	0.0343783	0.117678	7.04501	6.81068	10.3978	10.0303	-2.03461	0.244074
St3gal5	10539080	purple	-0.966735	3.03e-07	3.11e-05	9.21445	10.9152	11.7457	11.1618	-2.05982	0.239847
Ank	10423363	purple	-0.846273	0.000519232	0.00575015	8.73134	9.69771	11.5843	11.2147	-2.1009	0.233112
Dmpk	10550574	purple	-0.687315	0.0135205	0.0637447	7.92267	8.16133	11.0079	10.9042	-2.1018	0.232967
St8sia6	10480238	purple	-0.742789	0.00564756	0.0338573	7.66717	8.72578	9.77057	10.92	-2.13828	0.22715
Aldh1a2	10586865	purple	-0.641328	0.0245977	0.094466	7.22121	7.2585	10.3674	10.4597	-2.14067	0.226774
Cd163	10541644	purple	-0.944814	3.67e-06	0.000168895	7.10021	8.71341	9.73676	9.27266	-2.14073	0.226765
Cyp2ab1	10438468	purple	-0.659854	0.0195502	0.0821515	7.05498	7.04381	10.6914	9.86629	-2.14553	0.226011
Garnl3	10481772	purple	-0.922817	1.89e-05	0.000515426	7.98469	9.40576	10.8814	10.3306	-2.22122	0.214461
Ifitm6	10569020	purple	-0.613333	0.0339284	0.1168	8.75754	8.49846	12.5353	12.0128	-2.25796	0.209067
Flnb	10412562	purple	-0.637017	0.025896	0.0975473	9.16422	9.08227	12.8583	12.3603	-2.2694	0.207416
Ccl24	10534493	purple	-0.898744	7.06e-05	0.00130742	8.05842	9.57989	11.4112	10.181	-2.33228	0.19857
Cmah	10404132	purple	-0.663497	0.0186546	0.0796187	7.22105	7.47447	10.3737	10.8213	-2.33542	0.198139
Wnt2	10543253	purple	-0.667183	0.0177795	0.0769712	7.15382	7.17549	11.4982	9.90073	-2.37097	0.193315
Rgs18	10358421	purple	-0.713013	0.00924109	0.0487612	7.52322	7.96489	10.9718	10.7666	-2.37787	0.192393
Marco	10357261	purple	-0.65367	0.0211417	0.0863697	7.26436	7.17994	11.5546	10.2189	-2.3868	0.191207
Serpinb2	10349157	purple	-0.497201	0.10005	0.233536	8.27394	7.02693	12.6126	12.4273	-2.41501	0.187504
Efnb2	10576911	purple	-0.80396	0.00162385	0.0134907	7.6282	8.4885	11.1494	10.5137	-2.42235	0.186552
Ptgis	10489878	purple	-0.647444	0.0228373	0.090377	7.72458	7.77856	11.3078	11.3607	-2.42444	0.186282
Engase	10383032	purple	-0.826645	0.000914413	0.00871797	8.33527	9.38113	11.7467	11.1832	-2.43506	0.184916
Alox5	10547153	purple	-0.882176	0.000146273	0.00228551	8.73236	10.0616	11.9493	11.5069	-2.44023	0.184254
Tgfb2	10360920	purple	-0.677226	0.0155476	0.0701372	7.71691	8.00345	11.1599	11.3135	-2.44204	0.184023
Fam20a	10392464	purple	-0.843421	0.000566353	0.00613455	7.38906	8.5863	10.6035	10.3526	-2.45841	0.181947
Lyve1	10566934	purple	-0.960446	7.13e-07	5.43e-05	8.05857	10.1802	10.6359	10.7853	-2.47525	0.179836
Vmn2r26	10541627	purple	-0.641349	0.0245913	0.094466	7.06418	6.96893	11.0299	10.6378	-2.48135	0.179077
Lyz1	10372652	purple	-0.539308	0.070366	0.188341	9.47693	8.58973	13.6507	13.6884	-2.49933	0.176859
Hal	10365769	purple	-0.640842	0.0247415	0.0948075	7.23842	7.09089	11.4447	10.6841	-2.50147	0.176596
Emr4	10445953	purple	-0.72812	0.00725288	0.0409954	7.67625	8.2736	11.3051	11.0281	-2.52602	0.173618
Serpinb1a	10408557	purple	-0.66874	0.0174189	0.0757447	7.14247	7.29418	11.0993	10.6422	-2.53611	0.172407
Icam2	10392177	purple	-0.634381	0.0267139	0.0999014	7.7612	7.66267	11.78	11.537	-2.56534	0.168948
Add3	10463911	purple	-0.827996	0.000881462	0.00849814	9.04127	10.1866	12.4228	12.2229	-2.56952	0.168461
Ltbp1	10446928	purple	-0.63594	0.0262278	0.0984563	7.93506	7.74608	12.5111	11.3485	-2.60016	0.16492
Fgfr1	10570982	purple	-0.795633	0.00196947	0.0155767	8.45159	9.50523	12.4311	12.0867	-2.88942	0.134958
Timd4	10375472	purple	-0.610889	0.0348479	0.118725	8.01636	7.72369	12.5862	12.5073	-2.92272	0.131878
F5	10351224	purple	-0.648719	0.0224824	0.0896906	7.64779	7.75367	12.0677	11.9301	-2.93604	0.130667
Fcna	10470125	purple	-0.66926	0.0172997	0.0754347	7.53938	7.70852	12.1697	11.9385	-3.0662	0.119394
Selp	10351206	purple	-0.603047	0.0379193	0.125954	7.52037	7.01701	12.8676	12.2775	-3.20035	0.108793
Padi4	10517791	purple	-0.642255	0.0243247	0.0940387	7.12459	6.96722	12.5008	11.6642	-3.25282	0.104907
Cd209a	10576784	purple	-0.904698	5.27e-05	0.00105388	7.49325	10.5032	10.5696	11.4968	-3.36327	0.0971748
Alox15	10387855	purple	-0.569732	0.0531343	0.157577	8.22156	7.36234	14.0299	13.61	-3.44588	0.0917672
Vsig4	10605848	purple	-0.640659	0.0247957	0.094915	6.76166	6.60044	12.5419	11.9429	-3.60009	0.0824638
Serpinb10.ps	10349166	purple	-0.663209	0.0187243	0.0798413	6.78396	7.23216	11.6971	12.461	-3.67943	0.0780516
Cd5l	10492964	purple	-0.651113	0.0218267	0.0881743	6.5524	6.49242	12.7573	11.9803	-3.8576	0.0689836
Ednrb	10422164	purple	-0.876683	0.000181949	0.00267754	8.03851	10.284	12.8996	12.8897	-3.98593	0.0631126
Retnla	10436095	purple	-0.718721	0.0084473	0.0456809	6.64227	7.57485	12.5919	12.8147	-4.35153	0.0489846
Prg4	10358476	purple	-0.778913	0.00283112	0.0201353	6.90633	8.58818	13.2219	13.2333	-4.77482	0.036529
