# Supplementary material for: Glioma-Associated Microglia/Macrophages Display an Expression Profile Different from M1 and M2 Polarization and Highly Express Gpnmb and Spp1
Source: PLoS One. 2015 Feb 6;10(2):e0116644. doi: 10.1371/journal.pone.0116644 (PMC4320099; doi:10.1371/journal.pone.0116644)
Supplement: S3 Table — A list of all 10,875 genes that were used for WGCNA analysis and the corresponding modules they were clustered into. (XLSX) [file pone.0116644.s007.xlsx]

## Sheet: red kME_Average_order_FC
	AffyID	Module	Correlation to red module	p.value	Adj.p.Val	AveTumor	AveMG	AveMP	AveMP2	LogFC	FC
Gpnmb	10538187	red	0.969232	2.06e-07	2.61e-05	12.6282	7.25774	7.60414	7.51092	5.17063	36.0176
Cxcl9	10531407	red	0.981413	1.69e-08	7.37e-06	12.8254	7.63385	7.14095	8.66539	5.01198	32.2669
Spp1	10523717	red	0.935997	7.59e-06	0.000270706	12.3123	7.91791	7.83589	6.8799	4.76771	27.2411
Ly6i	10429560	red	0.98451	6.84e-09	5.15e-06	11.5461	6.93713	6.7891	7.07197	4.61339	24.4776
Gjc3	10534960	red	0.982085	1.41e-08	6.39e-06	11.6249	7.74146	6.96784	7.13016	4.34508	20.3235
Il1r2	10345752	red	0.95193	1.86e-06	0.000104787	11.6376	8.218	7.02713	6.99332	4.22479	18.6977
Cd72	10512470	red	0.953229	1.63e-06	9.58e-05	12.1254	8.81368	7.62856	7.41527	4.1729	18.0371
Ms4a4c	10461594	red	0.968384	2.36e-07	2.73e-05	12.1094	7.71957	8.00364	8.15227	4.15089	17.764
Mmp13	10583044	red	0.968444	2.34e-07	2.73e-05	11.0801	7.11024	6.77123	6.91321	4.1485	17.7346
Serpina3n	10398075	red	0.97904	3.08e-08	8.8e-06	11.7059	8.18307	7.17283	7.38625	4.12517	17.4502
Ptgs2	10350516	orange	0.797614	0.00188258	0.0150316	12.6065	11.0901	7.16147	7.23357	4.11144	17.2849
Gpr171	10498345	red	0.973335	1.02e-07	1.7e-05	11.228	7.20001	7.21086	7.24028	4.01091	16.1215
Igfbp7	10530841	orange	0.838791	0.000649821	0.0068081	12.5201	10.5271	7.58897	7.48924	3.98494	15.8338
Il1b	10487597	orange	0.79774	0.00187717	0.0150215	12.7075	11.2501	7.42189	7.57656	3.95796	15.5405
Ccl5	10389207	red	0.992732	1.58e-10	8.2e-07	12.4639	9.02293	8.00261	8.63683	3.90979	15.0302
Adamdec1	10421128	red	0.968079	2.47e-07	2.77e-05	10.6874	6.75467	6.80819	6.84255	3.88556	14.7798
Il1rn	10469816	red	0.992389	1.99e-10	8.2e-07	11.6332	8.02592	7.45645	7.76554	3.88388	14.7627
Ifi44	10502791	red	0.965583	3.59e-07	3.49e-05	11.4233	7.53074	7.26574	7.95256	3.84028	14.3232
Spon1	10556509	red	0.964651	4.1e-07	3.84e-05	11.7668	8.71575	7.52024	7.5513	3.83774	14.298
AA467197	10475517	red	0.985577	4.8e-09	4.74e-06	10.9169	7.17633	6.97139	7.1132	3.82997	14.2212
A430084P05Rik	10387985	red	0.985621	4.73e-09	4.74e-06	11.2905	7.89418	7.06428	7.42357	3.82983	14.2198
Acp5	10591739	saddlebrown	0.882456	0.000144614	0.00226611	12.3811	7.74077	9.23668	8.87651	3.76314	13.5775
Moxd1	10362186	red	0.977475	4.4e-08	9.18e-06	10.8319	7.20836	7.15252	7.11116	3.67458	12.769
X4833422F24Rik	10489701	red	0.979903	2.5e-08	8.21e-06	11.2011	7.46291	7.44094	7.69166	3.66927	12.7222
Trem1	10445746	red	0.959555	7.96e-07	5.97e-05	11.4312	8.0979	7.64715	7.5723	3.65872	12.6295
Gm6377	10601456	red	0.950049	2.25e-06	0.000116591	11.1392	8.45055	7.04709	7.02264	3.63244	12.4015
Vcam1	10501608	orange	0.861649	0.000314987	0.00399707	11.7643	9.94588	7.18737	7.36033	3.59976	12.1237
Dnase1l3	10417526	saddlebrown	0.936555	7.27e-06	0.000265438	10.9797	6.90527	7.67894	7.65828	3.56557	11.8398
Ifit2	10462613	red	0.990326	6.56e-10	1.47e-06	10.6956	7.44949	6.78662	7.17452	3.55871	11.7836
Pydc4	10360373	red	0.964194	4.36e-07	3.9e-05	10.6984	6.85389	6.87436	7.78572	3.52706	11.5279
Rgs1	10358408	orange	0.643289	0.0240229	0.0934115	12.4061	12.3993	7.13063	7.1453	3.5144	11.4272
Arg2	10396831	red	0.955671	1.25e-06	8.19e-05	10.4343	7.117	6.78707	6.87688	3.50735	11.3715
Ms4a7	10466200	red	0.916503	2.77e-05	0.000678037	10.712	8.47707	6.69326	6.61617	3.44988	10.9274
Cxcr4	10357472	red	0.964529	4.17e-07	3.87e-05	11.9416	8.68632	8.54155	8.36448	3.41085	10.6358
Cxcl10	10531415	orange	0.879508	0.000162842	0.00245619	11.8347	10.0167	7.19605	8.07137	3.40661	10.6045
Tarm1	10598093	red	0.974637	7.92e-08	1.41e-05	11.0864	7.65299	7.4485	7.94938	3.40279	10.5765
Ccl8	10379535	red	0.929684	1.2e-05	0.000361729	10.2583	7.05881	6.69541	6.83207	3.39621	10.5284
Ifi205	10360406	saddlebrown	0.789295	0.00226828	0.0171541	11.7517	7.24975	7.34556	10.5069	3.3843	10.4418
Mmp14	10415052	red	0.945133	3.57e-06	0.000167794	11.3608	8.9831	7.58067	7.59214	3.30886	9.90983
Cd69	10548333	red	0.931572	1.05e-05	0.000332732	10.6103	7.87778	6.9675	7.06079	3.30828	9.90587
Uck2	10359851	red	0.990267	6.77e-10	1.47e-06	11.2641	8.26597	7.7051	7.91529	3.30199	9.86272
Cst7	10476945	red	0.962859	5.23e-07	4.37e-05	10.9332	8.35827	7.18454	7.43657	3.2734	9.66922
Cd63	10367436	orange	0.78314	0.00259043	0.0188686	11.9715	10.6417	8.11281	7.46941	3.2302	9.38398
Itgax	10557895	red	0.965037	3.88e-07	3.7e-05	11.3038	8.30097	8.03028	7.99671	3.19449	9.15457
Havcr2	10375443	orange	0.629368	0.0283204	0.1038	12.1068	12.1998	7.31194	7.23504	3.19123	9.13387
Cyp4f18	10579636	saddlebrown	0.845127	0.000537782	0.00591006	12.3786	8.08046	9.25276	10.2751	3.17586	9.03707
Clec4n	10541605	red	0.94342	4.15e-06	0.000179121	10.542	7.66815	7.49206	6.93882	3.17563	9.03565
Rsad2	10399710	red	0.978761	3.28e-08	9.16e-06	11.1339	8.03785	7.89965	7.99053	3.15787	8.92509
AW112010	10466127	saddlebrown	0.874986	0.000194241	0.00279045	12.4405	8.38391	8.97872	10.4963	3.15416	8.90216
Fosb	10560481	orange	0.615199	0.0332381	0.115263	12.4671	12.7306	7.46967	7.7828	3.13944	8.81181
Socs2	10372069	red	0.948107	2.72e-06	0.000136092	10.6111	8.37352	6.8642	7.20465	3.13027	8.75598
Anpep	10564818	saddlebrown	0.855939	0.000381733	0.00459729	11.8491	7.84614	9.28151	9.12342	3.09879	8.56697
Ifit3	10462618	red	0.975075	7.27e-08	1.32e-05	11.2974	8.80459	7.56384	8.27145	3.08406	8.47997
AI504432	10495186	red	0.968739	2.23e-07	2.7e-05	10.7292	8.29959	7.25602	7.43366	3.06615	8.37535
Vegfa	10451198	red	0.955125	1.33e-06	8.44e-05	11.3467	9.08755	7.77301	7.99255	3.06234	8.35328
Gatm	10487011	orange	0.790408	0.00221347	0.0168568	12.7891	11.7676	8.32609	9.16195	3.03718	8.20882
Ms4a6b	10461622	orange	0.853738	0.000410197	0.00481738	11.5061	9.98295	7.7358	7.74171	3.01925	8.10743
Slamf7	10360173	saddlebrown	0.942023	4.68e-06	0.000193455	11.2778	7.77963	8.30476	8.70438	3.01483	8.08267
Vdr	10432032	red	0.965327	3.72e-07	3.58e-05	9.98299	6.83734	6.8884	7.20648	3.00558	8.03099
Oasl1	10524631	red	0.937638	6.69e-06	0.000253042	11.084	7.76929	8.10631	8.38489	2.99722	7.98457
Ccl3	10389231	orange	0.598585	0.0397504	0.130251	13.2054	13.5811	8.59775	8.47181	2.98857	7.93684
Emcn	10496359	orange	0.871451	0.000221926	0.00305114	10.4419	8.66987	6.788	6.90301	2.98831	7.93544
Mmp12	10583056	red	0.963799	4.61e-07	4.01e-05	10.2676	7.4441	7.19845	7.2371	2.97443	7.85947
Igfbp3	10384223	red	0.972514	1.18e-07	1.81e-05	10.6556	7.8769	7.58748	7.58084	2.97382	7.85615
Tgfb3	10401673	red	0.965578	3.59e-07	3.49e-05	10.287	7.66086	7.07457	7.20644	2.97307	7.85204
Angpt2	10577315	red	0.972543	1.17e-07	1.81e-05	10.027	6.9207	7.03452	7.2285	2.96579	7.81253
Spint1	10474936	orange	0.735589	0.00639782	0.0373362	11.8425	11.1495	7.75791	7.79442	2.94183	7.68388
Bgn	10600169	orange	0.900113	6.61e-05	0.00123692	10.7684	8.88492	7.14632	7.48117	2.93088	7.62576
Nr4a3	10504838	red	0.935576	7.84e-06	0.000276657	10.7649	8.66906	7.39474	7.44333	2.92921	7.61694
Irg1	10416837	red	0.89897	6.98e-05	0.00129779	11.5519	8.18458	7.94731	9.83546	2.89616	7.44442
Slc7a11	10498024	orange	0.777319	0.00292617	0.0205702	10.719	9.77241	6.86547	6.88659	2.87754	7.34894
Gpr31c	10447902	red	0.956829	1.1e-06	7.28e-05	11.0844	8.83235	7.78941	8.00925	2.87409	7.33142
Gzmb	10420308	red	0.984187	7.58e-09	5.15e-06	9.82609	7.21065	6.75816	6.88733	2.87404	7.33116
Nr4a2	10482772	red	0.973899	9.13e-08	1.58e-05	11.2969	9.06656	7.8624	8.36633	2.86508	7.28579
Gm5150	10497372	saddlebrown	0.93695	7.05e-06	0.000260062	10.3965	7.03575	7.35421	8.21874	2.86029	7.26161
Eltd1	10496872	orange	0.845908	0.00052509	0.00579143	10.3757	8.7339	7.08007	6.73815	2.85832	7.25168
Nos2	10379228	red	0.937015	7.02e-06	0.000259637	10.1447	7.23749	7.36467	7.26494	2.85563	7.23822
Gcnt2	10404702	orange	0.867888	0.000252844	0.00337384	11.0179	9.51001	7.46517	7.52337	2.85168	7.21842
Fam46c	10500610	orange	0.642695	0.0241958	0.0938971	11.7389	11.6794	7.61116	7.40142	2.84153	7.16778
Cd274	10462390	red	0.992188	2.26e-10	8.2e-07	11.9853	9.39468	8.75044	9.31609	2.83159	7.11858
Gpr141	10407985	red	0.975896	6.15e-08	1.19e-05	9.81162	7.00165	6.82566	7.1144	2.83104	7.11589
Sparc	10386058	orange	0.531377	0.0754222	0.196299	12.4736	13.6202	7.54049	7.78272	2.82584	7.09029
Osm	10373912	orange	0.803074	0.00165821	0.0137343	11.8416	10.6264	8.4316	8.01966	2.81572	7.04069
Chi3l3	10501020	red	0.801048	0.00173891	0.0142465	10.0746	6.96125	8.00602	6.82262	2.81132	7.01928
Atp6v0d2	10511779	red	0.936084	7.54e-06	0.000270669	9.45533	6.57733	6.77321	6.5942	2.80709	6.9987
Tgm2	10489204	orange	0.910951	3.79e-05	0.000833002	12.2806	10.4881	9.0562	8.91041	2.79565	6.94343
Usp18	10541307	red	0.974245	8.55e-08	1.5e-05	11.5809	8.69238	8.39979	9.26698	2.79457	6.93822
Gdf3	10547633	red	0.962177	5.72e-07	4.68e-05	10.059	7.10805	7.34248	7.37867	2.78264	6.88111
Irf7	10569102	saddlebrown	0.786523	0.00240931	0.0178483	12.3021	8.44952	10.2766	9.84647	2.77793	6.85865
Cd300lf	10392845	saddlebrown	0.890669	0.000102126	0.0017649	10.6585	7.45515	8.36723	7.83475	2.77283	6.83448
Mxd1	10545921	red	0.944231	3.87e-06	0.000171107	11.8244	9.58146	8.97429	8.63953	2.75931	6.77074
Prdm1	10368970	orange	0.872788	0.000211116	0.0029548	10.8465	9.3986	7.33175	7.54698	2.75401	6.74588
Il1a	10487588	orange	0.598711	0.0396978	0.130229	12.7116	13.1929	8.09985	8.60048	2.74724	6.71431
Fgl2	10519983	saddlebrown	0.913903	3.22e-05	0.000744988	11.8924	8.60826	9.33617	9.5294	2.73443	6.65498
Got1	10467842	red	0.939307	5.85e-06	0.000228202	12.4679	10.5201	9.38252	9.324	2.72572	6.61491
Runx3	10509030	saddlebrown	0.895986	8.03e-05	0.00145361	11.335	7.93662	8.55042	9.45185	2.68868	6.44725
Ly6c1	10429568	red	0.883053	0.00014113	0.00222111	12.6826	10.7728	9.67797	9.53166	2.68845	6.44619
Itgb5	10435305	orange	0.527546	0.077951	0.20025	12.2967	13.2817	7.95746	7.70572	2.64843	6.26985
Olfml3	10500808	orange	0.505704	0.0934806	0.224069	12.3673	13.7948	7.51188	7.89422	2.6337	6.20616
Neto1	10457091	red	0.954025	1.5e-06	8.95e-05	9.75685	7.62888	6.85639	6.88559	2.63323	6.20412
Tfec	10543239	saddlebrown	0.92331	1.83e-05	0.000506938	10.9159	7.7939	8.48412	8.58787	2.62722	6.17835
Sirpb1b	10497358	saddlebrown	0.827169	0.00090152	0.00863791	10.8995	7.29382	8.62357	8.93173	2.61646	6.13245
Syt4	10454441	red	0.977467	4.41e-08	9.18e-06	9.71391	7.17685	6.98904	7.13697	2.61295	6.11754
Klrb1b	10548314	red	0.919815	2.28e-05	0.000580463	10.8542	7.91147	8.31235	8.53052	2.60278	6.07455
P2ry14	10498350	saddlebrown	0.866814	0.000262802	0.00346841	10.8175	7.73287	8.79473	8.13484	2.59668	6.04892
Gbp4	10531987	saddlebrown	0.84892	0.000478266	0.00540659	10.9764	7.59158	8.1671	9.384	2.59555	6.04421
Cdh5	10574438	orange	0.832294	0.000782667	0.00778729	10.2387	8.96087	7.02748	7.00556	2.57405	5.95479
Cxcl16	10387890	orange	0.89167	9.77e-05	0.00170828	12.1798	10.6741	9.0342	9.1169	2.57138	5.94377
Amica1	10584841	red	0.951761	1.9e-06	0.000105246	9.83147	7.09292	7.42882	7.37856	2.53137	5.7812
Inhba	10403743	red	0.97981	2.55e-08	8.21e-06	9.65441	7.15297	7.08879	7.22262	2.49962	5.65536
Nkg7	10552406	red	0.985585	4.78e-09	4.74e-06	9.8639	7.61535	7.0773	7.40092	2.49938	5.65442
Cd34	10352905	orange	0.56382	0.0562223	0.162784	11.3897	12.0201	7.3424	7.31064	2.49861	5.6514
Ly6c2	10429573	red	0.946629	3.12e-06	0.00014868	11.1963	9.43304	8.01569	8.68719	2.48435	5.59583
Ifit1	10462623	red	0.97702	4.86e-08	9.78e-06	10.0915	7.58744	7.36224	7.8835	2.48043	5.58063
Ahr	10400006	saddlebrown	0.951677	1.91e-06	0.000105606	10.8495	8.02407	8.41306	8.7102	2.46705	5.52913
Ggta1	10482059	orange	0.624356	0.0299954	0.107373	11.0859	11.2421	7.29647	7.35515	2.4547	5.48198
Gbp6	10531994	saddlebrown	0.836943	0.000685687	0.00708826	11.3375	8.04739	8.87083	9.79929	2.43167	5.39519
Ctgf	10362201	red	0.947915	2.77e-06	0.000137287	10.534	8.43807	7.95678	7.94511	2.42068	5.35423
Asns	10543067	red	0.971334	1.45e-07	2.14e-05	9.94804	7.81945	7.39475	7.38149	2.41615	5.33743
Ccrl2	10597279	orange	0.650684	0.021943	0.0882835	12.292	12.2596	8.71163	8.70215	2.40089	5.28127
H2.M2	10450880	red	0.944178	3.89e-06	0.000171107	9.3478	6.91351	6.83612	7.10496	2.39627	5.26441
P2ry13	10498367	orange	0.5076	0.0920565	0.221485	12.1696	13.4121	7.83298	8.08465	2.39305	5.25268
Il2ra	10469278	red	0.968178	2.44e-07	2.77e-05	9.30781	6.80591	6.80078	7.15136	2.38846	5.23599
Plk3	10515399	orange	0.718102	0.00853083	0.0460411	11.6531	11.0922	8.55038	8.22012	2.3655	5.1533
Zfand2a	10535095	orange	0.856885	0.000369968	0.00447542	12.8414	11.6725	9.57471	10.2297	2.34907	5.09497
Kynu	10471912	saddlebrown	0.864792	0.00028236	0.00368186	9.95794	7.09135	8.10965	7.63556	2.34575	5.08325
BC023105	10455970	saddlebrown	0.93635	7.39e-06	0.000266983	8.77602	6.08215	6.28805	7.01435	2.3145	4.97432
Mmp8	10583100	orange	0.858354	0.000352285	0.0043143	9.54832	8.30352	6.58993	6.81692	2.31153	4.96409
Gbp11	10532019	saddlebrown	0.883516	0.000138466	0.0021939	9.97293	7.12337	7.57853	8.29153	2.30845	4.9535
Fos	10397346	orange	0.578402	0.048823	0.149083	12.0635	12.6112	8.08815	8.57959	2.30387	4.93782
Mt2	10574023	orange	0.640558	0.0248258	0.0949606	12.1757	12.3089	8.09023	9.21873	2.30309	4.93513
Ccl2	10379511	orange	0.661413	0.0191632	0.081121	11.1487	10.9907	7.724	7.88738	2.28131	4.8612
Pyhin1	10351873	saddlebrown	0.740716	0.00585643	0.0348965	11.4874	8.02775	9.51676	10.0832	2.27818	4.85067
Itgal	10557591	saddlebrown	0.86614	0.000269198	0.0035314	11.0314	8.06457	8.93803	9.27637	2.27173	4.82902
Ell2	10406254	red	0.983156	1.04e-08	5.38e-06	10.393	8.38954	7.83107	8.15193	2.26886	4.81941
Niacr1	10533720	red	0.957563	1.01e-06	7.08e-05	10.6558	8.3747	8.15967	8.6284	2.26824	4.81734
Iigp1	10455961	saddlebrown	0.792402	0.00211775	0.0163445	10.0751	6.88104	7.82818	8.71233	2.26792	4.81629
Hilpda	10536794	red	0.961606	6.16e-07	4.93e-05	9.88838	7.74621	7.59801	7.52158	2.26645	4.81136
Gla	10606714	steelblue	0.909429	4.12e-05	0.000881156	11.5026	9.45729	9.47059	8.78581	2.26472	4.80562
Mmp19	10367400	saddlebrown	0.703404	0.010701	0.0539091	10.4974	7.14033	8.88334	8.72423	2.24811	4.7506
Cxcl2	10523156	orange	0.793259	0.00207761	0.0161386	11.7472	10.8777	8.7266	8.90417	2.24439	4.73835
Ets2	10437160	orange	0.898201	7.24e-05	0.00133704	12.1786	10.8564	9.39199	9.55634	2.24364	4.7359
F11r	10351623	orange	0.530058	0.0762861	0.197428	11.1123	12.0017	7.26485	7.35983	2.23688	4.71377
Clec7a	10548375	saddlebrown	0.849836	0.000464706	0.00530848	11.679	8.73851	9.80518	9.78839	2.23502	4.70768
Sirpb1a	10497349	saddlebrown	0.868644	0.000246017	0.003303	12.708	9.80207	10.4872	11.1304	2.23475	4.7068
Grasp	10427026	orange	0.854278	0.00040306	0.00477482	10.2708	9.1591	7.40387	7.54755	2.23392	4.70409
Rhoj	10396476	red	0.943239	4.22e-06	0.000179121	9.94786	8.32828	7.35673	7.45742	2.23372	4.70346
Sh2d1b1	10351477	red	0.933358	9.25e-06	0.000302075	9.80559	7.32073	7.45248	7.99119	2.21746	4.65075
Mcam	10584674	red	0.986328	3.68e-09	4.74e-06	10.0138	7.94698	7.48537	7.95692	2.21738	4.65047
Nampt	10395259	red	0.978572	3.43e-08	9.18e-06	12.1088	9.80576	9.81984	10.0551	2.21524	4.64358
Sh3pxd2b	10375065	saddlebrown	0.914462	3.12e-05	0.000732735	10.625	8.09715	8.72253	8.44298	2.20416	4.60805
Slc2a1	10507594	orange	0.754515	0.0045699	0.029046	12.9438	12.3058	9.90288	10.0116	2.20371	4.60661
Serpina3f	10398039	saddlebrown	0.857916	0.000357487	0.00436326	9.83114	6.97512	7.80591	8.11879	2.19787	4.58801
Aoah	10403871	saddlebrown	0.791157	0.00217711	0.0166616	11.2767	8.13355	9.14083	9.97562	2.19339	4.57379
Rhov	10486197	red	0.979483	2.77e-08	8.52e-06	9.14258	6.96394	6.83936	7.04578	2.19289	4.57221
Axl	10561104	red	0.898841	7.02e-05	0.00130359	12.0288	9.45437	9.40137	10.6622	2.1895	4.56149
Tgtp1	10385518	saddlebrown	0.68247	0.014468	0.0664412	11.4101	8.04181	8.76009	10.8724	2.18537	4.54842
Gpx3	10376201	red	0.915471	2.95e-05	0.000705426	10.7344	8.41981	8.71365	8.52104	2.18288	4.5406
Cd83	10404840	orange	0.507998	0.091759	0.221063	12.3557	13.429	8.52144	8.57888	2.17928	4.52928
Zmynd15	10377826	red	0.964345	4.27e-07	3.9e-05	9.89221	7.70416	7.74735	7.68877	2.17878	4.52772
Irgm1	10385500	red	0.983655	8.94e-09	5.38e-06	11.5299	9.50787	9.1478	9.44503	2.16299	4.47842
Ms4a6d	10466210	red	0.957085	1.07e-06	7.2e-05	13.0695	11.4141	10.1844	11.1348	2.15839	4.46417
Sik1	10449741	red	0.962875	5.22e-07	4.37e-05	11.7926	9.8242	9.57442	9.50413	2.15833	4.46397
Fads1	10461439	orange	0.563634	0.0563214	0.163028	11.4066	11.995	7.81666	7.94853	2.15324	4.44827
Ifi204	10360382	saddlebrown	0.782112	0.00264748	0.0192071	12.1703	9.05319	10.0399	10.9623	2.15179	4.4438
Emp1	10542355	saddlebrown	0.705189	0.0104177	0.0528808	11.4388	8.31191	10.0293	9.54741	2.1426	4.41556
Serping1	10484463	red	0.957294	1.04e-06	7.08e-05	9.92067	8.11684	7.33502	7.88371	2.14214	4.41418
Serpine1	10534667	orange	0.587498	0.0445708	0.139821	11.3383	11.6762	7.81345	8.0992	2.14199	4.41369
Nfil3	10409278	saddlebrown	0.85778	0.000359114	0.00436841	11.3174	8.7144	9.57495	9.24058	2.14073	4.40986
X2210403K04Rik	10378568	red	0.962789	5.28e-07	4.38e-05	10.0592	8.2809	7.75399	7.75058	2.13068	4.37923
X2010002N04Rik	10459071	steelblue	0.834116	0.000743478	0.00752354	10.8159	9.58435	8.55992	7.9294	2.12466	4.36099
Gpr114	10574246	saddlebrown	0.847612	0.000498177	0.00556801	10.05	7.33168	7.68847	8.75655	2.1244	4.36021
Oasl2	10524621	saddlebrown	0.806565	0.00152591	0.0128438	12.0045	9.03036	9.72212	10.9026	2.11942	4.3452
Cdkn1a	10443463	red	0.970454	1.69e-07	2.25e-05	12.9954	11.2918	10.3469	11.0179	2.10984	4.31643
Ly6a	10429564	saddlebrown	0.827387	0.000896214	0.00860223	13.3947	10.8452	11.7424	11.2973	2.09972	4.28625
Csf2rb2	10430302	red	0.971247	1.47e-07	2.14e-05	11.628	9.99696	9.03996	9.61757	2.07653	4.21791
Hba.a1	10375051	orange	0.514764	0.0868069	0.213379	12.2608	13.4377	7.47275	9.64301	2.07633	4.21733
Nrg1	10578045	red	0.940495	5.31e-06	0.00021326	9.05674	6.97715	7.04373	6.95298	2.06546	4.18568
Ass1	10363541	saddlebrown	0.835531	0.000714103	0.00733321	10.6016	7.98882	9.0099	8.61153	2.06488	4.18398
Gpr65	10397645	saddlebrown	0.923433	1.82e-05	0.000505092	11.2788	8.91269	9.43247	9.30192	2.06312	4.17889
Scgb3a1	10375608	red	0.930224	1.16e-05	0.000354654	9.53696	7.41203	7.50733	7.515	2.05884	4.16652
Ctse	10349648	red	0.887637	0.000116482	0.0019135	10.0614	7.82888	8.31875	7.87289	2.0546	4.15428
Apod	10439009	orange	0.748131	0.00513527	0.0317488	10.1961	9.60683	7.25648	7.56401	2.05364	4.15153
Treml2	10445767	red	0.931744	1.04e-05	0.000330689	10.2123	8.87164	7.65865	7.95427	2.0508	4.14336
Hgf	10519857	saddlebrown	0.823972	0.000982421	0.0092261	10.1278	7.76488	8.65346	7.82548	2.04651	4.13105
Timp1	10598976	red	0.967153	2.85e-07	3.01e-05	9.02389	6.89276	6.96981	7.11347	2.03188	4.08937
H19	10569335	red	0.958479	9.06e-07	6.56e-05	9.45363	7.25734	7.36348	7.64649	2.03119	4.08743
Apln	10604375	orange	0.906597	4.78e-05	0.000976653	10.1916	8.9646	7.62142	7.909	2.02654	4.07427
Mmp2	10573924	orange	0.710273	0.00964122	0.0499992	10.4306	10.0706	7.50712	7.63505	2.02632	4.07365
Cstb	10364375	red	0.910669	3.85e-05	0.000844153	11.8903	9.83477	9.07062	10.6877	2.0259	4.07247
Lhfpl2	10406676	orange	0.604709	0.0372528	0.124424	10.7801	11.054	7.5271	7.68487	2.02476	4.06926
Dusp5	10463945	red	0.934181	8.7e-06	0.000290988	10.5691	9.22403	8.08612	8.36967	2.00913	4.02539
Rnf149	10354191	red	0.988871	1.32e-09	2.39e-06	11.9039	10.1004	9.72435	9.89439	1.99753	3.99317
Gbp8	10531972	saddlebrown	0.799347	0.00180898	0.0146156	10.3672	7.62509	8.06906	9.43569	1.99061	3.97404
Lgals1	10425161	saddlebrown	0.858863	0.000346306	0.00426509	12.4613	9.85929	10.763	10.7982	1.98779	3.96629
Cd200r4	10435920	saddlebrown	0.811469	0.00135392	0.0117509	8.98721	6.2711	7.41871	7.36168	1.97005	3.91782
Slamf6	10351691	orange	0.848651	0.000482312	0.00544103	10.2889	9.37533	7.66198	7.92461	1.9683	3.91307
Arg1	10368343	green	0.314522	0.319404	0.490318	11.4804	6.84581	11.3809	10.314	1.96683	3.9091
Cldn5	10434229	orange	0.814257	0.00126303	0.0111851	10.2073	9.18187	7.74123	7.79968	1.96634	3.90777
Tmem119	10532741	orange	0.451752	0.140399	0.290927	11.8257	13.3242	8.17121	8.10508	1.95888	3.88759
Nek6	10471844	orange	0.643368	0.0239999	0.0934115	10.8099	10.7599	8.0216	7.80543	1.94761	3.85735
Parvg	10425866	orange	0.554201	0.0615117	0.173031	11.1049	11.5004	8.3035	7.67258	1.94608	3.85325
Pvr	10560709	red	0.944129	3.9e-06	0.000171107	10.8482	9.26039	8.86973	8.59129	1.94111	3.84001
Arrdc4	10564507	red	0.925942	1.55e-05	0.000442991	10.5823	9.12205	8.44717	8.36815	1.93655	3.82789
Chl1	10540298	red	0.968966	2.15e-07	2.63e-05	8.70748	7.08106	6.64375	6.61291	1.92824	3.8059
AI607873	10360377	red	0.888358	0.000112932	0.00187216	12.932	10.9162	10.2662	11.8438	1.92323	3.79271
Bnip3	10414269	orange	0.876154	0.000185717	0.00271826	10.5624	9.36533	8.24346	8.32388	1.91821	3.77955
Ang	10414537	orange	0.524966	0.0796868	0.20315	11.3606	12.2097	7.95745	8.16465	1.91662	3.77538
Ifitm1	10558769	red	0.968076	2.48e-07	2.77e-05	10.0242	8.06159	8.07321	8.19246	1.91516	3.77156
Il10	10349603	red	0.905789	4.98e-05	0.0010125	8.96488	7.45691	6.88393	6.82067	1.91104	3.7608
Nceh1	10491083	red	0.967249	2.81e-07	3.01e-05	11.7271	9.62881	9.63581	10.1934	1.90772	3.75216
Ccr7	10390763	red	0.882186	0.000146214	0.00228551	10.1043	8.21135	8.06906	8.31416	1.90606	3.74785
Plp1	10601888	orange	0.732678	0.00672148	0.0387984	10.0847	9.55945	7.46886	7.51798	1.90257	3.73878
Ddit4	10369290	orange	0.771355	0.00330348	0.0226658	10.7168	10.0812	8.00165	8.3636	1.90132	3.73556
Trem3	10445753	red	0.984212	7.52e-09	5.15e-06	9.57891	7.88074	7.41123	7.7415	1.90109	3.73494
B3gnt5	10434291	saddlebrown	0.828432	0.000871029	0.00841995	9.26549	6.78414	7.76376	7.55556	1.89767	3.72611
Hpgds	10545101	orange	0.462727	0.129829	0.277005	10.6037	11.9408	7.14843	7.03362	1.89605	3.72192
Rab3il1	10461408	orange	0.5531	0.0621381	0.174073	11.4574	12.0116	8.31349	8.36361	1.89446	3.71784
Gadd45b	10364950	orange	0.495707	0.101236	0.235697	11.2297	12.226	7.96359	7.82747	1.8907	3.70816
Glipr1	10372410	red	0.954641	1.4e-06	8.61e-05	10.8959	9.10962	8.43083	9.49837	1.88295	3.68827
Ralgds	10470564	red	0.936865	7.1e-06	0.000260341	9.72226	8.41467	7.51299	7.60844	1.87689	3.67283
Il2rb	10430344	red	0.967399	2.75e-07	2.99e-05	8.87805	7.07333	6.84327	7.10189	1.87189	3.66011
Gbp2	10496592	green	0.562904	0.0567122	0.16381	11.9264	8.45005	10.5699	11.1447	1.87153	3.65921
Gdpd1	10389590	orange	0.828082	0.000879407	0.00848585	9.78272	8.93423	7.39985	7.40363	1.87015	3.65571
Errfi1	10510574	orange	0.655915	0.0205535	0.0847626	11.606	11.535	8.74526	8.96701	1.85694	3.62239
Plagl1	10361771	red	0.957376	1.03e-06	7.08e-05	9.30748	7.74991	7.31399	7.29472	1.85461	3.61654
C3	10452316	green	0.444041	0.148149	0.301291	12.4494	8.41754	11.2058	12.1664	1.85281	3.61204
Il1rl2	10345777	orange	0.688448	0.0133058	0.0630505	9.84555	9.66382	7.05554	7.26578	1.8505	3.60626
Zbp1	10490150	saddlebrown	0.624257	0.0300291	0.107423	10.9846	7.78182	9.21073	10.4223	1.84637	3.59594
Nr4a1	10427035	orange	0.54708	0.065643	0.180133	12.2373	12.471	9.82389	8.90099	1.83869	3.57685
Mr1	10358982	orange	0.831367	0.000803208	0.00794803	11.0549	10.1639	8.83229	8.66462	1.83468	3.56693
Oas3	10533213	saddlebrown	0.744858	0.0054448	0.0330795	10.0949	7.30198	8.47277	9.00691	1.83435	3.56611
Trem2	10445781	orange	0.528482	0.0773278	0.199168	12.1821	12.7729	9.35312	8.92007	1.83344	3.56386
Aif1	10450484	orange	0.750012	0.00496347	0.0310574	10.3074	9.86005	7.64679	7.91786	1.83251	3.56156
Adamtsl4	10500183	saddlebrown	0.89032	0.000103703	0.00177323	10.1438	7.88275	8.36235	8.69083	1.8318	3.55981
Kcna3	10495183	red	0.971162	1.5e-07	2.14e-05	9.9907	8.43775	7.83867	8.20035	1.83177	3.55974
Gpr132	10402800	saddlebrown	0.823883	0.000984755	0.00924005	10.4272	7.97399	8.33931	9.49556	1.82429	3.54133
Gm13033	10508770	red	0.97846	3.52e-08	9.18e-06	9.3617	7.58981	7.35281	7.68612	1.81879	3.52785
Esam	10584317	orange	0.812923	0.0013059	0.0114161	9.56906	8.69064	7.16526	7.39776	1.81784	3.52553
Csrnp1	10597758	orange	0.639707	0.0250801	0.0955626	10.9679	10.9004	8.40294	8.17755	1.80761	3.50061
Lap3	10521709	orange	0.719817	0.00830103	0.0450089	11.5439	11.1447	9.09521	8.97279	1.80631	3.49746
Adam8	10568873	saddlebrown	0.460787	0.131659	0.279047	11.6064	8.09667	11.0346	10.2746	1.8045	3.49308
Il7r	10427628	orange	0.617554	0.0323812	0.11337	10.0231	10.2309	7.0794	7.36078	1.79939	3.48073
Cish	10588577	red	0.982387	1.3e-08	6.13e-06	9.33459	7.63936	7.44011	7.53166	1.79755	3.4763
Ndrg1	10429140	orange	0.861961	0.000311624	0.00396364	10.1971	9.17033	7.93065	8.10665	1.79458	3.46916
Pim1	10443527	steelblue	0.840057	0.000626112	0.00663642	12.1299	10.3944	10.7629	9.85233	1.79338	3.46626
Pdgfc	10492689	red	0.980327	2.25e-08	8.21e-06	9.50606	8.02745	7.46053	7.65159	1.79287	3.46504
Ccl7	10379518	orange	0.591443	0.0428107	0.13641	10.3605	10.5894	7.53578	7.59757	1.78626	3.4492
Fcgr4	10351509	green	0.547547	0.0653658	0.179645	12.4495	9.06731	11.0724	11.8699	1.77961	3.43333
Creb5	10538338	red	0.984213	7.52e-09	5.15e-06	9.85595	8.10567	7.87331	8.28385	1.76834	3.40663
Isg20	10554240	red	0.978129	3.8e-08	9.18e-06	10.5123	8.71523	8.56678	8.96867	1.76206	3.39181
Rasgef1b	10531610	orange	0.555587	0.0607288	0.171539	10.8393	11.2069	8.17139	7.85787	1.76059	3.38837
Clec12a	10542164	red	0.937222	6.91e-06	0.000257249	10.2449	8.37134	8.29207	8.80862	1.75427	3.37355
Bcl2a1c	10589884	orange	0.783768	0.00255607	0.0187187	10.5558	10.0063	7.86538	8.53559	1.75333	3.37136
Il18bp	10566050	saddlebrown	0.803234	0.00165196	0.0136929	10.8937	8.49187	8.92601	10.0057	1.75245	3.36931
Sparcl1	10531931	orange	0.401251	0.196088	0.359385	10.8536	12.9546	7.01661	7.33606	1.75116	3.36629
X1300002K09Rik	10504582	red	0.950842	2.08e-06	0.000112044	9.22704	7.35235	7.42493	7.65131	1.75085	3.36557
Emb	10407327	saddlebrown	0.59994	0.0391878	0.128907	11.1106	8.12552	10.0783	9.88014	1.74923	3.36179
Ttyh2	10382376	orange	0.852334	0.0004292	0.0049867	10.3232	9.48512	8.06023	8.17751	1.74894	3.3611
Slc7a5	10582275	orange	0.647836	0.0227279	0.0901767	11.1835	11.0821	8.75324	8.48315	1.74405	3.34973
P2ry10	10601416	saddlebrown	0.838593	0.000653593	0.00683445	8.73989	6.71868	7.31736	6.96393	1.7399	3.34013
Slamf8	10360306	red	0.972418	1.2e-07	1.81e-05	10.1959	8.45506	8.15814	8.75972	1.73822	3.33622
Krt8	10432918	red	0.871165	0.00022429	0.0030656	9.65741	7.85389	7.96868	7.93988	1.7366	3.33248
Plscr1	10356082	saddlebrown	0.850827	0.000450355	0.00517171	11.0791	9.00787	9.77856	9.24231	1.73617	3.33149
Fosl2	10520862	red	0.98021	2.31e-08	8.21e-06	11.4116	9.76037	9.58865	9.6986	1.72901	3.31501
Tnfaip3	10368144	orange	0.483915	0.110922	0.250058	11.4376	12.4756	8.30567	8.34927	1.72742	3.31134
Gde1	10567335	orange	0.801124	0.00173586	0.0142454	11.3315	10.6272	9.14251	9.0542	1.72349	3.30235
Coq10b	10346298	orange	0.802359	0.00168636	0.013901	10.5186	9.78349	8.43418	8.17477	1.72117	3.29703
Serpinb6b	10404422	red	0.931446	1.06e-05	0.000334349	8.96555	7.49429	7.15396	7.09471	1.7179	3.28957
Tnfaip2	10398665	saddlebrown	0.72167	0.0080579	0.0441459	11.7313	9.36899	10.7038	9.97634	1.71489	3.28271
Glrx	10406270	saddlebrown	0.846447	0.000516462	0.0057253	10.777	8.48523	9.23915	9.46844	1.71272	3.27778
Trp53i11	10474064	orange	0.805981	0.00154743	0.0129948	11.2741	10.636	8.85248	9.19575	1.71271	3.27776
Tgfbi	10405587	saddlebrown	0.679734	0.0150241	0.0683036	13.5862	10.8372	12.365	12.4374	1.70632	3.26327
Igj	10531126	red	0.917645	2.6e-05	0.000644314	8.28333	6.6435	6.5437	6.55535	1.70248	3.25459
Pde7b	10368175	red	0.958713	8.81e-07	6.48e-05	10.2468	8.53821	8.12773	8.98064	1.69792	3.24433
P2ry12	10498371	orange	0.484645	0.110305	0.249002	10.9173	12.0149	7.67592	7.97535	1.69525	3.23833
Fabp5	10490838	saddlebrown	0.823491	0.000995076	0.00928083	11.4599	9.17822	9.87602	10.2463	1.69305	3.2334
Ms4a6c	10461614	red	0.944574	3.75e-06	0.000168895	12.752	11.1894	10.4404	11.5601	1.68877	3.22381
Aig1	10367973	red	0.952506	1.76e-06	0.000101254	10.0303	8.85567	7.88762	8.2861	1.68716	3.22023
Tlr8	10607868	saddlebrown	0.650753	0.0219242	0.0882733	11.0014	8.18026	9.26702	10.4969	1.68673	3.21927
Gm885	10382106	saddlebrown	0.724169	0.00773844	0.0430243	11.1546	9.07175	10.2147	9.12995	1.68246	3.20975
H2.T22	10450694	saddlebrown	0.578745	0.0486576	0.148722	11.0175	8.22725	10.2227	9.55729	1.68176	3.20819
Ccdc86	10466104	steelblue	0.888052	0.000114427	0.00188831	10.8429	9.78473	8.9367	8.76531	1.68062	3.20566
Gpr35	10348645	saddlebrown	0.825237	0.000949772	0.00901289	10.9899	8.6729	9.44703	9.81519	1.67824	3.20037
Sorl1	10592535	orange	0.831765	0.000794346	0.00787467	10.5469	9.75926	8.47432	8.3841	1.67435	3.19175
Gm4841	10459066	saddlebrown	0.683375	0.0142873	0.0658647	9.57631	6.95649	7.89026	8.87382	1.66945	3.18094
Plac8	10531724	saddlebrown	0.620896	0.0311927	0.110621	10.3799	7.56892	9.16064	9.41367	1.66553	3.1723
Pdpn	10518147	orange	0.904426	5.34e-05	0.00105575	9.62138	8.53462	7.59524	7.74484	1.66315	3.16708
Dmxl2	10593668	red	0.965928	3.42e-07	3.44e-05	10.0308	8.71841	8.07245	8.31692	1.66157	3.1636
Tspan6	10606609	orange	0.868811	0.000244533	0.00328714	8.65699	7.74614	6.62789	6.62593	1.65701	3.15361
Basp1	10427895	orange	0.555964	0.060517	0.171297	11.2639	11.7385	8.56919	8.51411	1.6566	3.15274
Fcrlb	10360012	red	0.962106	5.77e-07	4.68e-05	9.32469	7.53689	7.59998	7.87142	1.65527	3.14981
Jdp2	10397351	orange	0.917357	2.64e-05	0.000652341	10.4571	9.35867	8.41099	8.63971	1.65393	3.1469
Bcas1	10490061	red	0.943036	4.29e-06	0.000180874	8.814	7.50718	6.896	7.087	1.65061	3.13966
Ifrd1	10395463	orange	0.516206	0.085775	0.211712	11.1305	11.5655	8.87159	8.00718	1.64905	3.13628
Egr1	10454782	orange	0.478114	0.115905	0.256871	11.6963	12.5921	8.92616	8.62851	1.64738	3.13264
Casp12	10583008	red	0.982651	1.2e-08	5.94e-06	8.43167	6.98327	6.68029	6.70827	1.64106	3.11894
Klra2	10548552	green	0.419468	0.174647	0.334087	10.7593	7.03382	9.4038	10.9252	1.6384	3.1132
Itga1	10412298	red	0.911174	3.75e-05	0.000829632	8.93003	7.78258	6.90051	7.19615	1.63695	3.11009
H2.Q6	10444824	red	0.955839	1.23e-06	8.09e-05	12.3992	10.654	10.4945	11.1464	1.63427	3.10431
Ch25h	10467136	red	0.96412	4.41e-07	3.9e-05	8.60293	7.1902	6.81272	6.90433	1.63385	3.1034
Gm13363	10469575	orange	0.775516	0.00303655	0.0211682	11.873	11.2782	9.77119	9.68127	1.62939	3.09383
Htra4	10577782	red	0.848192	0.000489279	0.00549681	9.11418	7.3399	7.5789	7.5427	1.62701	3.08873
Bcl2a1d	10595633	orange	0.764118	0.00380982	0.0251254	11.4694	11.0282	8.82242	9.67775	1.62658	3.08781
X5730469M10Rik	10419082	orange	0.491277	0.104805	0.240728	10.7962	11.7467	7.83076	7.93332	1.62597	3.08649
Ppp1r15a	10563338	orange	0.476376	0.117426	0.258975	10.7322	11.6417	7.95243	7.72466	1.62592	3.08638
Apol7c	10430186	red	0.969433	2e-07	2.55e-05	8.40125	6.89506	6.70515	6.72736	1.62539	3.08526
Tm4sf1	10498273	orange	0.78418	0.00253367	0.0186174	9.46932	8.81647	7.24938	7.4727	1.62314	3.08045
Irs2	10576971	red	0.952825	1.7e-06	9.94e-05	10.3034	9.08887	8.41132	8.5692	1.6136	3.06015
Has2	10428707	red	0.961531	6.22e-07	4.94e-05	8.34277	6.6296	6.71108	6.8595	1.60937	3.05119
Pcolce	10534862	red	0.933359	9.25e-06	0.000302075	9.52095	8.23109	7.55338	7.95104	1.60912	3.05065
Nlrp3	10376513	orange	0.662274	0.0189519	0.0804457	10.6941	10.6594	8.17521	8.42188	1.60856	3.04946
Plbd1	10548817	saddlebrown	0.620225	0.0314287	0.111171	11.856	9.07584	10.2297	11.44	1.60749	3.04721
Lgals3	10414360	green	0.390063	0.210023	0.373997	12.0066	8.26007	11.2067	11.7371	1.6053	3.04259
Ptprb	10366476	orange	0.770519	0.00335919	0.0229571	9.51454	8.91431	7.23788	7.57956	1.60396	3.03976
Sgk1	10362073	orange	0.593205	0.0420403	0.134993	11.4179	11.6743	8.89433	8.87513	1.60335	3.03848
Gpr56	10574259	orange	0.375958	0.228426	0.393695	10.9847	13.0354	7.65921	7.45892	1.60021	3.03188
Prrg4	10485624	red	0.907992	4.44e-05	0.000927195	8.48137	7.07562	6.73098	6.83712	1.60013	3.03171
Gdap10	10395273	red	0.928653	1.29e-05	0.000379323	9.64378	8.01378	7.57357	8.54674	1.59909	3.02951
Apold1	10542319	orange	0.895721	8.13e-05	0.00146666	9.66591	8.68988	7.64387	7.86991	1.59803	3.02729
Gm12250	10376324	saddlebrown	0.751635	0.00481881	0.0303442	10.9046	8.53125	9.43965	9.95551	1.59577	3.02255
Ccl12	10379530	orange	0.687724	0.0134427	0.0635606	9.28244	9.08038	7.00251	7.00279	1.58722	3.0047
Arid5b	10369792	orange	0.86555	0.000274892	0.00359309	11.6449	10.718	9.19562	10.2661	1.58499	3.00006
Mageb16	10545096	red	0.916581	2.76e-05	0.000676708	7.95353	6.18317	6.35098	6.58113	1.58177	2.99336
Raet1d	10362091	saddlebrown	0.854864	0.000395438	0.00470397	8.56319	6.51562	7.18894	7.24232	1.5809	2.99157
Pde4b	10506335	red	0.906223	4.87e-05	0.000993863	9.97087	9.01523	7.86119	8.2991	1.57902	2.98768
Tigit	10439527	red	0.977399	4.47e-08	9.18e-06	9.13486	7.49825	7.3361	7.83568	1.57818	2.98593
Mapkapk3	10596637	red	0.936468	7.32e-06	0.0002656	11.053	9.25397	9.50692	9.6657	1.57744	2.98439
Per1	10377439	orange	0.602738	0.038044	0.126189	11.0445	11.2728	8.32005	8.81489	1.57521	2.97979
Tm4sf19	10435043	red	0.934908	8.25e-06	0.000282857	8.86935	7.1472	7.29803	7.43989	1.5743	2.97792
Mmp25	10448278	red	0.975713	6.39e-08	1.2e-05	8.98112	7.44807	7.34732	7.42633	1.57389	2.97705
Sdc4	10489484	orange	0.706431	0.0102239	0.0520527	10.5497	10.1636	8.52146	8.24584	1.57275	2.97471
Myo5b	10456653	red	0.957346	1.03e-06	7.08e-05	8.80881	7.36398	7.09276	7.25415	1.57184	2.97284
Fkbp5	10449452	orange	0.558352	0.0591886	0.168544	10.9308	11.1187	8.82969	8.13054	1.57116	2.97144
Cyr61	10502655	orange	0.6266	0.0292371	0.105703	9.87325	9.89145	7.43116	7.58381	1.57111	2.97134
AF251705	10392815	orange	0.647655	0.0227784	0.0901767	11.2901	11.3284	8.65986	9.18946	1.56419	2.95711
Tspan7	10598626	orange	0.373125	0.232235	0.397287	10.5823	12.7223	7.21408	7.14092	1.55649	2.94137
Slc43a3	10473384	red	0.950606	2.13e-06	0.000112678	10.0771	8.36421	8.45561	8.77483	1.54555	2.91914
Cpd	10388591	red	0.966538	3.12e-07	3.17e-05	11.0203	9.67461	9.39768	9.35486	1.5446	2.91723
Coro2a	10512774	red	0.927631	1.38e-05	0.000402212	10.4661	9.265	8.43034	9.07585	1.54242	2.91282
Rnf217	10368577	red	0.975841	6.22e-08	1.19e-05	9.02563	7.68654	7.32888	7.43514	1.54211	2.9122
Dhx58	10391207	saddlebrown	0.822752	0.00101474	0.00940778	10.4349	8.31396	9.10856	9.26211	1.54004	2.90803
Cx3cr1	10597743	orange	0.394391	0.204563	0.367889	11.4768	13.3598	8.1659	8.28719	1.5392	2.90634
Hebp1	10548761	orange	0.883931	0.000136118	0.00217688	9.76431	8.67551	8.11002	7.89201	1.53847	2.90486
Cfb	10450325	green	0.224244	0.483515	0.641768	12.0223	7.32359	12.1079	12.0216	1.53796	2.90383
Spsb1	10518735	orange	0.676216	0.0157623	0.0708328	9.85854	9.74303	7.50587	7.71415	1.53752	2.90296
Cd38	10521678	saddlebrown	0.593179	0.0420516	0.134993	12.5059	9.76109	11.3539	11.7913	1.53712	2.90214
Tnfaip6	10472050	red	0.945053	3.6e-06	0.000167794	8.34644	6.832	6.85293	6.74316	1.53708	2.90206
Tnf	10450501	orange	0.475186	0.118475	0.260286	11.0368	12.0655	8.10364	8.34164	1.53326	2.89439
Spata13	10415725	orange	0.56874	0.0536439	0.158569	9.89377	10.1368	7.67682	7.27179	1.53197	2.89181
Flt1	10535807	orange	0.732346	0.00675921	0.0389129	9.8501	9.39226	7.67301	7.89869	1.52878	2.88541
Slc30a4	10487021	orange	0.748575	0.00509432	0.0315325	9.51658	9.10095	7.44775	7.41675	1.5281	2.88406
Siglec1	10487823	saddlebrown	0.575158	0.0504059	0.152518	11.0215	8.2217	9.56302	10.6986	1.52709	2.88203
Ube2l6	10473356	red	0.944999	3.61e-06	0.000167794	10.7049	9.10755	9.05205	9.3738	1.52708	2.88201
Gzma	10412211	red	0.897063	7.64e-05	0.00139643	8.43311	7.28472	6.76111	6.67935	1.52471	2.8773
Rgs5	10351455	orange	0.570359	0.0528139	0.156969	9.26881	9.41458	6.86218	6.95853	1.52372	2.87531
Acta2	10467124	orange	0.682081	0.0145462	0.0667186	9.89363	9.52242	7.77737	7.81506	1.52201	2.87192
Dgat2	10565775	red	0.94006	5.51e-06	0.000217785	9.44618	8.26169	7.65717	7.85996	1.51991	2.86773
Slfn5	10379615	saddlebrown	0.661487	0.0191449	0.081121	11.0721	8.59883	10.0436	10.0154	1.51946	2.86685
Odc1	10394770	steelblue	0.672347	0.0166045	0.0732254	10.4128	9.18774	9.44617	8.06559	1.51301	2.85405
P2ry6	10565958	orange	0.632982	0.0271554	0.100963	11.6206	11.7587	8.9586	9.61186	1.51089	2.84986
Mdfic	10536472	saddlebrown	0.840158	0.000624257	0.00662321	11.2088	9.17639	9.56927	10.3505	1.51006	2.84821
Gcnt1	10466521	orange	0.443936	0.148256	0.301304	9.98642	11.1301	7.33012	6.96967	1.5098	2.8477
Parp12	10544133	red	0.965678	3.54e-07	3.49e-05	11.8174	10.656	9.97175	10.2985	1.50869	2.84552
Npl	10358879	orange	0.57233	0.0518151	0.155018	10.5237	10.7967	8.22277	8.02673	1.50825	2.84465
Prrx1	10359624	red	0.92296	1.88e-05	0.000513896	9.03234	7.8785	7.43032	7.26519	1.50767	2.8435
Gas2l3	10371770	red	0.90224	5.96e-05	0.00114175	10.0065	8.15183	8.61383	8.73404	1.50663	2.84145
Spty2d1	10563659	steelblue	0.786953	0.00238699	0.0177677	10.209	9.3308	8.72673	8.05143	1.50603	2.84027
Plaur	10550906	saddlebrown	0.589301	0.0437598	0.1385	11.8878	9.3795	11.1841	10.5881	1.50389	2.83607
Pmepa1	10490159	orange	0.516394	0.0856408	0.211525	11.3865	12.0928	8.71931	8.8389	1.50281	2.83395
Trim25	10380260	saddlebrown	0.809077	0.00143584	0.0122661	11.4675	9.40673	10.2762	10.2176	1.50069	2.82979
X1300014I06Rik	10408629	orange	0.710882	0.00955121	0.0497697	9.26601	8.91357	7.33734	7.05082	1.49877	2.82601
Kdm6b	10377547	orange	0.571875	0.0520445	0.155454	11.0806	11.3672	8.77938	8.60418	1.49706	2.82268
Tap1	10444244	saddlebrown	0.705473	0.0103733	0.0527146	11.4766	9.17275	10.4029	10.3763	1.49255	2.81387
Hba.a2	10375058	orange	0.454324	0.137874	0.287423	11.4481	12.8625	7.69316	9.3344	1.48469	2.79858
Tnfsf13b	10570018	red	0.890764	0.000101701	0.00176395	10.7185	9.51938	9.29571	8.9011	1.47978	2.78906
Galnt6	10432661	red	0.973237	1.03e-07	1.7e-05	8.77943	7.26814	7.27519	7.35652	1.47948	2.78848
Thap6	10523195	red	0.907364	4.59e-05	0.000945554	9.42733	8.08426	8.01527	7.7672	1.47176	2.77359
Trp53inp2	10477644	orange	0.75792	0.00428839	0.0277431	10.5318	10.1484	8.23987	8.79593	1.47045	2.77108
Jun	10514466	orange	0.442699	0.149524	0.302703	12.1746	13.4844	9.01383	9.61799	1.46919	2.76867
Mlkl	10581813	saddlebrown	0.45743	0.134864	0.283409	9.75153	6.79466	9.21294	8.84101	1.46866	2.76764
Ngfrap1	10601857	orange	0.866433	0.000266402	0.00350317	9.83848	9.10604	7.8071	8.20271	1.46653	2.76357
Mpzl1	10359754	orange	0.773607	0.00315693	0.0219231	9.84004	9.31372	7.79174	8.03026	1.46147	2.75389
Car13	10490903	red	0.874821	0.000195468	0.00280437	9.15924	7.78325	7.85941	7.46835	1.45557	2.74265
Cd109	10587383	red	0.883091	0.00014091	0.00222086	8.41058	6.86183	7.14375	6.8685	1.45256	2.73693
Tnfrsf9	10510580	red	0.97749	4.38e-08	9.18e-06	9.03738	7.50667	7.51064	7.74042	1.45148	2.73488
Cytip	10482802	saddlebrown	0.452037	0.140118	0.290507	11.1208	8.2451	10.6621	10.1035	1.45056	2.73314
Pla2g7	10445293	red	0.931342	1.07e-05	0.000334349	13.1963	11.7608	11.8554	11.6267	1.44862	2.72947
Nhsl1	10361869	red	0.934481	8.51e-06	0.000289422	9.25303	8.15573	7.49034	7.76892	1.44803	2.72835
Rnf180	10411958	orange	0.530438	0.0760366	0.197115	9.90741	10.3991	7.58884	7.39617	1.44602	2.72456
Kdr	10530692	orange	0.869431	0.000239072	0.00322569	8.97296	8.18067	7.09902	7.30154	1.44588	2.72429
Ier3	10444890	orange	0.617745	0.0323123	0.113244	10.2996	10.4162	7.8865	8.26261	1.44449	2.72167
Nid1	10403584	saddlebrown	0.831843	0.000792607	0.0078646	9.36374	7.49929	8.17384	8.08517	1.4443	2.72132
Lama4	10362538	red	0.983383	9.7e-09	5.38e-06	8.41447	7.05137	6.8681	6.99788	1.44202	2.717
Tgif1	10452633	orange	0.638673	0.0253915	0.0963622	11.7212	11.8205	9.27495	9.74387	1.44142	2.71588
Cdk1	10369815	saddlebrown	0.789934	0.00223667	0.0169977	10.2334	8.19553	8.76285	9.42752	1.43814	2.70972
Cks1b	10499639	saddlebrown	0.76398	0.00381998	0.0251772	10.0975	8.05965	8.34879	9.57181	1.43743	2.70838
Gpr84	10433101	orange	0.422463	0.171269	0.329422	10.7561	12.1726	7.86321	7.92783	1.43492	2.70368
Klrk1	10548345	red	0.859238	0.000341952	0.00423064	8.39517	6.69721	7.03319	7.15489	1.43341	2.70084
Plat	10570855	orange	0.798995	0.00182376	0.0147023	9.00128	8.32556	7.10776	7.27425	1.43209	2.69838
Phlda1	10366346	red	0.968633	2.27e-07	2.71e-05	9.30524	8.12252	7.62699	7.87207	1.43138	2.69704
Gnptab	10365601	red	0.943261	4.21e-06	0.000179121	10.9208	9.45383	9.08072	9.9407	1.42903	2.69266
Igk	10460146	green	0.431002	0.161865	0.318833	10.0854	7.09746	9.32769	9.54417	1.42896	2.69252
Clec5a	10544273	orange	0.5413	0.0691337	0.18605	10.6493	10.5131	9.23115	7.91802	1.42851	2.69168
X2210404O07Rik	10365127	red	0.949286	2.43e-06	0.000125022	10.0268	8.53211	8.40033	8.86681	1.42703	2.68893
Ccl4	10379721	orange	0.46198	0.130531	0.277602	10.4306	11.4476	7.76813	7.80455	1.4239	2.6831
Ifi47	10375515	saddlebrown	0.736317	0.00631874	0.0370094	8.88128	6.71829	7.68552	7.97343	1.4222	2.67994
Nrp2	10346843	orange	0.837165	0.000681295	0.00706226	9.83378	9.1753	7.92415	8.14764	1.41809	2.67231
Pmvk	10493548	red	0.824195	0.000976626	0.00918755	9.46843	7.85705	8.45017	7.84823	1.41661	2.66958
Serpinb9	10404429	steelblue	0.825981	0.000930973	0.00886544	9.17087	8.25662	7.71635	7.30559	1.41135	2.65986
Nxf3	10606837	red	0.960908	6.73e-07	5.31e-05	7.96094	6.47266	6.61271	6.57547	1.40732	2.65245
Bst2	10579532	saddlebrown	0.679976	0.0149743	0.0681647	10.894	9.03399	10.1945	9.23473	1.40623	2.65044
Cd93	10488382	green	0.472908	0.1205	0.263682	11.8094	9.02223	11.2073	11.0033	1.39844	2.63616
Rab9	10607832	orange	0.832153	0.000785764	0.00780969	9.85285	9.12635	7.63384	8.61295	1.39513	2.63013
Rabgef1	10526133	orange	0.775812	0.00301822	0.0210945	10.5312	9.92057	8.93975	8.55844	1.39158	2.62365
Osmr	10427471	red	0.908093	4.42e-05	0.000925857	8.51141	7.53093	6.92315	6.90758	1.39086	2.62234
Hpse	10531737	green	0.28565	0.368111	0.53792	11.2893	7.49248	11.0214	11.1892	1.38828	2.61767
Raet1e	10608661	red	0.956961	1.08e-06	7.26e-05	7.90238	6.46257	6.55832	6.52952	1.38558	2.61276
F630111L10Rik	10498357	saddlebrown	0.689426	0.0131225	0.0625087	9.27768	7.08633	8.26737	8.3233	1.38535	2.61235
Sema7a	10585778	orange	0.737638	0.00617712	0.0363901	9.70816	9.19166	8.00281	7.77517	1.38495	2.61163
Ero1l	10419198	saddlebrown	0.829642	0.000842544	0.00821028	11.0558	9.24167	9.86389	9.90803	1.38463	2.61105
Il4ra	10557326	orange	0.858886	0.000346035	0.00426509	12.0691	11.3121	10.4003	10.3449	1.38335	2.60873
Rcbtb2	10416355	orange	0.536781	0.0719511	0.190706	10.3205	10.7715	8.10644	7.93433	1.3831	2.60828
Stat2	10367224	saddlebrown	0.849005	0.000476997	0.00539786	10.8341	9.05799	9.60831	9.68914	1.38226	2.60677
Tpd52	10497214	red	0.971757	1.35e-07	2.01e-05	10.9871	9.78383	9.51874	9.5136	1.3817	2.60576
Met	10536505	red	0.952239	1.81e-06	0.000102828	8.08006	6.72378	6.70746	6.66588	1.38102	2.60452
Prr11	10389606	saddlebrown	0.795677	0.00196753	0.0155727	9.38228	7.48247	7.82823	8.69833	1.37927	2.60137
Atf3	10361091	orange	0.471069	0.122151	0.266089	12.4228	13.4223	9.59027	10.1239	1.37736	2.59792
Timp3	10365482	orange	0.49182	0.104364	0.240203	9.69704	10.4906	7.17326	7.29601	1.3771	2.59745
Matn2	10423599	red	0.946282	3.22e-06	0.000152151	8.48976	7.11917	7.11648	7.103	1.37687	2.59705
Bhlhe40	10540472	saddlebrown	0.5706	0.0526909	0.156818	10.8937	8.51813	10.2182	9.82208	1.3742	2.59223
Plekhb1	10565910	orange	0.533106	0.074299	0.194616	9.32581	9.862	6.81534	7.18599	1.37136	2.58715
Dusp1	10449284	orange	0.623203	0.0303906	0.108494	13.5535	13.6993	11.1498	11.7018	1.36987	2.58448
Plp2	10411359	saddlebrown	0.648554	0.0225283	0.0897746	11.7909	9.49478	10.7927	10.9794	1.3686	2.5822
Lilrb4	10363082	saddlebrown	0.605912	0.0367756	0.123133	12.1278	9.74981	11.2281	11.304	1.36715	2.57961
Rnu73b	10499130	orange	0.772037	0.00325857	0.0224569	9.90436	9.46179	7.968	8.18267	1.36687	2.57911
Cwc25	10380819	steelblue	0.870217	0.000232278	0.00315359	9.22528	8.06421	8.01398	7.50286	1.36493	2.57564
Ifng	10366586	red	0.970601	1.65e-07	2.25e-05	8.56441	7.20832	7.12871	7.27444	1.36059	2.5679
Epb4.1l3	10446553	orange	0.84651	0.000515461	0.00572004	8.88931	8.18827	7.09571	7.30635	1.3592	2.56543
Fam134b	10423333	orange	0.593373	0.0419675	0.134886	10.6055	10.8011	8.47396	8.47137	1.35668	2.56095
Nt5dc2	10413710	orange	0.871153	0.000224388	0.0030656	11.0317	10.2789	9.21931	9.5318	1.35499	2.55795
Cyyr1	10440513	orange	0.783729	0.00255816	0.01872	8.65572	8.08281	6.79309	7.03174	1.35318	2.55474
C2	10450344	red	0.986198	3.85e-09	4.74e-06	8.64169	7.34457	7.04805	7.47802	1.35147	2.55173
Dusp16	10548735	orange	0.699278	0.0113779	0.0561666	10.1878	9.97562	8.28183	8.25473	1.35045	2.54992
Edn1	10404783	orange	0.727372	0.007343	0.0413543	8.88153	8.50265	7.00137	7.09354	1.34901	2.54738
Sema4d	10409240	orange	0.567653	0.0542064	0.159539	10.7096	11.0196	8.55248	8.50999	1.34891	2.5472
Usp30	10524436	orange	0.83427	0.000740221	0.00751955	10.2103	9.54379	8.57941	8.46818	1.34656	2.54304
I830012O16Rik	10462621	red	0.972483	1.19e-07	1.81e-05	7.7888	6.64255	6.31049	6.37976	1.34454	2.53949
Ifi203	10360391	green	0.41876	0.175452	0.335155	11.5472	8.48548	10.4524	11.6736	1.34333	2.53736
Lair1	10559486	orange	0.609125	0.0355226	0.120233	11.5154	11.6881	9.3486	9.48386	1.34194	2.53492
Il21r	10557342	orange	0.562771	0.0567831	0.163928	10.7181	11.052	8.57105	8.51589	1.33843	2.52876
D16Ertd472e	10440427	red	0.973639	9.59e-08	1.63e-05	9.4497	8.1369	8.07957	8.12344	1.3364	2.5252
Slc15a3	10461558	orange	0.595131	0.0412101	0.13358	11.6642	11.4002	10.3387	9.25783	1.33191	2.51736
Adm	10556297	saddlebrown	0.838671	0.000652116	0.00682557	8.59329	7.01618	7.45993	7.31841	1.32846	2.51134
Tlr2	10498992	steelblue	0.852484	0.00042714	0.00497339	11.2938	10.4396	9.93124	9.52722	1.32779	2.51017
Oas1g	10533246	green	0.466211	0.126586	0.272328	10.4801	7.70129	9.67873	10.0805	1.32661	2.50813
Bcl2a1a	10587683	orange	0.827009	0.000905457	0.00866038	9.12802	8.53978	7.16516	7.70284	1.32542	2.50607
Retnlg	10436100	orange	0.573473	0.0512426	0.153917	9.8039	9.74466	7.65844	8.03475	1.32462	2.50466
Cd14	10458382	steelblue	0.855433	0.000388129	0.00463228	12.4908	11.613	11.146	10.7418	1.32384	2.50331
Prune2	10461869	orange	0.746634	0.00527508	0.0323461	9.24334	8.76288	7.65193	7.34635	1.32295	2.50177
Fbxo32	10428796	red	0.884853	0.000131006	0.00210132	9.7842	8.57986	8.36766	8.43851	1.3222	2.50046
Pdcd1lg2	10462398	saddlebrown	0.813241	0.00129559	0.0113901	8.37194	6.7285	7.43159	6.99413	1.32053	2.49758
Anxa5	10497817	red	0.936849	7.11e-06	0.000260341	12.5071	11.0649	11.3016	11.1993	1.31849	2.49404
Cd200	10439651	red	0.93805	6.47e-06	0.00024699	8.48687	7.41418	7.05727	7.03499	1.31806	2.49331
Gclm	10495763	orange	0.821767	0.00104142	0.00953323	10.552	9.9324	8.79107	8.98105	1.31719	2.49181
Il2rg	10606016	green	0.288996	0.362277	0.532041	11.9429	8.36716	11.7088	11.8021	1.31684	2.4912
Egr2	10363735	orange	0.636109	0.0261755	0.0983278	10.4674	10.4999	8.31775	8.63626	1.31608	2.48989
Zc3h12a	10516266	orange	0.773499	0.00316383	0.021943	10.4252	9.90801	8.81732	8.60667	1.31455	2.48724
Ly9	10360158	saddlebrown	0.875509	0.000190387	0.00275693	11.0229	9.35748	9.85751	9.9157	1.31271	2.48408
Bcl2l11	10475866	red	0.943308	4.19e-06	0.000179121	10.3208	9.27133	8.88911	8.86488	1.31239	2.48352
Ppap2c	10370552	red	0.948724	2.56e-06	0.000129337	10.7323	9.34405	9.49914	9.42813	1.30849	2.47683
Ccl17	10574226	orange	0.77739	0.00292185	0.0205664	8.84606	8.12076	7.04152	7.45316	1.30758	2.47526
Adap2	10379389	orange	0.49213	0.104112	0.239858	11.4358	12.132	9.19708	9.05728	1.307	2.47426
Gas6	10577164	orange	0.480726	0.113643	0.253668	10.2722	11.0036	8.06195	7.83996	1.30373	2.46866
Skil	10491300	orange	0.514386	0.0870786	0.21381	10.5346	11.0055	8.55852	8.13053	1.30309	2.46757
Extl3	10420837	orange	0.558148	0.0593013	0.168734	11.0556	11.4342	8.88921	8.9399	1.30121	2.46435
Dhrs11	10389300	red	0.93646	7.33e-06	0.0002656	9.87696	8.92505	8.42033	8.38459	1.30031	2.46281
Clec4a2	10541587	orange	0.787955	0.00233565	0.0175295	9.265	8.80109	7.24554	7.86045	1.29598	2.45543
Cycs	10462136	lightcyan	0.757815	0.00429689	0.0277816	12.3498	11.647	9.93188	11.5875	1.29432	2.45261
Ppic	10458906	red	0.942459	4.51e-06	0.000188569	9.09039	7.92264	7.71317	7.75804	1.29244	2.44942
Cks2	10353004	lightcyan	0.614588	0.0334631	0.115673	10.106	9.71361	7.03146	9.70101	1.29061	2.44632
X5430435G22Rik	10349661	saddlebrown	0.552323	0.0625827	0.174843	10.4872	8.14713	9.83389	9.61391	1.28888	2.44338
Trib1	10424370	orange	0.804424	0.00160603	0.0133938	10.3499	9.71913	8.81994	8.6446	1.28867	2.44304
Erbb3	10373467	saddlebrown	0.692336	0.012588	0.0606531	8.88589	7.06468	8.12823	7.60305	1.28723	2.4406
Htr7	10467182	red	0.934343	8.6e-06	0.000290468	8.28726	6.86194	7.0971	7.04387	1.28629	2.43901
Gp49a	10363070	green	0.441418	0.150845	0.303954	12.2335	9.50969	11.6233	11.7178	1.28325	2.43386
Ctla2a	10409876	red	0.951211	2.01e-06	0.000108615	7.9483	6.7232	6.67538	6.60198	1.28145	2.43083
Epsti1	10416566	red	0.943303	4.19e-06	0.000179121	10.2566	8.97458	8.58944	9.36322	1.28081	2.42975
Antxr2	10531560	saddlebrown	0.568648	0.0536914	0.158579	10.3397	7.98996	9.18152	10.0106	1.27898	2.42667
Tlr9	10588479	orange	0.628382	0.0286446	0.104394	10.9455	11.0781	8.7532	9.17038	1.27821	2.42538
Sulf2	10489759	red	0.955434	1.28e-06	8.26e-05	10.0195	8.91201	8.5034	8.80853	1.27817	2.42532
X1600014C10Rik	10552252	red	0.951201	2.01e-06	0.000108615	9.79255	8.6429	8.55664	8.34456	1.27786	2.42478
X2610318N02Rik	10438091	red	0.935178	8.08e-06	0.000278925	8.90033	7.53532	7.68345	7.65507	1.27572	2.4212
Npnt	10502240	orange	0.525544	0.0792952	0.202616	9.52262	9.92953	7.46253	7.34968	1.27538	2.42062
Tiparp	10492428	red	0.911765	3.63e-05	0.000815322	11.1316	9.95299	9.35564	10.2622	1.27467	2.41944
Sox2	10491477	orange	0.663926	0.0185511	0.0792702	9.05727	8.97034	7.2019	7.17635	1.27441	2.41899
Rab20	10577025	orange	0.770784	0.00334144	0.0228542	10.2358	9.78299	8.63184	8.47823	1.27148	2.41409
Gbp5	10496539	red	0.896783	7.74e-05	0.00141237	9.83805	8.36343	8.36092	8.97952	1.2701	2.41178
Csf2rb	10425066	saddlebrown	0.910071	3.98e-05	0.000864946	12.1592	10.6128	10.7764	11.2817	1.26891	2.4098
Cd52	10517165	saddlebrown	0.567901	0.0540777	0.159332	12.1101	9.76383	10.7833	11.9878	1.26518	2.40357
Mx1	10441233	saddlebrown	0.867109	0.000260032	0.0034444	9.04784	7.45434	7.88705	8.00968	1.26414	2.40184
B3gnt8	10551169	red	0.916143	2.83e-05	0.000690281	8.64469	7.29562	7.51396	7.33372	1.26359	2.40093
Mefv	10437243	saddlebrown	0.907009	4.68e-05	0.0009614	8.67038	7.16178	7.52194	7.53797	1.26315	2.40019
Arhgap24	10523579	saddlebrown	0.8233	0.00100014	0.00932008	9.2964	7.78932	8.41182	7.9053	1.26092	2.39648
Tuba4a	10355806	orange	0.765037	0.00374242	0.0248265	10.875	10.4783	9.07438	9.29907	1.25773	2.39119
Smox	10476301	orange	0.593421	0.0419469	0.134886	11.2028	11.4839	8.93014	9.42168	1.25752	2.39085
Dst	10345241	orange	0.480143	0.114146	0.254216	9.54594	10.3748	7.13719	7.35714	1.25622	2.38869
Gm9733	10497345	red	0.940397	5.36e-06	0.000214011	8.04426	6.72993	6.80733	6.82932	1.2554	2.38733
Furin	10564960	red	0.969957	1.83e-07	2.4e-05	11.1078	9.97413	9.62272	9.96255	1.25465	2.3861
Tbc1d9	10573128	orange	0.57047	0.0527569	0.156929	11.1305	11.521	8.76235	9.34872	1.25312	2.38356
Cd80	10435704	red	0.934783	8.32e-06	0.000284612	11.2035	10.1423	9.48528	10.2284	1.25153	2.38094
Mgat4a	10354003	orange	0.530894	0.0757377	0.196528	10.7968	11.2364	8.78589	8.61476	1.25111	2.38025
Ptms	10547916	orange	0.655675	0.0206157	0.0848904	11.0111	10.9885	9.04602	9.24677	1.25066	2.3795
Renbp	10605181	orange	0.549898	0.0639856	0.177178	10.6494	10.259	9.67084	8.26658	1.25065	2.37948
Lect1	10421853	red	0.914196	3.17e-05	0.000739827	8.5173	7.24577	7.26409	7.29676	1.24842	2.37582
Lgals3bp	10393573	saddlebrown	0.829462	0.000846744	0.00824382	13.5277	11.9571	12.6039	12.2791	1.24766	2.37457
Nufip1	10416510	red	0.915006	3.02e-05	0.000718146	10.3606	9.3154	8.53841	9.48744	1.24683	2.3732
Sema6a	10458843	red	0.907451	4.57e-05	0.000944855	8.84324	7.88605	7.37853	7.52693	1.24607	2.37195
Ttc39b	10514128	red	0.963154	5.03e-07	4.3e-05	10.2399	9.14627	8.74112	9.09896	1.24441	2.36921
Raet1a	10608634	red	0.955086	1.33e-06	8.44e-05	8.87113	7.81062	7.33105	7.74218	1.24318	2.3672
Rnf213	10383214	saddlebrown	0.771431	0.00329849	0.0226602	11.6927	9.93755	10.3444	11.067	1.2431	2.36706
Rab11fip1	10577954	saddlebrown	0.761741	0.00398827	0.0261293	9.42152	7.61975	8.00179	8.91798	1.24168	2.36474
Cpe	10578904	orange	0.354697	0.257926	0.425443	9.77543	11.7475	6.89289	6.96236	1.24117	2.36391
Kcnj10	10351781	orange	0.479545	0.114662	0.255001	9.27512	9.95253	7.20558	6.94629	1.24032	2.36251
Tmem97	10388880	red	0.922794	1.9e-05	0.000515426	10.441	9.48787	9.11972	8.99808	1.23913	2.36057
Isg15	10451287	red	0.94869	2.57e-06	0.000129337	8.52828	7.18314	7.36155	7.32451	1.23855	2.35961
Gyk	10605571	steelblue	0.919002	2.39e-05	0.000603973	9.15342	8.03062	7.9948	7.71943	1.23846	2.35947
Olfr111	10445141	orange	0.501131	0.0969769	0.229004	8.98841	9.61619	6.75614	6.87776	1.23838	2.35933
Fcgr1	10500335	orange	0.620852	0.031208	0.110621	11.7128	11.54	10.3029	9.58554	1.23663	2.35647
Tns3	10384233	orange	0.522025	0.0816964	0.20595	10.5101	11.0337	8.40509	8.38493	1.23547	2.35459
Olig2	10436823	red	0.936262	7.44e-06	0.000267886	8.64896	7.61782	7.29243	7.33106	1.23519	2.35413
Irak2	10540795	orange	0.682526	0.0144568	0.0664207	10.9536	10.8837	8.84374	9.43043	1.23436	2.35277
Olig1	10436828	orange	0.777116	0.00293847	0.0206433	8.98614	8.59287	7.17534	7.49073	1.23317	2.35082
Arl5b	10469425	orange	0.731559	0.00684913	0.0393264	10.4903	10.2423	8.35359	9.17901	1.23205	2.34901
Procr	10477717	red	0.971055	1.52e-07	2.14e-05	8.66885	7.61784	7.26921	7.42577	1.23124	2.34769
Gabarapl1	10542200	orange	0.648351	0.0225845	0.0899327	10.7459	10.725	8.89297	8.92627	1.23111	2.34748
Gpr157	10510509	orange	0.66068	0.0193445	0.0816658	9.6475	9.52836	7.92842	7.80232	1.2278	2.3421
BC024582	10511896	red	0.979905	2.5e-08	8.21e-06	9.17595	8.10717	7.71362	8.02396	1.2277	2.34193
Hmox1	10572897	red	0.903572	5.57e-05	0.00108629	12.2363	11.2568	10.8133	10.9576	1.22708	2.34093
Tnfrsf26	10569485	saddlebrown	0.620244	0.0314219	0.111171	9.15409	7.20816	8.49464	8.08483	1.22488	2.33736
Raet1b	10608648	saddlebrown	0.909248	4.16e-05	0.000886241	7.99879	6.64938	6.92855	6.74772	1.22357	2.33524
Pfkfb3	10480035	orange	0.587855	0.0444093	0.139652	10.9154	10.9722	9.21131	8.8944	1.22275	2.33391
Xaf1	10378068	saddlebrown	0.828758	0.000863286	0.00835252	9.66705	8.01933	8.37567	8.94113	1.22167	2.33216
Stc1	10416181	red	0.947613	2.84e-06	0.000139271	8.12789	6.96566	6.92589	6.83334	1.2196	2.32881
Inpp5j	10383717	red	0.979382	2.83e-08	8.52e-06	8.70937	7.5221	7.33948	7.61268	1.21795	2.32616
Mansc1	10548729	red	0.949045	2.48e-06	0.000127362	8.63266	7.71646	7.16293	7.36562	1.21765	2.32568
Zfp36l1	10401238	orange	0.703124	0.0107462	0.0540289	11.4918	11.2117	9.70227	9.91272	1.21627	2.32345
E030010A14Rik	10462132	red	0.978135	3.79e-08	9.18e-06	8.07379	6.95575	6.72163	6.90474	1.21309	2.31834
Snord116	10564159	orange	0.414235	0.180649	0.340832	9.46915	10.8094	6.85098	7.10927	1.2126	2.31755
Dgat1	10429926	orange	0.875118	0.000193263	0.00278744	10.1344	9.39671	8.77051	8.60924	1.20896	2.31171
H2.Ab1	10444291	green	0.455373	0.136853	0.286041	13.6281	11.0882	12.9546	13.2149	1.20881	2.31148
Nfe2l2	10483809	orange	0.704993	0.0104485	0.0529733	12.3817	12.2499	10.2941	10.9765	1.20821	2.31052
Slc3a2	10465772	orange	0.641401	0.024576	0.094466	13.1008	13.0465	11.4432	11.1884	1.20803	2.31022
Reln	10528385	red	0.890566	0.000102589	0.00176808	8.46505	7.32139	7.20743	7.24518	1.20705	2.30864
Cttnbp2nl	10500948	orange	0.514955	0.0866693	0.21329	10.3951	10.8552	8.4989	8.21617	1.20498	2.30534
Ldlrad3	10485388	saddlebrown	0.77826	0.00286974	0.0203444	10.5475	8.8423	9.22215	9.96427	1.20464	2.3048
Tmem123	10583145	red	0.983338	9.84e-09	5.38e-06	11.7932	10.6808	10.3908	10.7023	1.20195	2.3005
Fmnl2	10472097	red	0.927215	1.42e-05	0.000411928	10.2606	9.29065	9.04765	8.83965	1.20131	2.29948
Snord82	10356333	lightcyan	0.514085	0.0872955	0.214103	11.0566	11.0951	7.52038	10.9557	1.19948	2.29657
Treml4	10445758	red	0.957427	1.03e-06	7.08e-05	8.82872	7.87104	7.26652	7.75099	1.1992	2.29613
X1500012F01Rik	10478847	red	0.831441	0.000801551	0.00793886	10.913	9.56608	9.18403	10.3916	1.19905	2.29589
Sp100	10347948	green	0.517732	0.0846926	0.210141	11.2995	8.93495	10.4512	10.9186	1.1979	2.29405
Pdk3	10605711	red	0.977807	4.09e-08	9.18e-06	10.4242	9.23147	9.14891	9.29939	1.19761	2.2936
Ctla4	10346790	saddlebrown	0.873047	0.000209065	0.00294236	8.30282	6.84579	7.31363	7.15749	1.19718	2.29291
Neb	10482528	red	0.923273	1.84e-05	0.000506938	8.22897	6.95863	6.96251	7.17439	1.19713	2.29283
Pgf	10401607	red	0.971003	1.54e-07	2.14e-05	8.3965	7.2547	7.10745	7.23762	1.19658	2.29196
Trim13	10415784	orange	0.756953	0.00436696	0.0281151	9.00465	8.62543	6.94356	7.85971	1.19508	2.28957
Bub1	10487480	saddlebrown	0.621847	0.0308601	0.109708	9.19142	7.1378	8.22891	8.6231	1.19482	2.28917
Csf1	10501164	orange	0.652673	0.0214069	0.0872562	10.1449	9.94274	8.61941	8.29069	1.19393	2.28776
X5033414D02Rik	10466938	red	0.914178	3.17e-05	0.000739827	10.411	9.56759	8.65538	9.43353	1.19218	2.28497
Tnfsf10	10491091	red	0.962225	5.69e-07	4.68e-05	8.95051	7.94258	7.71219	7.62461	1.19072	2.28266
Ms4a4b	10461605	red	0.94217	4.62e-06	0.000191792	7.71895	6.46501	6.45898	6.66382	1.18968	2.28101
Slc31a2	10505270	red	0.909528	4.09e-05	0.00087899	12.2619	11.0754	10.6242	11.5187	1.18919	2.28025
Slc6a15	10366163	red	0.905278	5.11e-05	0.00103355	7.87673	6.87791	6.62397	6.56107	1.18908	2.28007
Slc25a33	10518726	orange	0.769637	0.00341877	0.023266	8.53865	8.17513	6.90894	6.96528	1.18887	2.27974
H2.Oa	10444223	orange	0.722943	0.00789398	0.0436658	9.73695	9.3656	8.31776	7.96347	1.188	2.27837
D14Ertd668e	10420488	saddlebrown	0.906777	4.73e-05	0.00097121	10.0462	8.58508	8.82399	9.16565	1.18792	2.27824
Ifih1	10483110	saddlebrown	0.899352	6.85e-05	0.00127649	10.6942	9.21077	9.43516	9.87382	1.18765	2.27782
Itga5	10433114	red	0.896693	7.77e-05	0.00141365	10.4195	9.40486	8.66197	9.63042	1.18705	2.27686
Pqlc3	10399540	green	0.320549	0.309708	0.480826	11.0997	8.03124	10.7661	10.9427	1.1864	2.27584
Prdx1	10436048	red	0.940363	5.37e-06	0.000214011	12.0571	11.2376	10.4966	10.8829	1.18479	2.2733
Mki67	10568714	green	0.488194	0.107339	0.244538	10.2269	7.80455	9.13049	10.2008	1.1816	2.26829
Stat1	10346191	saddlebrown	0.638822	0.0253462	0.0963104	11.5589	9.56144	10.5029	11.072	1.18011	2.26594
Lrp12	10428353	orange	0.792373	0.00211915	0.0163445	10.4258	9.9568	8.91333	8.86749	1.17988	2.26558
X2610524H06Rik	10532896	saddlebrown	0.901581	6.15e-05	0.00117177	9.09828	7.68893	8.07051	7.99596	1.17981	2.26547
Thbs1	10474700	green	0.226948	0.478114	0.637818	13.2973	9.89388	13.5018	12.9629	1.17778	2.26229
Ak4	10472923	orange	0.566347	0.0548875	0.16063	8.83158	9.05888	6.9101	6.99434	1.17714	2.26128
Vat1	10391454	saddlebrown	0.833775	0.000750685	0.00755199	10.6822	9.17811	9.64908	9.68868	1.17696	2.261
H2.Q4	10444814	saddlebrown	0.827757	0.000887214	0.00853846	11.4596	9.90703	10.5232	10.4224	1.1754	2.25856
Fkbp10	10381122	red	0.902215	5.96e-05	0.00114175	9.00936	8.26482	7.54783	7.68929	1.17538	2.25853
Il12rb2	10545135	red	0.944641	3.73e-06	0.000168895	8.44001	7.41565	6.97178	7.41202	1.17352	2.25562
Ptplb	10429387	orange	0.710282	0.00963982	0.0499992	11.5166	11.3195	9.62522	10.087	1.17269	2.25432
Vtn	10379190	orange	0.588414	0.0441575	0.139434	8.91971	8.8883	7.22556	7.1273	1.17266	2.25427
Impa2	10456383	saddlebrown	0.808546	0.00145453	0.0124063	9.5127	7.99143	8.67246	8.36363	1.17019	2.25041
Uprt	10601326	red	0.934218	8.68e-06	0.000290988	10.752	9.95364	9.27741	9.51851	1.16886	2.24834
Plod2	10587829	red	0.941879	4.74e-06	0.000194339	7.9673	6.89987	6.82591	6.67609	1.16669	2.24495
X8430419L09Rik	10542340	orange	0.674737	0.0160803	0.0717578	10.0568	9.89408	8.47209	8.30806	1.16537	2.24291
Cyfip2	10385391	orange	0.822243	0.00102846	0.00948639	10.0723	9.45947	8.64683	8.62718	1.16112	2.23631
Slc31a1	10505276	red	0.928969	1.26e-05	0.000375235	10.8946	10.0696	9.47141	9.65933	1.16112	2.23631
Fstl1	10435641	orange	0.79339	0.00207154	0.0161144	8.65668	8.11735	7.20623	7.1672	1.15976	2.2342
Ttll1	10431017	orange	0.847386	0.000501689	0.00560151	9.90733	9.34147	8.41731	8.4899	1.15777	2.23113
Marcks	10368675	orange	0.415882	0.178745	0.338946	11.5162	12.5964	9.38297	9.10001	1.15641	2.22902
Cpne2	10574166	saddlebrown	0.777348	0.00292443	0.0205702	10.6748	8.98061	9.63679	9.93805	1.15632	2.22888
Icos	10346799	red	0.902315	5.93e-05	0.0011401	8.8974	7.65781	7.90623	7.66432	1.15461	2.22624
Rtp4	10434778	green	0.437322	0.15512	0.309642	10.8269	8.35901	10.3101	10.3507	1.15361	2.2247
Hif1a	10396421	red	0.925235	1.62e-05	0.000459138	11.9221	11.1488	10.3712	10.7916	1.15156	2.22154
Sectm1a	10394068	red	0.843842	0.000559188	0.00609335	8.2241	6.87601	7.01286	7.32925	1.15139	2.22127
Cyth1	10393544	saddlebrown	0.930855	1.11e-05	0.000344098	11.2183	9.86481	10.1292	10.2132	1.14924	2.21797
Kit	10522530	red	0.958194	9.37e-07	6.71e-05	8.37709	7.17796	7.1916	7.32126	1.14682	2.21426
Cmc1	10597564	red	0.979289	2.9e-08	8.52e-06	9.69876	8.63318	8.37082	8.66301	1.14309	2.20854
Crem	10457205	red	0.970423	1.7e-07	2.25e-05	8.67244	7.74224	7.40517	7.44248	1.14248	2.2076
Tnc	10513739	red	0.910236	3.94e-05	0.000858982	8.16935	7.2117	6.94524	6.92599	1.1417	2.20642
Nkain2	10368585	orange	0.892607	9.37e-05	0.00165702	8.23194	7.49585	6.89562	6.88049	1.14129	2.20577
Chpt1	10371616	orange	0.653919	0.0210759	0.0861654	9.74945	9.76166	7.9328	8.13196	1.14064	2.20479
Gsn	10471655	saddlebrown	0.877138	0.000178758	0.00263772	9.53939	8.15159	8.59665	8.45103	1.13963	2.20325
B4galnt1	10366848	saddlebrown	0.767019	0.00360025	0.024094	11.2097	9.53192	10.134	10.5448	1.13949	2.20303
Gm773	10604674	red	0.920267	2.22e-05	0.000569416	7.31872	6.13592	6.21946	6.18293	1.13928	2.20272
Iigp1b	10608646	saddlebrown	0.619614	0.0316449	0.111657	9.09473	7.13855	8.12324	8.60545	1.13899	2.20226
Ppa1	10363498	red	0.897819	7.37e-05	0.00135907	9.84296	8.72293	8.8064	8.58906	1.13683	2.19898
Rn4.5s	10608692	lightcyan	0.557454	0.0596856	0.169694	10.8151	10.7007	7.83914	10.5012	1.13478	2.19585
Herc6	10538590	red	0.970518	1.67e-07	2.25e-05	10.4978	9.47225	9.05795	9.56249	1.13357	2.19401
Alas1	10596454	steelblue	0.695863	0.0119619	0.0582559	10.8547	10.0681	10.0087	9.08858	1.13296	2.19308
Syce2	10573451	red	0.977632	4.25e-08	9.18e-06	9.52626	8.48318	8.13508	8.56346	1.13235	2.19216
Grina	10424781	orange	0.824908	0.000958187	0.00906111	12.5198	12.0289	10.7297	11.4099	1.1303	2.18904
Srxn1	10477061	red	0.872569	0.000212856	0.00296771	9.70614	8.42415	8.74054	8.56356	1.13006	2.18868
Ece1	10509441	red	0.935421	7.93e-06	0.000276657	10.1641	9.39869	8.65237	9.05263	1.12952	2.18786
Gpm6b	10603151	orange	0.332629	0.290774	0.461294	9.87803	11.9968	7.04818	7.2084	1.12692	2.18392
Aldh1b1	10504606	saddlebrown	0.805355	0.00157079	0.0131605	8.86057	7.41901	8.06133	7.72179	1.12653	2.18332
Brp44l	10402648	lightcyan	0.655533	0.0206526	0.0850102	11.1983	11.1228	8.85572	10.2414	1.12497	2.18097
C1ra	10541678	saddlebrown	0.629044	0.0284267	0.103972	9.21769	7.40752	8.52251	8.35453	1.12284	2.17775
Rspo1	10508012	red	0.921357	2.07e-05	0.000548725	9.02768	8.05947	7.69931	7.96093	1.12111	2.17514
Ammecr1	10607116	red	0.886932	0.000120034	0.00195751	9.29625	8.00376	8.17433	8.34997	1.12023	2.17382
Zfp667	10549842	red	0.800467	0.00176261	0.0143691	8.69422	7.52892	7.82978	7.36553	1.11947	2.17267
Slco1a4	10548996	orange	0.47716	0.116738	0.258033	8.25124	8.79704	6.3355	6.26584	1.11845	2.17113
Tctex1d2	10435048	red	0.888097	0.000114206	0.00188752	8.42838	7.70275	7.18106	7.04817	1.11773	2.17005
Gm4951	10455954	green	0.343667	0.274062	0.443186	10.363	7.68594	10.0765	9.97389	1.11752	2.16974
Rqcd1	10347386	orange	0.891017	0.000100573	0.00175559	10.6341	9.96228	9.00452	9.58581	1.1166	2.16836
Dab2	10422728	saddlebrown	0.784795	0.00250061	0.0183993	12.601	11.1798	11.8469	11.4275	1.11629	2.16788
Hspb6	10551966	red	0.93535	7.97e-06	0.000276657	9.2615	8.41877	7.99046	8.0298	1.11516	2.16619
Cxcl13	10523359	green	0.123278	0.702685	0.811394	11.5084	6.93355	11.9099	12.3403	1.11386	2.16424
Tmem140	10537227	orange	0.829848	0.00083779	0.00819614	9.82561	9.30814	8.27496	8.55599	1.11258	2.16232
Hmgn5	10606436	steelblue	0.849405	0.000471042	0.00536397	8.60192	7.5255	7.72642	7.21618	1.11256	2.16228
D230037D09Rik	10397891	orange	0.819025	0.00111854	0.010078	8.86864	8.43792	7.21704	7.62033	1.11021	2.15877
Aldh1l2	10371332	orange	0.918711	2.44e-05	0.000611769	8.26854	7.50905	6.9541	7.012	1.11015	2.15868
Tulp3	10548163	orange	0.864022	0.000290099	0.00376022	9.12767	8.52101	7.78082	7.75266	1.1095	2.15771
Slc6a9	10507500	orange	0.517804	0.0846419	0.210141	9.82475	10.397	7.70239	8.04976	1.10838	2.15603
Slco2b1	10565819	orange	0.32442	0.303568	0.474802	10.2398	12.4618	7.37793	7.55907	1.10684	2.15373
F630110N24Rik	10365104	red	0.951904	1.87e-06	0.000104787	10.5611	9.65923	9.38244	9.32567	1.1053	2.15143
Sesn2	10516932	red	0.976194	5.79e-08	1.14e-05	9.55018	8.46875	8.3599	8.51592	1.10199	2.1465
Nostrin	10472514	red	0.84974	0.000466103	0.00531886	9.17316	7.95322	8.18394	8.07819	1.10138	2.1456
Csprs	10356262	green	0.522849	0.0811304	0.205137	11.089	8.93415	10.2536	10.776	1.10111	2.1452
Rgs16	10350733	red	0.903183	5.68e-05	0.00110371	8.77328	7.88688	7.59591	7.53536	1.10056	2.14438
Myh10	10377319	orange	0.832323	0.000782029	0.00778729	8.81925	8.33601	7.36458	7.45652	1.10022	2.14387
Mta3	10447167	red	0.879011	0.000166089	0.00249477	11.4661	10.5819	9.78092	10.739	1.0988	2.14176
Dbf4	10528077	red	0.901199	6.27e-05	0.00118763	9.03704	7.87936	8.10765	7.83041	1.0979	2.14043
Mis18bp1	10400589	saddlebrown	0.687572	0.0134715	0.0636692	8.6078	6.86406	7.6482	8.01937	1.09725	2.13946
Penk	10511363	orange	0.879584	0.00016235	0.00245216	8.26615	7.55974	6.92733	7.02355	1.09594	2.13752
Nr1h3	10484987	saddlebrown	0.846184	0.000520657	0.00576007	8.98164	7.5303	7.95566	8.17378	1.09506	2.13622
Mxra8	10511180	orange	0.871452	0.000221918	0.00305114	9.04383	8.36494	7.62069	7.86619	1.09322	2.1335
Lrrc8b	10523758	red	0.91535	2.97e-05	0.000707241	10.1381	8.84633	8.9505	9.34073	1.09221	2.132
Rbm3	10556113	steelblue	0.844964	0.000540466	0.00592496	12.734	11.74	11.8251	11.3613	1.09189	2.13153
Mtap1b	10411519	orange	0.620615	0.0312913	0.110845	8.76309	8.86617	6.88403	7.26395	1.0917	2.13126
Fcgr2b	10360028	red	0.901423	6.2e-05	0.00117841	12.8827	11.9377	11.2721	12.1641	1.09146	2.13089
Vwf	10541910	red	0.947953	2.76e-06	0.000137287	8.86074	7.99596	7.59728	7.71482	1.09139	2.13079
Paox	10345203	steelblue	0.799093	0.00181965	0.01468	9.99533	8.98661	9.18393	8.54603	1.0898	2.12845
Ptp4a1	10353707	orange	0.716768	0.0087129	0.0466642	12.4639	12.1568	11.1016	10.8647	1.08957	2.12811
Gm10548	10458086	lightcyan	0.650234	0.0220658	0.0884501	10.8878	10.1585	8.55886	10.678	1.08938	2.12783
Il13ra1	10599174	orange	0.640802	0.0247534	0.0948196	11.4923	11.5692	9.56497	10.0793	1.0878	2.1255
Gfap	10391798	orange	0.738667	0.00606848	0.035984	8.65907	8.40217	7.08096	7.23318	1.08697	2.12427
Phyhd1	10470959	orange	0.350729	0.263666	0.431637	10.4112	12.2238	7.74523	8.00978	1.08493	2.12127
Thbs2	10447951	red	0.911754	3.63e-05	0.000815322	8.61626	7.91214	7.22939	7.45358	1.08456	2.12073
Best1	10465881	red	0.94067	5.24e-06	0.000211764	8.24669	7.21689	7.1571	7.11759	1.08283	2.11819
Chd7	10503161	orange	0.649505	0.0222654	0.0890536	10.9738	10.9839	8.93866	9.75076	1.0827	2.11799
Srrd	10532524	orange	0.706717	0.0101796	0.051876	9.98396	9.83427	8.30423	8.56688	1.08217	2.11722
Cd4	10547894	red	0.925869	1.56e-05	0.000443948	8.45328	7.71383	7.05614	7.34358	1.0821	2.11712
Gm129	10373452	orange	0.684869	0.0139929	0.0651324	8.99856	8.80529	7.38249	7.5624	1.08183	2.11672
Car4	10379866	orange	0.565233	0.0554733	0.161605	8.91792	8.95964	7.27503	7.2807	1.07946	2.11324
Arhgap19	10467637	saddlebrown	0.890812	0.000101484	0.00176301	8.99553	7.79148	8.11218	7.8452	1.07924	2.11293
Pgk1	10601390	saddlebrown	0.742464	0.00567992	0.0340326	11.9711	10.6734	11.3354	10.6702	1.07809	2.11124
Chic2	10530683	lightcyan	0.600961	0.0387675	0.128067	11.621	11.7135	9.14866	10.7671	1.07789	2.11094
Tmem171	10411459	red	0.939725	5.66e-06	0.000221568	8.44485	7.25503	7.41436	7.43285	1.07744	2.11028
Plk1	10557156	saddlebrown	0.651175	0.0218098	0.0881388	9.55809	7.85754	8.83932	8.74897	1.07615	2.1084
Cyp2j6	10514510	orange	0.671931	0.0166968	0.0733499	8.78404	8.22207	7.84011	7.06851	1.07381	2.10499
Gbp7	10496569	saddlebrown	0.684125	0.014139	0.065375	11.5795	9.86643	10.7196	10.9318	1.07351	2.10454
H2.DMa	10444229	red	0.683585	0.0142458	0.0657724	12.3268	11.1745	10.3762	12.2118	1.07261	2.10324
Art2b	10565994	saddlebrown	0.833727	0.000751705	0.00755526	7.62012	6.29386	6.67666	6.67207	1.07259	2.10321
H2.Q8	10444821	red	0.935328	7.99e-06	0.000276657	11.1367	9.95133	9.96678	10.2753	1.07221	2.10266
Bmp2k	10523468	orange	0.515021	0.0866218	0.213221	11.7609	12.3092	9.76129	9.99563	1.07214	2.10255
Cadm1	10585048	orange	0.5203	0.0828919	0.207729	9.39417	9.8928	7.40801	7.66848	1.07107	2.101
Cmpk2	10395039	saddlebrown	0.746585	0.0052797	0.0323461	9.31867	7.7004	8.31359	8.73458	1.06915	2.09819
Dll4	10474958	red	0.967477	2.71e-07	2.98e-05	8.52394	7.58966	7.29465	7.48871	1.06627	2.09402
H2.Eb1	10444298	green	0.384846	0.216721	0.381366	13.3376	10.8509	12.8107	13.155	1.06541	2.09277
Tubb2b	10399419	orange	0.470349	0.122802	0.266881	10.0993	10.8882	7.9887	8.22649	1.06487	2.09198
Dock4	10395466	orange	0.42371	0.169875	0.328142	10.2687	11.3334	8.10315	8.18167	1.06262	2.08872
Clic4	10517336	red	0.838957	0.000646672	0.00679475	11.5141	10.3361	10.6705	10.3488	1.06223	2.08815
Ddr2	10359929	red	0.920208	2.23e-05	0.000569416	8.3956	7.64104	7.16652	7.19568	1.06118	2.08664
Dtx3l	10439268	red	0.873047	0.000209068	0.00294236	10.8068	9.65023	9.3673	10.224	1.05962	2.08439
Pgs1	10383012	orange	0.846913	0.000509078	0.00566076	10.9378	10.4126	9.34985	9.87212	1.05956	2.0843
Pgam1	10561302	red	0.977823	4.07e-08	9.18e-06	11.638	10.5959	10.4872	10.6579	1.05767	2.08156
Rgs2	10358389	orange	0.509102	0.0909385	0.219524	11.9853	12.5233	9.95915	10.3018	1.05721	2.08091
Ccr1	10598004	green	0.224293	0.483417	0.641743	10.7125	7.71546	10.9761	10.2742	1.0572	2.08088
Lmnb1	10455813	saddlebrown	0.614146	0.0336262	0.116017	9.81064	8.18781	9.33778	8.74231	1.05467	2.07724
Atp6v1d	10401138	orange	0.721146	0.00812608	0.044252	11.2279	10.8241	10.0943	9.60308	1.05406	2.07636
Gbp9	10531980	saddlebrown	0.811579	0.00135022	0.0117375	10.0503	8.64209	9.05334	9.29601	1.05317	2.07508
Rasgrp1	10486061	saddlebrown	0.793822	0.00205157	0.0160279	10.2924	8.90165	9.07743	9.74057	1.05256	2.0742
Wbp5	10601854	red	0.964135	4.4e-07	3.9e-05	9.09141	8.14768	7.94702	8.0222	1.05245	2.07404
Nedd4l	10456254	orange	0.771911	0.00326685	0.0224997	9.85151	9.51501	8.34136	8.54403	1.05138	2.07251
Cript	10447349	orange	0.7954	0.00197988	0.0156249	11.3914	10.981	9.69306	10.3488	1.05041	2.07111
Src	10477970	orange	0.660326	0.0194323	0.0818871	9.43183	9.40619	7.76678	7.97524	1.04909	2.06923
Akr1b8	10537146	red	0.959456	8.06e-07	6e-05	7.83289	6.95169	6.6834	6.72799	1.0452	2.06365
Sepx1	10442596	green	0.226215	0.479576	0.639011	11.8789	8.97137	12.1687	11.3626	1.04471	2.06295
Abcg3	10531952	saddlebrown	0.782002	0.00265362	0.0192387	9.4539	7.95027	8.37789	8.90055	1.04433	2.06241
Zbed3	10406733	orange	0.797746	0.00187688	0.0150215	9.84722	9.48731	8.3277	8.59568	1.04365	2.06144
Snx12	10606001	orange	0.787277	0.00237029	0.0177161	10.1842	9.81493	8.79294	8.81807	1.04227	2.05946
Adam9	10577757	saddlebrown	0.863671	0.000293683	0.00379311	11.6581	10.3875	10.8194	10.6411	1.04208	2.0592
Nusap1	10474984	saddlebrown	0.562654	0.0568459	0.164066	9.02339	7.1044	7.91152	8.93035	1.04131	2.05809
Pgap2	10555671	saddlebrown	0.933766	8.98e-06	0.000295872	10.6714	9.47484	9.6941	9.72327	1.04065	2.05715
Tnfsf9	10446229	orange	0.503779	0.094942	0.225929	9.08976	9.56166	7.16626	7.42108	1.04009	2.05636
C630004H02Rik	10392910	red	0.960795	6.83e-07	5.31e-05	8.60307	7.80208	7.3785	7.50886	1.03993	2.05612
Trpv2	10376868	orange	0.719807	0.00830233	0.0450089	10.5619	10.2682	9.27875	9.01945	1.03978	2.05592
Shmt2	10373202	steelblue	0.783701	0.00255969	0.01872	9.74466	8.87401	8.87625	8.36484	1.03962	2.05569
Siglech	10553559	orange	0.301013	0.341732	0.512527	9.97429	12.4792	7.03811	7.28943	1.03872	2.05441
I830077J02Rik	10500982	orange	0.651364	0.0217586	0.0880301	10.5606	10.5927	8.71137	9.26342	1.03807	2.05348
Zfp36	10561453	orange	0.462434	0.130105	0.277157	12.32	12.9884	10.4843	10.3746	1.03758	2.05279
Malt1	10456296	saddlebrown	0.802875	0.00166603	0.0137685	10.3879	9.15319	9.6078	9.29263	1.03666	2.05147
X2900010M23Rik	10449315	lightcyan	0.640268	0.0249124	0.0951608	10.0963	9.66432	7.7225	9.79346	1.03619	2.05081
Ube2j1	10503845	lightcyan	0.616105	0.0329066	0.114563	11.8437	11.9751	9.6671	10.7845	1.03475	2.04876
Got2	10526838	red	0.88861	0.00011171	0.00185473	12.1	11.3049	10.5163	11.3751	1.03452	2.04844
Snora52	10558919	lightcyan	0.632645	0.0272625	0.101222	12.5841	12.0835	10.2227	12.3476	1.03287	2.04608
Robo4	10584288	red	0.937581	6.72e-06	0.000253042	8.53778	7.70401	7.24579	7.56702	1.03217	2.0451
X4930471M23Rik	10520513	orange	0.827676	0.000889184	0.00854984	11.2884	10.8473	9.69373	10.2291	1.03173	2.04447
Scd2	10463355	orange	0.365322	0.24292	0.409067	11.3258	12.5747	9.32455	8.9849	1.03105	2.04351
Slfn10.ps	10389151	red	0.979964	2.46e-08	8.21e-06	8.77288	7.7901	7.56527	7.87182	1.03048	2.04271
N4bp1	10580457	red	0.957755	9.87e-07	6.99e-05	11.2659	10.503	10.0291	10.1752	1.03011	2.04218
Pmaip1	10456357	steelblue	0.718744	0.00844429	0.0456809	9.47693	8.84249	8.61191	7.88641	1.03	2.04202
Abr	10388545	orange	0.843886	0.000558443	0.00609134	11.2247	10.6338	10.0888	9.86269	1.02965	2.04153
Prune	10500133	red	0.98111	1.84e-08	7.68e-06	9.84607	8.91166	8.64408	8.89389	1.02952	2.04135
Hat1	10472782	steelblue	0.871542	0.000221173	0.00304848	10.4361	9.50984	9.53681	9.17354	1.0294	2.04117
Gab2	10555027	orange	0.734866	0.00647712	0.0376976	11.2531	11.0156	9.58268	10.0749	1.02871	2.0402
Trgv2	10407940	red	0.938698	6.15e-06	0.000237937	7.52077	6.37778	6.493	6.60688	1.02822	2.0395
Mfsd2a	10516064	orange	0.451313	0.140833	0.291439	9.13175	9.98104	7.04818	7.28245	1.02786	2.03899
Fuca2	10361790	orange	0.698935	0.0114356	0.0563492	11.0524	10.7494	9.86336	9.46521	1.02638	2.0369
Snord47	10351043	orange	0.765016	0.00374396	0.0248265	8.95755	8.58784	7.34869	7.85702	1.02637	2.03689
Cnn3	10406852	orange	0.675158	0.0159894	0.0714693	10.1119	10.0787	8.27546	8.90291	1.02625	2.03672
Cd86	10439312	orange	0.557294	0.0597744	0.169858	11.136	11.2756	9.75396	9.30293	1.02519	2.03523
Usmg5	10468287	lightcyan	0.862374	0.00030721	0.00392758	12.4733	11.8528	10.8451	11.6471	1.02496	2.0349
C1rb	10541683	green	0.364863	0.243557	0.409695	10.0573	7.66369	9.74213	9.69514	1.02366	2.03306
Cpeb2	10521602	orange	0.641503	0.0245458	0.0944571	10.3944	10.4073	8.58484	9.1207	1.02342	2.03274
Ccnb2	10594774	green	0.461039	0.13142	0.278758	10.4037	8.22839	9.5087	10.4059	1.02276	2.0318
Slc40a1	10354374	orange	0.356815	0.254893	0.421912	9.10226	10.6513	6.80825	6.77909	1.02273	2.03176
Slfn9	10389134	saddlebrown	0.824949	0.000957149	0.00905918	9.36551	8.07356	8.10254	8.85539	1.02168	2.03029
Upp1	10374236	red	0.925263	1.62e-05	0.000459138	8.37519	7.26498	7.11142	7.68646	1.02091	2.02919
Slc6a8	10600210	orange	0.833185	0.000763302	0.00763001	8.77859	8.29785	7.40681	7.57035	1.02025	2.02827
Fermt2	10419223	orange	0.461852	0.130652	0.277701	9.22604	9.9307	7.41013	7.27791	1.01979	2.02762
Tnfsf8	10513729	red	0.830075	0.000832543	0.00817139	7.85531	6.71913	7.04935	6.73912	1.01944	2.02714
Irf8	10576034	orange	0.58916	0.0438231	0.138661	11.728	11.8027	10.3081	10.0183	1.01827	2.02549
Ccnt1	10432180	orange	0.868872	0.000243995	0.00328396	10.0751	9.55751	8.61458	8.9985	1.01827	2.02548
Emd	10600341	orange	0.866946	0.000261556	0.0034565	11.2544	10.6889	9.68287	10.3369	1.01814	2.0253
Hddc2	10362394	red	0.934255	8.66e-06	0.000290988	9.20056	8.42822	7.77131	8.34846	1.0179	2.02497
Fam125a	10572637	red	0.972812	1.12e-07	1.79e-05	10.5025	9.60441	9.42204	9.42825	1.01762	2.02458
Rpl3	10430669	orange	0.786808	0.00239453	0.0177862	13.7416	13.3657	12.4204	12.3877	1.01704	2.02376
Psmd14	10472300	red	0.954696	1.39e-06	8.61e-05	11.3131	10.5567	9.95788	10.3745	1.01672	2.02331
Sgcb	10530633	orange	0.651364	0.0217586	0.0880301	9.35808	9.25134	8.03394	7.73994	1.01634	2.02278
Chaf1b	10437040	saddlebrown	0.583793	0.0462699	0.143767	9.23845	7.45207	8.53361	8.68064	1.01634	2.02278
Ddah1	10496727	orange	0.372743	0.232751	0.397733	9.47027	10.9598	7.03151	7.37408	1.01515	2.02112
Nfkbid	10551891	orange	0.422648	0.171061	0.329286	10.4029	11.4217	8.30403	8.44274	1.01344	2.01872
Tubb4a	10452295	orange	0.796498	0.00193117	0.0153783	8.65099	8.21362	7.40349	7.29653	1.01311	2.01826
Adamts1	10440522	orange	0.37061	0.235647	0.400666	9.43707	10.9249	7.02471	7.32234	1.01307	2.0182
Tgfbr1	10504817	orange	0.343319	0.274581	0.443629	11.4885	12.9821	9.47598	8.9689	1.01288	2.01793
Palmd	10501734	orange	0.712584	0.00930291	0.0489536	8.53625	8.23504	6.98124	7.35542	1.01235	2.0172
Tomm20	10477370	red	0.967044	2.9e-07	3.03e-05	10.7805	9.83872	9.73029	9.73641	1.01207	2.0168
H2.Aa	10450154	green	0.386041	0.215175	0.379628	13.3508	10.9959	12.8264	13.1952	1.01164	2.0162
Dck	10523012	saddlebrown	0.533651	0.0739475	0.194106	10.0539	8.27701	9.65916	9.19187	1.01125	2.01566
Oas2	10533198	green	0.373835	0.231276	0.396583	10.5379	8.05097	9.6037	10.9281	1.01029	2.01432
Fam125b	10481845	orange	0.504936	0.0940614	0.224867	10.0705	10.6015	8.23811	8.34242	1.00986	2.01372
Slc1a1	10462313	red	0.885868	0.000125557	0.0020319	8.26256	7.57793	7.07362	7.10908	1.00901	2.01253
Pecam1	10392221	orange	0.581139	0.0475146	0.146645	9.39449	9.04114	8.55129	7.56893	1.00736	2.01023
Slc8a1	10453231	orange	0.574849	0.0505587	0.152729	9.19265	9.35976	7.69305	7.50311	1.00734	2.0102
Ms4a4d	10461629	red	0.901394	6.21e-05	0.00117841	7.65679	6.60224	6.68546	6.66334	1.00644	2.00895
F3	10495675	orange	0.396635	0.201767	0.36467	9.22555	10.3972	7.16918	7.09173	1.00617	2.00857
Top2a	10390707	green	0.370103	0.236339	0.401364	9.6708	7.34439	9.36679	9.29512	1.00203	2.00282
Ccl11	10379524	red	0.900606	6.45e-05	0.0012119	8.54071	7.48586	7.50279	7.62825	1.00174	2.00242
Crtc3	10565002	red	0.905866	4.96e-05	0.00101038	10.0721	9.31191	8.58355	9.31827	1.00089	2.00124
Btg2	10357875	orange	0.491596	0.104546	0.240488	12.3971	13.0432	10.209	10.94	0.999692	1.99957
Tlr1	10530145	red	0.942404	4.53e-06	0.000188737	10.7176	9.88115	9.64363	9.632	0.99869	1.99818
St3gal6	10440099	orange	0.311718	0.323971	0.495339	10.0823	12.209	7.49426	7.54981	0.99791	1.9971
Bcl3	10560685	red	0.875974	0.000187008	0.00272251	10.5101	9.54071	9.23185	9.76473	0.997624	1.99671
Tlr3	10578493	orange	0.503807	0.0949203	0.225929	9.78026	10.4285	7.5684	8.35103	0.997618	1.9967
Nfkbib	10561516	orange	0.608886	0.0356149	0.12047	11.5347	11.7021	9.67655	10.2356	0.99666	1.99538
Tank	10472289	red	0.93136	1.07e-05	0.000334349	10.6489	9.87125	9.2219	9.86513	0.996191	1.99473
Hspg2	10509280	red	0.958436	9.11e-07	6.56e-05	8.90169	7.88971	7.81678	8.01192	0.995552	1.99384
Cxcr2	10347291	orange	0.673738	0.0162979	0.0724426	7.90951	7.5218	6.60982	6.61237	0.994841	1.99286
Acot7	10510687	red	0.950212	2.22e-06	0.000115844	9.62837	8.62509	8.42507	8.85154	0.994464	1.99234
Plxnc1	10372028	saddlebrown	0.565524	0.0553196	0.161297	10.0714	8.26859	9.266	9.69674	0.994317	1.99214
Lclat1	10446771	orange	0.804011	0.00162186	0.0134845	10.3535	9.97706	8.71953	9.38217	0.993949	1.99163
Slc37a2	10592266	orange	0.463817	0.128808	0.275367	9.77168	10.1895	8.43177	7.71583	0.992649	1.98984
Sh2b2	10534585	orange	0.567356	0.0543606	0.159863	9.94871	10.1647	8.37285	8.33288	0.991902	1.98881
Cd74	10456005	green	0.412926	0.182169	0.342808	13.3506	11.1445	12.8078	13.1307	0.989628	1.98567
Il15ra	10469289	red	0.941891	4.73e-06	0.000194339	10.0353	9.02789	8.76099	9.35239	0.988207	1.98372
Eif2s2	10488806	steelblue	0.815005	0.00123946	0.0110213	10.2415	9.49076	9.38948	8.8822	0.987378	1.98258
Apobec1	10547621	saddlebrown	0.722722	0.00792216	0.0437858	12.297	10.7879	11.2286	11.913	0.987136	1.98225
Slc29a3	10369379	orange	0.594081	0.0416615	0.134442	11.2959	11.5155	9.3975	10.0145	0.986688	1.98163
Gstm4	10501235	steelblue	0.747838	0.00516242	0.031819	9.77107	8.79033	9.1333	8.43227	0.985771	1.98037
Sox10	10430458	red	0.950589	2.13e-06	0.000112678	8.63217	7.54911	7.5894	7.80077	0.985745	1.98034
Ugcg	10505187	red	0.886496	0.000122272	0.00198463	10.236	9.40696	9.24536	9.09884	0.985576	1.9801
Cd3g	10593015	red	0.892246	9.52e-05	0.00167853	7.84582	6.69287	6.93507	6.95347	0.985354	1.9798
Maff	10425283	orange	0.606574	0.0365148	0.122599	8.6249	8.75048	7.00657	7.16272	0.984974	1.97928
Stap1	10522788	red	0.838908	0.000647602	0.00679579	8.97363	7.84019	7.85329	8.27329	0.984706	1.97891
Rnh1	10569057	red	0.956844	1.1e-06	7.28e-05	11.3168	10.3521	10.3279	10.3168	0.984557	1.97871
Phactr4	10516910	red	0.917417	2.63e-05	0.000651523	9.51738	8.89278	8.21632	8.49	0.984351	1.97842
Atp6v0c	10448455	orange	0.889471	0.000107622	0.00180895	13.3532	12.7887	11.9175	12.4012	0.984083	1.97806
Acer2	10505779	orange	0.777699	0.0029033	0.0204756	8.94513	8.31814	7.95322	7.61703	0.982335	1.97566
Ifitm2	10383756	green	0.365394	0.24282	0.408962	12.3667	9.99036	11.8554	12.3095	0.981607	1.97466
Ing3	10536620	orange	0.933721	9.01e-06	0.000295893	10.1618	9.49575	8.96406	9.10332	0.974084	1.96439
Ccna2	10497831	green	0.343707	0.274002	0.443155	9.88789	7.38347	9.23582	10.1231	0.973769	1.96397
Ctsl	10410124	orange	0.478931	0.115195	0.255923	12.5255	12.723	11.385	10.5485	0.973281	1.9633
Pip4k2c	10373101	orange	0.772162	0.0032504	0.022429	10.3698	10.0641	9.06258	9.06831	0.971486	1.96086
Pxdn	10395103	red	0.93729	6.87e-06	0.000257249	8.18127	7.4052	7.13421	7.09109	0.971106	1.96034
Ccdc53	10365590	lightcyan	0.736247	0.00632633	0.0370284	10.5575	9.96723	8.65993	10.1351	0.97003	1.95888
Aurkb	10377405	green	0.436139	0.156369	0.311384	10.1529	8.01442	9.40227	10.1337	0.969472	1.95812
Nt5c3	10544982	saddlebrown	0.746451	0.00529237	0.0323886	9.04231	7.92612	8.44624	7.84777	0.968935	1.9574
Angptl2	10471555	red	0.934153	8.72e-06	0.000290988	8.48159	7.64872	7.39924	7.49967	0.965717	1.95303
Adora3	10495097	orange	0.37841	0.22516	0.390404	9.85065	11.075	7.78645	7.79413	0.965472	1.9527
Sirt6	10371256	orange	0.902353	5.92e-05	0.00114001	10.4008	9.76809	8.99789	9.54238	0.964667	1.95161
Aph1c	10594638	saddlebrown	0.636454	0.0260691	0.0980294	10.0294	8.37767	9.15706	9.66538	0.962692	1.94894
Fam105a	10427918	orange	0.401107	0.196264	0.359442	10.5024	11.3179	8.97209	8.32924	0.962617	1.94884
Pla1a	10439442	red	0.909905	4.01e-05	0.000868423	8.16668	7.07908	7.30414	7.23789	0.959641	1.94483
X1110012L19Rik	10371904	orange	0.809169	0.00143262	0.0122579	8.98441	8.58861	7.71534	7.77623	0.957688	1.94219
Gpr116	10445268	lightcyan	0.666285	0.0179897	0.0776649	9.15216	8.82165	7.32662	8.44123	0.955664	1.93947
Tor3a	10359181	red	0.912748	3.43e-05	0.000783093	10.7221	9.97242	9.779	9.55077	0.954681	1.93815
Pstpip2	10456904	green	0.227641	0.476736	0.63656	10.6021	7.80048	10.7013	10.4458	0.952859	1.9357
Rrm2	10394978	saddlebrown	0.548501	0.0648033	0.17864	9.38055	7.64464	8.73896	8.90631	0.950576	1.93264
Taf1d	10471503	lightcyan	0.652368	0.0214886	0.0874582	10.8774	10.1391	8.86434	10.7773	0.950452	1.93248
Tmem67	10511588	red	0.955627	1.26e-06	8.19e-05	9.12719	8.2019	7.98149	8.34807	0.950033	1.93192
Gyg	10497441	saddlebrown	0.603956	0.0375534	0.125044	11.2098	9.57689	10.0937	11.1139	0.948309	1.92961
Tax1bp3	10378334	orange	0.689245	0.0131563	0.0626042	11.3019	11.1812	9.92623	9.95748	0.94692	1.92775
Spic	10371662	red	0.868309	0.000249026	0.00333107	7.62381	6.73057	6.70028	6.60265	0.94598	1.9265
Hspa1a	10444589	lightcyan	0.421856	0.17195	0.330236	12.3844	13.2254	9.38669	11.7037	0.945826	1.92629
Fbxw17	10405125	red	0.90094	6.35e-05	0.00119858	8.72713	7.61276	7.58327	8.14819	0.945726	1.92616
Tmem189	10489912	saddlebrown	0.756051	0.00444121	0.0284186	12.7283	11.4306	11.487	12.4347	0.944228	1.92416
Tlr12	10516518	orange	0.769511	0.00342731	0.0233096	8.783	8.49914	7.36015	7.66151	0.942736	1.92217
Smoc1	10396936	red	0.877721	0.000174736	0.00259952	8.54439	7.75279	7.45582	7.59722	0.94244	1.92178
Zfp691	10515844	orange	0.394777	0.204081	0.367204	10.2079	11.3982	8.01335	8.38525	0.942266	1.92154
Hvcn1	10525365	orange	0.49517	0.101664	0.236339	11.1172	11.4611	9.78642	9.27867	0.941769	1.92088
Lrrfip1	10348493	red	0.95543	1.29e-06	8.26e-05	9.13785	8.38192	8.0907	8.11751	0.941139	1.92004
Anxa4	10545958	green	0.450686	0.141454	0.292233	10.7682	8.79486	10.3056	10.3819	0.940681	1.91943
Parp9	10435457	red	0.975535	6.62e-08	1.22e-05	10.1244	9.15256	9.09666	9.3026	0.940481	1.91917
Bcat1	10549222	red	0.940497	5.31e-06	0.00021326	8.33516	7.63653	7.11373	7.43433	0.940296	1.91892
Fndc3c1	10606333	red	0.885539	0.000127302	0.00205567	7.53611	6.58747	6.5658	6.63451	0.940182	1.91877
Cenpa	10520521	saddlebrown	0.594515	0.0414745	0.134157	9.77029	8.14196	9.14977	9.19911	0.94001	1.91854
Uchl1	10522208	orange	0.863492	0.000295519	0.0038123	8.60418	8.00732	7.4829	7.50572	0.938864	1.91702
Igsf6	10567580	saddlebrown	0.729148	0.00713041	0.0405298	12.1517	10.7618	11.0307	11.8473	0.938433	1.91645
Psma3	10396193	red	0.964132	4.4e-07	3.9e-05	11.0445	10.2469	9.9388	10.1325	0.938411	1.91642
Apobec3	10425321	red	0.944704	3.71e-06	0.000168895	11.1455	10.2417	10.227	10.1542	0.937876	1.91571
Snora28	10398693	orange	0.518857	0.0839006	0.209217	10.0137	10.4417	7.66518	9.12121	0.937732	1.91551
Nfib	10514049	orange	0.528788	0.0771251	0.198847	8.76416	9.15032	7.11333	7.21779	0.937008	1.91455
Sepn1	10517274	steelblue	0.911717	3.64e-05	0.000815322	10.0291	9.18544	9.18233	8.90873	0.9369	1.91441
AB124611	10583669	green	0.216477	0.499178	0.654832	11.4215	8.47123	11.4305	11.5531	0.93659	1.914
Tmem180	10463632	steelblue	0.823077	0.00100606	0.00935521	9.27382	8.44867	8.49041	8.0727	0.936564	1.91396
Tmem86a	10553324	orange	0.529567	0.0766101	0.197941	10.6861	10.8967	9.40674	8.95007	0.93495	1.91182
BC005685	10504757	green	0.396547	0.201876	0.364806	9.17235	7.04402	8.51781	9.15175	0.934489	1.91121
Pcbd1	10363455	red	0.869639	0.000237254	0.00321312	8.18244	7.5664	7.12714	7.05087	0.934305	1.91097
Tmem126a	10565514	red	0.841258	0.000604242	0.0064486	10.0673	9.29998	8.65017	9.44914	0.934202	1.91083
Pik3ap1	10467578	orange	0.696421	0.011865	0.0578357	11.7264	11.6013	10.2745	10.5016	0.933904	1.91044
Psmb2	10508182	red	0.890458	0.00010308	0.0017707	11.9687	11.2161	10.5392	11.3512	0.933173	1.90947
Rnf128	10602009	orange	0.604225	0.0374459	0.124839	9.06342	9.07772	7.68893	7.62433	0.933091	1.90936
Chn1	10483719	orange	0.417554	0.176827	0.3366	8.61163	9.5434	6.72211	6.77435	0.931678	1.90749
Nab1	10354494	saddlebrown	0.835964	0.000705292	0.00724958	10.4328	9.22089	9.63931	9.6433	0.931596	1.90738
Chst1	10474045	orange	0.751506	0.0048302	0.0303808	9.35327	9.06577	8.07696	8.12342	0.931216	1.90688
Il6	10520452	orange	0.818807	0.00112483	0.0101095	8.32045	7.87627	6.9068	7.38699	0.930432	1.90585
Sytl2	10554863	red	0.88929	0.00010847	0.00181479	7.85292	7.11219	6.83138	6.82781	0.929126	1.90412
Zdhhc2	10571399	orange	0.765078	0.00373946	0.0248265	8.13087	7.80713	6.84134	6.95679	0.929114	1.90411
Tnfrsf23	10569504	steelblue	0.778713	0.00284292	0.0201772	9.40135	8.72934	8.55164	8.13856	0.928171	1.90286
Ndrg2	10419578	orange	0.273593	0.389535	0.55732	10.3711	12.9581	7.76186	7.61288	0.926849	1.90112
Sumo1	10355017	orange	0.852928	0.000421083	0.00491866	10.2518	9.71383	9.07701	9.18501	0.926556	1.90073
Ebi3	10445977	orange	0.786449	0.00241318	0.0178622	9.97908	9.64359	8.67006	8.84501	0.926196	1.90026
Ighm	10403015	saddlebrown	0.485463	0.109617	0.247903	8.4575	6.74627	8.11816	7.73249	0.925191	1.89894
X1110001A16Rik	10447038	orange	0.574121	0.0509197	0.153309	9.81461	10.0681	8.19365	8.41072	0.923799	1.8971
Hnrpll	10453082	saddlebrown	0.876022	0.000186663	0.00272251	9.61889	8.4399	8.80707	8.84246	0.922413	1.89528
Htr2b	10356305	red	0.875716	0.000188877	0.00274237	7.66861	6.70266	6.69759	6.84382	0.920586	1.89288
Ntpcr	10576561	orange	0.655014	0.0207881	0.0853739	9.88439	9.83083	8.58016	8.48254	0.91988	1.89196
Gpt2	10573626	orange	0.659222	0.0197085	0.0824974	8.94957	8.84451	7.70002	7.54625	0.919307	1.89121
Ints12	10496159	red	0.920564	2.18e-05	0.00056365	11.2917	10.6151	10.0125	10.49	0.919212	1.89108
Fundc2	10600504	red	0.960633	6.97e-07	5.34e-05	9.54323	8.58436	8.45116	8.83727	0.918964	1.89076
Cdh2	10457644	orange	0.542175	0.0685976	0.18502	8.82518	9.17992	7.18522	7.35357	0.918941	1.89073
A130022J15Rik	10546567	orange	0.656144	0.020494	0.0846135	9.81662	9.76472	8.48897	8.43952	0.918889	1.89066
D10Wsu52e	10371432	steelblue	0.612675	0.0341743	0.117238	11.4273	10.4459	11.0323	10.0509	0.917618	1.88899
Ndel1	10387180	steelblue	0.493334	0.103138	0.238271	10.8882	10.3022	10.4974	9.11281	0.917427	1.88874
Entpd7	10463282	red	0.944993	3.61e-06	0.000167794	9.72138	8.95889	8.4509	9.0026	0.917251	1.88851
Psme2	10385511	red	0.845931	0.000524705	0.00579143	11.7746	10.888	10.3661	11.3196	0.916698	1.88779
Mrpl40	10438400	red	0.921368	2.07e-05	0.000548725	10.8985	10.1257	9.58759	10.2322	0.916653	1.88773
Ifi27l2a	10402347	green	0.384409	0.217288	0.381993	10.2258	8.01804	9.51627	10.394	0.916401	1.8874
Atp5d	10364696	orange	0.83647	0.000695101	0.00715496	13.0993	12.6697	11.6489	12.231	0.916096	1.887
Gna12	10535273	orange	0.495353	0.101518	0.2361	11.4092	12.0393	9.36123	10.0791	0.916053	1.88695
Anln	10583834	green	0.443622	0.148577	0.301527	9.01176	7.05339	8.541	8.69628	0.914872	1.8854
Mad2l1	10538832	saddlebrown	0.624108	0.0300803	0.107535	9.98811	8.43418	9.30311	9.48262	0.914806	1.88531
Rfc4	10438690	saddlebrown	0.852122	0.000432127	0.00500958	9.80586	8.62033	8.92627	9.12712	0.914616	1.88507
Zc3h12c	10593492	orange	0.670372	0.0170468	0.0745411	9.80166	9.7413	8.39854	8.52748	0.912556	1.88238
Clec4e	10547664	green	0.175078	0.586275	0.724269	10.9488	7.9049	11.247	10.9587	0.911888	1.88151
Sfxn5	10545812	orange	0.385349	0.21607	0.380652	9.84906	11.0074	7.87085	7.93722	0.910576	1.8798
Ap1s3	10355967	saddlebrown	0.704949	0.0104555	0.0529838	8.4676	7.05911	7.5844	8.0298	0.909832	1.87883
Efna1	10499536	red	0.908423	4.34e-05	0.000915148	8.20129	7.4237	7.29784	7.15296	0.909787	1.87877
Ppif	10413222	red	0.960785	6.84e-07	5.31e-05	9.67632	8.84172	8.60926	8.84871	0.909753	1.87872
Ddx60	10571984	saddlebrown	0.744493	0.0054801	0.0331827	8.86998	7.61621	8.18973	8.07537	0.909542	1.87845
Ostm1	10362829	red	0.968549	2.3e-07	2.72e-05	11.3244	10.6258	10.2366	10.3826	0.90936	1.87821
Pdgfrb	10456046	orange	0.677217	0.0155495	0.0701372	8.59332	8.43554	7.19698	7.41997	0.909161	1.87795
G530011O06Rik	10607950	orange	0.281724	0.375017	0.543992	10.0509	12.1473	7.82443	7.45372	0.90908	1.87785
Osbpl3	10544660	red	0.911651	3.65e-05	0.000816579	8.48731	7.74984	7.503	7.48519	0.907967	1.8764
Tubg1	10381250	red	0.922452	1.94e-05	0.000522717	10.5486	9.88237	9.40984	9.63117	0.907424	1.87569
Gpr97	10574276	red	0.907574	4.54e-05	0.000940559	8.30192	7.35627	7.2626	7.56803	0.906283	1.87421
Atp7a	10601360	orange	0.890519	0.000102801	0.00176892	10.8526	10.3164	9.67235	9.85423	0.904919	1.87244
Plekho1	10500295	orange	0.527527	0.077964	0.20025	11.5629	11.981	9.69435	10.2996	0.9046	1.87203
Lpp	10434782	lightcyan	0.743846	0.00554321	0.0333974	10.789	10.0088	9.19956	10.4455	0.904428	1.8718
Ddx58	10512067	red	0.947572	2.86e-06	0.000139271	10.9333	9.93811	9.88226	10.2685	0.903688	1.87084
Bud31	10527448	lightcyan	0.810515	0.00138614	0.0119923	10.3128	9.91497	8.79224	9.52067	0.90347	1.87056
Ola1	10483648	red	0.977668	4.21e-08	9.18e-06	9.59395	8.72213	8.54855	8.8018	0.903121	1.87011
Exosc8	10498168	orange	0.786756	0.00239721	0.0177862	10.5716	10.2514	9.34998	9.40442	0.902955	1.86989
Nsun3	10440238	red	0.904152	5.41e-05	0.00106655	10.3598	9.56537	9.05451	9.75087	0.902882	1.8698
Ankrd28	10418766	orange	0.715608	0.00887356	0.0472808	9.27385	8.95907	8.21148	7.94453	0.902154	1.86885
Ddhd1	10419240	saddlebrown	0.879684	0.000161708	0.00244633	11.1127	10.0049	10.0822	10.5452	0.901979	1.86863
Bbx	10439854	red	0.954282	1.46e-06	8.79e-05	9.93357	9.26106	8.83959	8.9977	0.900789	1.86709
Pira1	10559467	green	0.263339	0.408243	0.574489	11.3645	8.71153	11.0937	11.5876	0.900275	1.86642
Uxt	10432509	red	0.967818	2.58e-07	2.86e-05	10.3932	9.55047	9.45684	9.47739	0.898321	1.8639
Mphosph6	10478283	orange	0.889391	0.000107999	0.0018097	8.99905	8.47318	7.8349	7.99469	0.898128	1.86365
Sass6	10495574	red	0.769081	0.00345671	0.0234509	9.88459	8.84	8.5401	9.58697	0.895565	1.86034
St7	10536541	saddlebrown	0.667373	0.0177351	0.0769016	9.15658	7.82111	8.61849	8.34716	0.894325	1.85874
Ogfrl1	10353524	orange	0.624846	0.0298287	0.107094	9.96159	10.0543	8.37721	8.77596	0.892422	1.85629
Reps2	10607658	steelblue	0.801123	0.0017359	0.0142454	8.33074	7.69056	7.53021	7.09458	0.892288	1.85612
Adi1	10395058	orange	0.796154	0.00194635	0.015484	9.76393	9.38328	8.56141	8.67294	0.891387	1.85496
Mthfd2	10545672	saddlebrown	0.773149	0.00318634	0.0220785	9.61696	8.41753	8.57149	9.18831	0.891188	1.8547
Psmb3	10380815	lightcyan	0.699912	0.011272	0.0558463	12.6721	12.0011	10.8919	12.4515	0.890647	1.85401
Gatsl3	10373902	orange	0.670094	0.0171099	0.074787	9.34072	9.04691	8.33317	7.9715	0.890194	1.85343
Phlda2	10569437	red	0.930588	1.13e-05	0.000347941	8.21388	7.45919	7.2085	7.3044	0.889852	1.85299
C1qbp	10388010	red	0.931294	1.07e-05	0.000334526	10.6266	9.85463	9.38469	9.97396	0.888825	1.85167
Parva	10556426	orange	0.614744	0.0334054	0.115511	8.49689	8.60861	6.9208	7.29577	0.888502	1.85125
Gnb4	10497689	saddlebrown	0.816891	0.00118154	0.0105582	8.55704	7.40207	7.88355	7.72388	0.887207	1.84959
Rad18	10546834	saddlebrown	0.666831	0.0178616	0.0772344	9.31792	7.86184	8.52068	8.9129	0.886116	1.84819
Prph	10426656	red	0.928427	1.31e-05	0.00038313	8.14275	7.19126	7.23754	7.34281	0.885552	1.84747
Tpi1	10547830	saddlebrown	0.703711	0.0106519	0.053771	11.6913	10.6198	11.1862	10.6146	0.884439	1.84605
Zdhhc4	10535458	orange	0.866458	0.000266164	0.00350317	11.096	10.5599	10.0806	9.99588	0.883856	1.8453
Kpna2	10392284	saddlebrown	0.842654	0.000579563	0.00625894	10.9129	9.79315	10.0342	10.2615	0.883271	1.84455
Slc5a8	10365640	red	0.951503	1.95e-06	0.000106941	7.65678	6.75577	6.72973	6.83541	0.883143	1.84439
Tm2d2	10570975	orange	0.787193	0.00237463	0.0177262	10.5822	10.2376	9.34943	9.51213	0.882483	1.84355
Gm7609	10347915	green	0.332484	0.290998	0.461581	9.03818	7.03966	8.98219	8.44571	0.88233	1.84335
Fgfrl1	10524052	orange	0.783355	0.0025786	0.0188203	9.46398	9.16976	8.17279	8.40358	0.881937	1.84285
Tmem206	10352725	orange	0.426111	0.16721	0.325296	10.2586	11.0935	8.55007	8.48915	0.881048	1.84171
Bmf	10486112	orange	0.531162	0.0755628	0.196314	10.0037	10.3087	8.52726	8.53888	0.878714	1.83874
Dpep2	10581434	green	0.0919983	0.776133	0.862679	11.1223	7.22589	11.8663	11.6386	0.878701	1.83872
Ccne1	10562563	saddlebrown	0.779969	0.00276944	0.0198796	8.97156	7.72125	8.12658	8.43204	0.878273	1.83817
Nup98	10566097	lightcyan	0.889147	0.000109147	0.0018233	11.2461	10.6806	9.92865	10.4959	0.877776	1.83754
C1s	10547740	red	0.930618	1.13e-05	0.000347941	7.38156	6.50352	6.50294	6.50551	0.877572	1.83728
Dusp4	10571312	orange	0.793141	0.0020831	0.0161697	8.16348	7.83065	7.03347	6.99519	0.877041	1.8366
Ndufs4	10412251	lightcyan	0.806879	0.00151441	0.0127866	11.4425	10.9521	9.92429	10.8209	0.876768	1.83626
Chka	10460221	orange	0.55707	0.0598992	0.170124	9.39619	9.6688	7.86208	8.03166	0.875344	1.83445
Fam26f	10368644	red	0.967197	2.83e-07	3.01e-05	8.80296	7.90937	7.74411	8.13103	0.87479	1.83374
Arl2	10465388	orange	0.878491	0.000169533	0.00253735	9.88641	9.37112	8.8615	8.80442	0.874069	1.83282
Aldh18a1	10467470	steelblue	0.756926	0.00436914	0.0281151	9.7719	9.11965	9.00237	8.57179	0.873966	1.83269
Soat2	10427131	saddlebrown	0.796062	0.00195042	0.0154937	8.83773	7.70086	8.20897	7.98217	0.873726	1.83239
Tmem74	10428407	red	0.948832	2.53e-06	0.000128785	7.38977	6.47751	6.57075	6.5028	0.872751	1.83115
Ednra	10579812	orange	0.731165	0.00689458	0.0394624	8.37171	8.06291	7.14651	7.28955	0.872054	1.83027
Atxn10	10425966	orange	0.532672	0.0745798	0.195012	11.215	11.6011	9.62653	9.80242	0.871639	1.82974
Cpm	10366546	red	0.935498	7.89e-06	0.000276657	7.85586	7.05042	6.98356	6.91964	0.871318	1.82933
Fdx1l	10591423	lightcyan	0.800797	0.00174914	0.0142923	10.7615	10.1531	9.25006	10.2677	0.871202	1.82919
Ndufc2	10555055	lightcyan	0.600029	0.0391509	0.128878	12.3614	12.3121	10.2436	11.9168	0.87058	1.8284
Ranbp2	10363281	red	0.935637	7.8e-06	0.000276412	10.792	10.1658	9.66002	9.93899	0.87036	1.82812
X4930503L19Rik	10459643	red	0.860568	0.000326874	0.00411641	8.92539	8.08775	7.62302	8.45668	0.869571	1.82712
Galm	10447084	orange	0.787975	0.00233464	0.0175295	9.32836	8.9457	8.2813	8.15015	0.869309	1.82679
Rheb	10528691	orange	0.881366	0.00015116	0.0023407	10.9238	10.4386	9.72405	10.001	0.869231	1.82669
Hist1h1c	10404059	orange	0.430463	0.162449	0.319446	10.8959	11.7179	8.94202	9.42086	0.868953	1.82634
X99384	10369453	orange	0.376248	0.228038	0.393263	9.47758	10.639	7.5522	7.63547	0.868693	1.82601
Lrrc59	10380403	steelblue	0.758547	0.00423798	0.0274497	11.5221	10.5955	10.9531	10.4204	0.865762	1.8223
Sema4a	10499378	green	0.535623	0.0726851	0.191857	10.476	8.8096	9.75105	10.2702	0.865703	1.82223
Stil	10507112	saddlebrown	0.638352	0.0254887	0.0965151	8.04906	6.62774	7.3258	7.598	0.865219	1.82162
Nes	10493114	red	0.883716	0.000137332	0.00218666	7.99229	7.43123	6.83045	7.12209	0.864372	1.82055
Ccdc72	10351665	lightcyan	0.779913	0.00277272	0.0198898	11.8471	11.4615	10.3181	11.17	0.863864	1.81991
Mlf2	10541741	orange	0.714644	0.00900887	0.0478376	11.8059	11.5833	10.7157	10.5272	0.863842	1.81988
Nod2	10573790	saddlebrown	0.828339	0.000873241	0.00843383	8.6628	7.51498	7.8048	8.08449	0.861381	1.81678
Cln6	10586110	saddlebrown	0.620132	0.0314616	0.111231	11.4804	10.0695	10.3963	11.394	0.860474	1.81563
Nfkbie	10445412	orange	0.648202	0.0226259	0.0899803	10.4361	10.3048	9.36818	9.059	0.858839	1.81358
Lgi3	10416279	red	0.914193	3.17e-05	0.000739827	8.31571	7.73678	7.14019	7.4941	0.858688	1.81339
Arid5a	10345445	orange	0.691664	0.0127098	0.0610239	9.98529	9.78696	8.87795	8.71557	0.858466	1.81311
Cdkn1b	10542310	orange	0.759303	0.00417782	0.027139	10.9049	10.5614	9.87629	9.7019	0.858407	1.81303
Car9	10504337	saddlebrown	0.880901	0.000154018	0.00237092	8.26583	7.2638	7.57022	7.39225	0.85707	1.81136
Mxi1	10463930	orange	0.712259	0.00934987	0.0490733	9.61785	9.23003	8.72092	8.33307	0.856514	1.81066
Gca	10472350	black	0.534684	0.0732849	0.192738	9.82493	8.65595	9.58269	8.668	0.856049	1.81007
Enpp1	10368289	saddlebrown	0.820199	0.00108498	0.00985728	10.0357	8.99407	9.41184	9.13482	0.855414	1.80928
Eya4	10368243	orange	0.471023	0.122193	0.26609	8.6352	9.18825	7.04808	7.10308	0.855394	1.80925
Aldoc	10379153	orange	0.266263	0.402862	0.569655	10.6045	13.0239	8.2847	7.94139	0.854563	1.80821
X100043387	10490273	orange	0.705077	0.0104354	0.0529315	8.73509	8.41346	7.77138	7.4582	0.854072	1.8076
Syngr1	10425335	orange	0.481465	0.113009	0.25279	10.4392	10.8405	9.12106	8.7976	0.852853	1.80607
Psmb4	10500034	steelblue	0.849209	0.000473954	0.00537311	11.5784	10.9656	10.7681	10.4448	0.852278	1.80535
Naa38	10536595	orange	0.840899	0.000610719	0.0064986	10.0816	9.66972	8.71765	9.30081	0.852153	1.80519
Hmmr	10385248	saddlebrown	0.677104	0.0155736	0.0702166	7.93946	6.64065	7.35157	7.27246	0.851238	1.80405
Pop4	10562578	steelblue	0.851658	0.000438598	0.00506881	10.0771	9.23847	9.37562	9.06479	0.850782	1.80348
Tram2	10353438	red	0.727752	0.00729713	0.0412026	10.0267	9.1982	8.49726	9.83492	0.849873	1.80234
Actn1	10396862	orange	0.577547	0.0492364	0.149985	9.04444	9.24399	7.6168	7.72479	0.849249	1.80156
Lpcat4	10474526	saddlebrown	0.863372	0.000296756	0.00382372	9.05099	8.0148	8.34808	8.24374	0.848782	1.80098
Selm	10373768	red	0.969007	2.14e-07	2.63e-05	8.73861	7.8525	7.77696	8.04066	0.848573	1.80072
Sgce	10542965	orange	0.301722	0.340539	0.511443	9.63035	11.6137	7.32877	7.40391	0.848238	1.8003
Pim3	10426110	orange	0.822088	0.00103267	0.00949315	10.1856	9.72853	9.19866	9.08548	0.848007	1.80001
X4930420K17Rik	10519607	orange	0.58463	0.0458821	0.142898	11.2586	11.4665	9.45959	10.306	0.847923	1.79991
Epb4.1	10516823	orange	0.884947	0.000130496	0.00209622	10.3161	9.83781	9.26439	9.30419	0.84727	1.79909
Plekhn1	10608719	red	0.963223	4.98e-07	4.3e-05	8.84871	8.11212	7.84882	8.04439	0.846929	1.79867
Timm8a1	10361760	red	0.851432	0.000441769	0.00509814	9.49124	8.90953	8.33648	8.68708	0.846874	1.7986
Prnd	10476321	red	0.92287	1.89e-05	0.000515426	7.62313	6.80287	6.73059	6.79696	0.846325	1.79792
Ppme1	10565873	orange	0.679245	0.0151253	0.0685791	10.2195	9.92478	9.29549	8.90072	0.845845	1.79732
Arih2	10386400	orange	0.783155	0.00258963	0.0188686	11.2735	10.935	10.1627	10.1917	0.843725	1.79468
Sash1	10361705	saddlebrown	0.67594	0.0158212	0.0710073	10.2439	9.01088	9.74272	9.45	0.842731	1.79344
Mak	10408812	red	0.919964	2.26e-05	0.000576575	7.84395	6.95847	6.96556	7.07983	0.842663	1.79336
Tmem194	10366983	saddlebrown	0.793441	0.00206918	0.0161076	9.32125	8.19287	8.70304	8.53999	0.842614	1.7933
Pvrl2	10560644	orange	0.789468	0.00225967	0.0171183	8.4993	8.13063	7.31564	7.52702	0.841539	1.79196
Rasa4	10526459	orange	0.813049	0.00130181	0.0114079	9.772	9.39139	8.64694	8.75401	0.841216	1.79156
Ttc9	10396952	orange	0.478371	0.115681	0.256584	8.67812	9.25155	7.0139	7.24668	0.840746	1.79098
Zcrb1	10431732	lightcyan	0.742089	0.00571742	0.0342007	11.8175	11.4261	10.194	11.3104	0.840655	1.79086
Vim	10469322	green	0.384733	0.216868	0.381563	13.4174	11.4161	12.8814	13.4348	0.840017	1.79007
Ube2q1	10493585	lightcyan	0.748573	0.00509449	0.0315325	11.7938	11.4632	10.2084	11.1909	0.839588	1.78954
Zfp281	10350331	red	0.902884	5.77e-05	0.0011155	10.6722	10.0032	9.56048	9.93443	0.839531	1.78947
Atpbd4	10486029	orange	0.893823	8.87e-05	0.00158665	9.98346	9.44932	8.73799	9.24513	0.839315	1.7892
Snx5	10488237	orange	0.646637	0.0230644	0.0909447	12.1331	12.1021	10.9401	10.8395	0.83918	1.78903
Mybl1	10353010	red	0.914776	3.06e-05	0.000726043	7.80409	6.95115	6.77135	7.17243	0.839118	1.78896
Opa3	10550632	orange	0.798265	0.00185468	0.0149074	9.61376	9.30906	8.32539	8.6898	0.839007	1.78882
Sema3d	10519693	orange	0.878224	0.000171321	0.00255923	7.72132	7.16186	6.8096	6.68164	0.836956	1.78628
Nus1	10363137	steelblue	0.870053	0.000233681	0.00316868	11.0572	10.2368	10.3488	10.0752	0.836951	1.78627
Rfc5	10533090	saddlebrown	0.680098	0.0149492	0.0681074	10.7552	9.44771	9.84676	10.4611	0.836677	1.78593
Cdca5	10460738	saddlebrown	0.527171	0.0782016	0.200676	8.58339	7.09337	8.20065	7.94637	0.836592	1.78583
Mapre2	10454286	orange	0.852502	0.000426892	0.00497339	11.0234	10.5015	10.1022	9.95889	0.835911	1.78498
Ppard	10443332	orange	0.827021	0.000905167	0.00866038	10.1582	9.70701	8.80746	9.45327	0.835662	1.78468
Lancl2	10538617	saddlebrown	0.71168	0.00943421	0.0493381	8.99191	7.92545	8.51794	8.02759	0.834921	1.78376
Nab2	10373313	red	0.947869	2.78e-06	0.000137287	10.5885	9.75682	9.69654	9.80813	0.834708	1.7835
Casp6	10496023	orange	0.801209	0.00173238	0.0142401	9.7684	9.36465	8.42218	9.01787	0.833498	1.782
Bcl10	10496737	lightcyan	0.613221	0.0339702	0.11687	10.9981	10.9607	9.08805	10.4466	0.832937	1.78131
Pdcd1	10356866	red	0.963105	5.06e-07	4.3e-05	8.07048	7.22745	7.13385	7.35212	0.832672	1.78098
Zdhhc21	10514072	red	0.939716	5.66e-06	0.000221568	10.0108	9.1166	9.15775	9.26088	0.832367	1.7806
Ciita	10433507	green	0.381606	0.220945	0.386538	9.40974	7.4382	8.63828	9.65767	0.831691	1.77977
Dtx3	10373093	orange	0.53492	0.0731338	0.192481	8.80832	8.9964	7.61929	7.31553	0.83125	1.77923
Lsm12	10391572	lightcyan	0.793939	0.00204617	0.0160072	12.0866	11.491	10.6101	11.6661	0.830904	1.7788
Opcml	10584024	orange	0.829989	0.000834521	0.00818342	8.44922	8.02388	7.29524	7.5398	0.829584	1.77717
Cox7b	10358709	lightcyan	0.534144	0.0736305	0.19332	12.398	11.8197	10.2155	12.6702	0.829577	1.77716
Pdcd5	10360983	lightcyan	0.641879	0.0244351	0.0941311	11.6896	11.1995	9.83758	11.5438	0.829352	1.77689
Sell	10351197	green	0.268875	0.398087	0.566121	10.7737	8.41566	10.5254	10.8926	0.829169	1.77666
Tor1aip1	10359097	lightcyan	0.754401	0.00457957	0.0290904	10.6087	10.3256	9.10644	9.90676	0.829147	1.77663
Galns	10582403	saddlebrown	0.592868	0.0421868	0.135334	10.0526	8.70219	9.68225	9.28688	0.828865	1.77629
Ptpn2	10459590	orange	0.883131	0.000140675	0.00222038	10.0129	9.51521	9.03282	9.00431	0.828761	1.77616
Gys1	10552945	red	0.848753	0.000480776	0.00542932	9.39903	8.49395	8.69349	8.52397	0.828558	1.77591
Lrrc8c	10523766	green	0.4217	0.172125	0.330426	11.0917	9.23288	10.5753	10.9838	0.827732	1.77489
Maml2	10583207	orange	0.542879	0.0681678	0.184363	10.02	10.3539	8.35625	8.86954	0.826762	1.7737
Ptprz1	10536667	orange	0.331205	0.292972	0.463631	8.71157	10.2139	6.78307	6.65993	0.825958	1.77271
Ccnb1	10411739	saddlebrown	0.351144	0.263063	0.430974	9.32845	7.50053	9.25716	8.75153	0.825375	1.772
Kif20a	10454709	saddlebrown	0.485627	0.109479	0.247729	8.79875	7.20598	8.40107	8.31865	0.823514	1.76971
Gna13	10382243	orange	0.70184	0.010954	0.0546948	11.9437	11.8609	10.574	10.9263	0.823286	1.76943
Ppp1r2.ps3	10467003	orange	0.652423	0.0214737	0.0874305	10.1609	10.156	8.71407	9.14748	0.821698	1.76748
Ifi30	10579347	saddlebrown	0.658278	0.019947	0.0831762	13.0439	11.7016	12.4669	12.499	0.821454	1.76719
Gm6194	10497199	saddlebrown	0.733039	0.00668076	0.038666	10.6978	9.54799	9.59807	10.4835	0.821287	1.76698
Psmb5	10419810	lightcyan	0.652	0.0215872	0.0876957	12.2068	11.7194	10.4377	12.0019	0.820435	1.76594
Foxm1	10542079	saddlebrown	0.649261	0.0223327	0.0892242	8.6965	7.3411	7.8521	8.43561	0.820228	1.76568
Rnd1	10432236	red	0.858097	0.000355329	0.00434668	8.20755	7.64918	7.1508	7.362	0.820225	1.76568
Casc5	10474875	green	0.537919	0.0712341	0.189442	8.51758	6.97209	7.7219	8.40016	0.81953	1.76483
BC006779	10490632	green	0.372531	0.233038	0.398082	9.69211	7.72865	9.3207	9.57103	0.818652	1.76376
Ndst1	10459089	steelblue	0.847258	0.000503687	0.00561597	10.5417	9.90278	9.77817	9.48957	0.818237	1.76325
Postn	10492021	orange	0.487313	0.10807	0.245647	8.15994	8.34577	6.82314	6.85646	0.81815	1.76314
Capn1	10465314	green	0.410797	0.18466	0.346	10.2583	8.42749	9.87621	10.0175	0.817931	1.76288
BC026590	10505109	orange	0.780931	0.0027142	0.0195606	9.90763	9.5144	8.52578	9.22953	0.817725	1.76262
Lamb1	10395163	red	0.953694	1.55e-06	9.17e-05	8.18919	7.42401	7.34662	7.34483	0.817368	1.76219
Fat1	10571530	orange	0.762001	0.00396842	0.0260607	8.37597	8.12729	7.1406	7.41087	0.81638	1.76098
Ndufb6	10512093	orange	0.80956	0.00141899	0.0121796	11.0675	10.6836	9.98671	10.0856	0.815595	1.76002
Ldhb	10462035	orange	0.307419	0.331042	0.502103	9.87491	11.338	8.19912	7.64292	0.814902	1.75918
Lphn2	10502748	orange	0.338186	0.282291	0.452056	9.42032	10.8711	7.49736	7.44941	0.814357	1.75851
Nav3	10372342	orange	0.31607	0.316897	0.487586	9.10529	10.7182	7.09475	7.06219	0.813581	1.75757
Tmem88b	10519203	red	0.937565	6.72e-06	0.000253042	8.00209	7.27369	7.10537	7.18647	0.813578	1.75757
Amdhd2	10448441	red	0.925653	1.58e-05	0.000449114	10.0231	9.20253	9.25515	9.173	0.812919	1.75676
Vipar	10401753	steelblue	0.800365	0.00176678	0.0143923	10.288	9.66182	9.61566	9.14917	0.812413	1.75615
Flt4	10375578	red	0.92966	1.2e-05	0.000361729	8.03093	7.20379	7.2364	7.21596	0.812212	1.7559
Rnf19b	10508392	orange	0.546109	0.0662205	0.181078	10.618	10.7508	9.46795	9.19896	0.812113	1.75578
Naa10	10605172	red	0.954424	1.43e-06	8.76e-05	10.2302	9.40119	9.21977	9.6343	0.811783	1.75538
Snord68	10576216	orange	0.681942	0.0145741	0.0667904	8.2063	8.0729	7.04266	7.07034	0.810998	1.75442
Tmem104	10382470	orange	0.587487	0.0445755	0.139821	11.6243	11.8374	10.0546	10.5484	0.810846	1.75424
Jak2	10462363	red	0.849564	0.0004687	0.00534288	10.342	9.4746	9.70589	9.41403	0.810467	1.75378
Adamts9	10546430	red	0.9387	6.15e-06	0.000237937	8.91352	8.08852	8.08462	8.1365	0.810305	1.75358
Myo1e	10586781	black	0.252205	0.429054	0.593332	10.4109	8.79531	10.7695	9.23782	0.809983	1.75319
Spatc1	10424789	red	0.93273	9.68e-06	0.000313409	7.70959	6.96346	6.73689	6.99942	0.809665	1.7528
Ldlrap1	10517301	saddlebrown	0.835101	0.000722929	0.00739591	10.0202	9.0054	9.41035	9.21651	0.809465	1.75256
Clcn7	10442691	saddlebrown	0.700685	0.0111437	0.0553367	10.9778	9.78053	10.4926	10.2328	0.809165	1.7522
H1f0	10425207	steelblue	0.483338	0.111411	0.250549	10.4915	9.9736	10.1632	8.91304	0.808235	1.75107
Ube2c	10478572	saddlebrown	0.570261	0.0528639	0.157075	9.23281	7.81308	8.22361	9.23719	0.808183	1.751
Nckap1	10484318	orange	0.432527	0.16022	0.316453	8.98924	9.54923	7.73153	7.26264	0.808115	1.75092
Mpdu1	10387525	steelblue	0.792073	0.00213332	0.0164421	11.0017	10.4675	10.2631	9.8515	0.807667	1.75038
Pak3	10602198	red	0.871259	0.000223508	0.00306127	7.71967	7.13745	6.71111	6.89351	0.805648	1.74793
X1810030N24Rik	10512005	lightcyan	0.703447	0.0106943	0.0539091	9.13948	8.94889	7.53467	8.52065	0.804741	1.74683
Psen2	10360648	green	0.39976	0.197912	0.361337	10.2806	8.66862	10.1779	9.58399	0.803752	1.74564
Dera	10542460	saddlebrown	0.817541	0.00116207	0.0104098	9.84517	8.8015	9.18561	9.13774	0.803553	1.74539
Runx2	10445357	red	0.913705	3.26e-05	0.000751773	8.44841	7.56163	7.55849	7.81644	0.802895	1.7446
Sqstm1	10385572	orange	0.536891	0.0718818	0.190569	12.586	12.6072	11.6852	11.0571	0.802864	1.74456
BC052040	10474642	lightcyan	0.822376	0.00102487	0.00946135	9.37324	8.7997	8.00189	8.91077	0.80245	1.74406
Trim30a	10566358	red	0.958863	8.66e-07	6.41e-05	12.4075	11.6978	11.5398	11.578	0.80234	1.74393
Slc25a28	10467852	orange	0.853322	0.000415757	0.00487741	10.0764	9.65196	9.10706	9.06781	0.800814	1.74208
Btg1	10365971	orange	0.565414	0.0553778	0.161413	12.4923	12.5322	11.4668	11.0771	0.800293	1.74146
Apbb2	10530287	orange	0.456284	0.13597	0.284662	9.02582	9.57073	7.60432	7.50417	0.79942	1.7404
Egln3	10400304	green	0.345427	0.27145	0.440797	9.36302	7.58276	9.20201	8.90737	0.798976	1.73987
Lag3	10547906	orange	0.361212	0.248662	0.41552	9.48161	10.5809	7.84746	7.62091	0.798522	1.73932
Cysltr2	10421517	saddlebrown	0.673984	0.0162442	0.0722813	7.90045	6.68253	7.40091	7.22277	0.79838	1.73915
Usp2	10584634	orange	0.33394	0.288761	0.45913	9.82812	11.4065	7.67064	8.01293	0.798107	1.73882
Tmem173	10458314	orange	0.482266	0.112324	0.251816	12.0178	12.4834	10.5928	10.5879	0.79648	1.73686
Batf2	10460767	green	0.538911	0.0706137	0.188679	8.93855	7.4911	8.40655	8.5304	0.795864	1.73612
Rlbp1	10564726	red	0.880709	0.000155211	0.00237434	8.13775	7.66386	7.04895	7.31286	0.795853	1.7361
Dcp1a	10413530	orange	0.710536	0.00960224	0.0499043	9.58682	9.47906	8.27414	8.62005	0.795734	1.73596
Junb	10580282	orange	0.424783	0.16868	0.327022	10.9059	11.7098	9.23052	9.39276	0.794838	1.73488
Zfp516	10457040	red	0.966871	2.97e-07	3.08e-05	9.13788	8.49489	8.26754	8.26698	0.79474	1.73476
Acvrl1	10426999	orange	0.841758	0.000595313	0.00637208	9.53673	9.13994	8.37271	8.71359	0.794649	1.73466
Chst11	10365290	orange	0.479153	0.115002	0.255547	9.19346	9.65592	7.76835	7.77353	0.79419	1.7341
Cryab	10585214	orange	0.556792	0.060054	0.170385	9.23198	9.44854	7.75716	8.10849	0.793914	1.73377
X2400003C14Rik	10581625	steelblue	0.908311	4.37e-05	0.000918808	11.6053	10.9237	10.874	10.6372	0.793653	1.73346
Nacc1	10542892	lightcyan	0.726823	0.00740964	0.0416433	10.9457	10.7142	9.46057	10.2825	0.793285	1.73302
Vps37a	10571415	lightcyan	0.60879	0.0356518	0.120558	10.5603	10.491	8.68652	10.1265	0.792306	1.73184
Lrrc32	10555174	red	0.915974	2.86e-05	0.00069266	8.6572	7.88607	7.90126	7.80803	0.792084	1.73157
Gpr128	10440002	saddlebrown	0.777005	0.00294514	0.0206502	7.66445	6.66929	7.01831	6.93565	0.790028	1.72911
Oas1a	10533256	green	0.37548	0.229066	0.394473	9.68776	7.86811	9.40207	9.42377	0.789774	1.7288
Gm10012	10442922	lightcyan	0.574076	0.0509418	0.153333	12.5187	12.3916	10.4837	12.3121	0.789564	1.72855
Prnp	10476314	orange	0.320523	0.30975	0.480826	9.10272	10.6747	7.15794	7.10816	0.789125	1.72803
Msr1	10578264	green	0.108067	0.738152	0.837671	11.871	8.52793	12.4291	12.2889	0.789069	1.72796
Tspan13	10400023	orange	0.413034	0.182044	0.34275	11.2263	11.4066	10.4994	9.40877	0.78803	1.72671
Crtc2	10493711	lightcyan	0.764703	0.00376681	0.0249067	10.3452	10.0266	8.93146	9.71422	0.787828	1.72647
Use1	10572580	orange	0.787017	0.0023837	0.0177553	12.0591	11.7836	10.7794	11.2511	0.787662	1.72627
Bak1	10443117	green	0.440791	0.151495	0.304811	10.6653	8.94239	9.83731	10.8553	0.786971	1.72545
Soat1	10359161	red	0.938596	6.2e-06	0.000239019	11.8319	10.9537	11.0361	11.1467	0.786462	1.72484
Abtb2	10474181	saddlebrown	0.819315	0.00111018	0.0100276	9.05002	8.04325	8.37982	8.36818	0.786268	1.72461
Msrb3	10372807	red	0.894239	8.7e-05	0.00155951	8.37398	7.85396	7.30141	7.60937	0.785731	1.72397
Apoo.ps	10600797	lightcyan	0.664541	0.0184036	0.0788571	9.24797	9.21423	7.70945	8.46362	0.785536	1.72373
Rab34	10379044	orange	0.560401	0.0580646	0.166566	8.7407	8.87565	7.62322	7.36768	0.785186	1.72331
Ccnk	10398195	lightcyan	0.785005	0.00248934	0.0183536	10.4772	10.0382	9.06139	9.97818	0.784654	1.72268
Pstpip1	10585555	green	0.35733	0.254158	0.421337	9.5582	7.71386	9.35199	9.25548	0.784421	1.7224
Cdh10	10423243	orange	0.523002	0.0810252	0.205069	8.01069	8.24278	6.8361	6.60076	0.784146	1.72207
Ccnd2	10548105	saddlebrown	0.587053	0.0447721	0.140235	10.6091	9.23093	9.95285	10.2919	0.783884	1.72176
Mrpl23	10483786	steelblue	0.679118	0.0151516	0.0686269	11.1156	10.4123	10.6481	9.93647	0.783331	1.7211
D2Ertd750e	10474825	saddlebrown	0.519487	0.0834592	0.208408	9.13604	7.62496	8.607	8.82726	0.782971	1.72067
Fam129a	10350630	red	0.901663	6.13e-05	0.00116908	10.0354	9.50299	9.05843	9.19705	0.782577	1.7202
Slco3a1	10564631	green	0.482283	0.112309	0.251816	9.60285	8.02426	8.67156	9.76702	0.781905	1.7194
Kif18b	10381664	saddlebrown	0.602862	0.0379938	0.126124	8.64788	7.29693	7.93586	8.36861	0.780749	1.71802
Creg2	10354207	red	0.902862	5.77e-05	0.0011155	8.1892	7.309	7.36139	7.55885	0.779459	1.71649
Rap2a	10417065	orange	0.71009	0.00966842	0.0500924	9.49374	9.28588	8.52175	8.33596	0.779211	1.71619
Atcay	10371092	red	0.904079	5.43e-05	0.00106856	8.55885	7.99879	7.59444	7.74649	0.778949	1.71588
Timm8b	10585201	lightcyan	0.748354	0.00511465	0.0316392	10.385	9.94176	8.90704	9.9694	0.778917	1.71584
Tbc1d8	10354168	red	0.911946	3.59e-05	0.000811047	9.77687	9.24233	8.72528	9.02656	0.77881	1.71572
Etv6	10542275	red	0.980259	2.28e-08	8.21e-06	10.9072	10.2247	9.95598	10.2053	0.778529	1.71538
Ppbp	10523128	red	0.865996	0.000270582	0.00354527	7.64984	7.08776	6.81388	6.71247	0.778466	1.71531
Cd3e	10593024	red	0.890881	0.000101177	0.00176049	8.39641	7.4969	7.42572	7.93132	0.77843	1.71526
Tmed5	10532157	orange	0.706865	0.0101568	0.0518312	10.4017	10.2956	9.05051	9.5275	0.777156	1.71375
Il18	10585194	orange	0.680281	0.0149116	0.0679648	9.33835	9.14873	8.11336	8.4226	0.776787	1.71331
Gprc5a	10542335	saddlebrown	0.765938	0.00367729	0.0244863	8.12308	6.98431	7.47223	7.58452	0.776064	1.71245
Tnfrsf4	10511282	red	0.922501	1.93e-05	0.000522386	8.35211	7.46059	7.49088	7.7769	0.77598	1.71235
Gosr2	10391949	orange	0.767463	0.00356894	0.0239434	10.8625	10.6394	9.76591	9.85532	0.775609	1.71191
Nudt14	10402835	steelblue	0.836454	0.000695429	0.00715496	9.05577	8.48438	8.35513	8.00237	0.77514	1.71136
Sp140	10347933	saddlebrown	0.812944	0.00130523	0.0114161	10.1432	9.09303	9.35595	9.65888	0.773925	1.70992
Lck	10516620	red	0.925116	1.63e-05	0.000461518	8.18136	7.29917	7.35497	7.57005	0.773293	1.70917
Tnfrsf18	10511290	saddlebrown	0.724686	0.00767359	0.0427941	8.33752	7.18644	7.64238	7.86466	0.773024	1.70885
Mest	10537062	orange	0.809011	0.00143816	0.0122763	7.87454	7.44826	6.90572	6.95209	0.772522	1.70825
Bscl2	10461237	orange	0.899756	6.72e-05	0.00125623	11.773	11.303	10.7079	10.9912	0.772316	1.70801
Lgmn	10402268	orange	0.434309	0.158312	0.314054	13.2609	13.355	12.5719	11.5416	0.77142	1.70695
BC147527	10598152	saddlebrown	0.799148	0.00181733	0.0146722	8.43065	7.47376	7.81293	7.69359	0.770556	1.70593
Rogdi	10437483	orange	0.430647	0.162248	0.319358	9.93093	10.6213	8.3913	8.46923	0.770317	1.70564
Sp110	10356278	red	0.875	0.000194135	0.00279045	11.0499	10.1366	10.1637	10.5396	0.769995	1.70526
Plscr2	10587799	red	0.897704	7.41e-05	0.00136419	7.56475	6.98695	6.70344	6.69547	0.769466	1.70464
Kif2c	10515431	green	0.471622	0.121654	0.265393	8.53561	7.17903	8.37246	7.74868	0.768883	1.70395
Cenpe	10496204	saddlebrown	0.559212	0.0587149	0.167734	8.16141	6.76042	7.59948	7.81807	0.768746	1.70379
Rel	10384725	orange	0.600905	0.0387906	0.128099	11.6348	11.7461	10.1652	10.6899	0.767775	1.70264
Insl6	10466932	saddlebrown	0.883609	0.00013794	0.00219312	7.64071	6.67034	6.91874	7.03248	0.766854	1.70155
Smad7	10456745	orange	0.31895	0.312265	0.483411	9.58891	11.0305	7.75557	7.68134	0.766436	1.70106
Dusp2	10475782	orange	0.458278	0.13405	0.282233	9.08239	9.63413	7.65023	7.66408	0.766248	1.70084
Cttn	10569569	steelblue	0.774501	0.00310014	0.0215425	9.04819	8.3506	8.48607	8.01077	0.765715	1.70021
Ctsk	10494262	red	0.874525	0.000197686	0.0028213	7.85892	7.06165	7.06582	7.15406	0.76508	1.69946
Cd101	10500656	red	0.867842	0.00025327	0.00337538	8.10183	7.57927	7.13824	7.29313	0.764957	1.69932
Kdelr3	10425287	red	0.934918	8.24e-06	0.000282857	7.81643	7.0103	7.0088	7.13668	0.764499	1.69878
Trim30d	10566366	orange	0.811523	0.00135211	0.0117445	10.4572	10.0949	9.29266	9.69092	0.764405	1.69867
Fam38b	10459335	red	0.890389	0.000103393	0.0017707	7.78177	6.96284	7.07892	7.01155	0.764007	1.6982
Slc16a1	10495035	orange	0.5304	0.0760618	0.197134	9.39974	9.36605	8.54577	7.99754	0.763286	1.69735
Phf5a	10430778	orange	0.688554	0.0132858	0.06302	11.0361	10.5759	10.4286	9.81557	0.762734	1.6967
Stk32a	10455374	red	0.983212	1.02e-08	5.38e-06	7.70403	6.98751	6.85548	6.98115	0.762654	1.69661
X4930550L24Rik	10599822	red	0.907697	4.51e-05	0.000938081	7.42561	6.54273	6.67886	6.76815	0.762367	1.69627
A530032D15Rik	10356267	green	0.425197	0.168222	0.326697	10.5331	8.82426	9.93305	10.5549	0.762326	1.69622
Mthfr	10510270	red	0.917743	2.58e-05	0.000642068	9.42265	8.53728	8.63059	8.81353	0.76218	1.69605
Zic2	10417176	orange	0.533356	0.0741376	0.194374	8.22887	8.44514	6.99016	6.96866	0.760879	1.69452
Npc1	10457508	orange	0.573964	0.0509979	0.153409	11.691	11.8135	10.5542	10.4233	0.760688	1.6943
Kpna3	10420637	orange	0.568621	0.0537054	0.158579	10.7	10.9423	9.19499	9.68079	0.760688	1.6943
Cabyr	10454030	red	0.924976	1.65e-05	0.00046333	7.72698	6.90391	7.05867	6.9384	0.759984	1.69347
Cenpn	10575733	saddlebrown	0.571881	0.0520415	0.155454	8.99606	7.6382	8.29667	8.77408	0.759748	1.6932
Tet2	10502284	lightcyan	0.756426	0.00441025	0.0282915	9.8761	9.51366	8.47787	9.3581	0.759552	1.69296
Ifitm3	10569017	green	0.178973	0.577836	0.717266	13.0418	10.3529	13.1487	13.3456	0.75943	1.69282
Apol9a	10430174	red	0.891915	9.66e-05	0.00169252	8.07964	7.14713	7.32568	7.48799	0.759368	1.69275
Slc38a2	10431894	orange	0.625812	0.0295018	0.106447	12.0509	12.1299	10.7607	10.9842	0.759245	1.69261
Cd40	10478678	green	0.322724	0.30625	0.477556	10.0717	8.15333	9.86805	9.91616	0.759224	1.69258
X3830403N18Rik	10599680	orange	0.606894	0.0363896	0.122292	8.10046	8.2148	6.75025	7.05918	0.759055	1.69238
Kif11	10462796	green	0.384302	0.217427	0.382176	8.99089	7.2262	8.61573	8.85387	0.758961	1.69227
Cideb	10420165	orange	0.616762	0.0326676	0.114158	8.79311	8.8382	7.46443	7.80041	0.758766	1.69204
Lrp10	10415065	orange	0.822816	0.00101303	0.00940166	10.9576	10.6236	9.96567	10.0078	0.758568	1.69181
Hspe1	10346303	red	0.878477	0.000169624	0.00253735	11.6245	11.053	10.6192	10.9261	0.758386	1.6916
Cdh19	10357103	orange	0.649455	0.0222792	0.0890631	7.45521	7.39686	6.33248	6.36347	0.757604	1.69068
Bcl6	10438738	orange	0.690492	0.0129248	0.0618105	9.54898	9.29878	8.71939	8.35689	0.757292	1.69032
Sgol2	10346365	saddlebrown	0.579433	0.0483269	0.148211	8.57586	7.25578	7.68373	8.51696	0.757038	1.69002
Irgm2	10376326	red	0.799665	0.00179574	0.0145376	10.3386	9.5083	9.24674	9.99056	0.7567	1.68962
Snx1	10594590	steelblue	0.842925	0.000574876	0.00621449	11.12	10.4128	10.4775	10.2003	0.756517	1.68941
Sema3e	10519747	red	0.928292	1.32e-05	0.000385635	7.81615	7.00216	7.0434	7.13346	0.756478	1.68936
Lmln	10435193	orange	0.802872	0.00166614	0.0137685	8.62751	8.30969	7.6619	7.64225	0.756227	1.68907
Eif2b2	10397332	black	0.545095	0.0668273	0.182142	9.94383	9.0314	9.69624	8.83659	0.755757	1.68852
Gpr17	10457963	red	0.921476	2.06e-05	0.000547366	8.16068	7.45399	7.33267	7.42902	0.755454	1.68816
Tmem41b	10566870	orange	0.504124	0.094679	0.225698	10.552	10.8769	9.34482	9.16861	0.755212	1.68788
Ezh2	10544501	saddlebrown	0.757748	0.00430224	0.0277831	10.002	8.93273	9.1349	9.67299	0.7551	1.68775
X6330578E17Rik	10353993	steelblue	0.63866	0.0253953	0.0963622	10.6803	9.86425	10.3294	9.58356	0.754537	1.68709
Zfp609	10594551	orange	0.868927	0.000243502	0.00328139	9.66	9.245	8.6204	8.85161	0.75433	1.68685
Nploc4	10393774	orange	0.777742	0.00290071	0.0204706	11.6181	11.385	10.4262	10.7805	0.754238	1.68674
Lin54	10531707	red	0.887938	0.000114988	0.00189469	10.0893	9.38074	9.33466	9.29296	0.753223	1.68555
Grik3	10508052	red	0.964206	4.36e-07	3.9e-05	8.06915	7.35544	7.19717	7.39773	0.752369	1.68456
Scoc	10450904	orange	0.315725	0.317456	0.4881	9.69735	11.1547	7.90597	7.77485	0.752176	1.68433
Isy1	10546066	saddlebrown	0.67455	0.0161209	0.0718798	9.71805	8.76582	9.33401	8.79792	0.752133	1.68428
Psma1	10567072	red	0.90888	4.24e-05	0.000896716	11.2049	10.5272	10.1359	10.6987	0.751033	1.683
Plin2	10514221	green	0.271992	0.392426	0.560163	12.5356	10.4346	12.4473	12.4729	0.750686	1.68259
Slfn1	10379633	green	0.13378	0.678508	0.794099	10.4852	7.37273	10.7186	11.1127	0.750503	1.68238
Mif	10370021	saddlebrown	0.653595	0.0211617	0.0864188	11.8735	10.6646	11.3934	11.3134	0.749717	1.68146
Slc48a1	10426544	red	0.929913	1.18e-05	0.000357384	11.4322	10.8955	10.4405	10.7128	0.749239	1.68091
Cd44	10485405	green	0.231434	0.469218	0.629658	10.1947	7.67802	9.77152	10.8902	0.748057	1.67953
Ube2j2	10420237	steelblue	0.827421	0.000895371	0.00860173	9.9066	9.21036	9.33537	8.93184	0.747406	1.67877
Mmp16	10503448	red	0.881682	0.000149237	0.0023185	7.82246	7.25808	7.02097	6.94689	0.747151	1.67847
Iqgap3	10493137	red	0.88552	0.000127404	0.00205567	8.89095	7.98614	8.1248	8.32131	0.746861	1.67814
Anxa11	10413229	saddlebrown	0.625732	0.0295288	0.106474	10.6964	9.46169	10.2532	10.1352	0.74632	1.67751
Nr2c2ap	10572290	red	0.918507	2.47e-05	0.000617834	9.54399	8.92945	8.72886	8.73533	0.746108	1.67726
Mpi	10593937	orange	0.406944	0.189222	0.351518	10.1507	10.8732	8.78943	8.55333	0.745387	1.67642
P2ry2	10565962	green	0.314548	0.319361	0.490318	9.84892	7.9715	9.67445	9.66543	0.745127	1.67612
Gns	10366667	orange	0.701676	0.0109808	0.0547351	12.5647	12.4641	11.4536	11.5413	0.745017	1.67599
Tmem154	10492815	green	0.346905	0.269266	0.438161	9.23392	7.33534	8.74805	9.38344	0.744977	1.67595
Eps8	10548905	green	0.471077	0.122145	0.266089	11.2237	9.64102	10.5817	11.2149	0.74445	1.67534
Lpcat2	10573939	orange	0.403527	0.193325	0.356523	12.6892	13.4812	11.2477	11.1077	0.743728	1.6745
Pcgf6	10468275	orange	0.691143	0.0128051	0.0613547	8.65073	8.5588	7.47516	7.68761	0.743541	1.67428
Aif1l	10471247	red	0.923502	1.81e-05	0.000504165	8.19189	7.65017	7.21318	7.48264	0.743225	1.67391
Twsg1	10452508	steelblue	0.883505	0.000138532	0.0021939	9.48708	8.80125	8.82774	8.60289	0.743125	1.6738
Thy1	10584628	orange	0.783795	0.00255457	0.0187187	8.63372	8.30176	7.5136	7.8566	0.743071	1.67374
Zfp821	10575291	red	0.897336	7.54e-05	0.00138096	8.60509	7.89627	7.94518	7.7452	0.742868	1.6735
Rab4b	10561178	orange	0.666458	0.017949	0.0775202	10.6258	10.2191	10.0294	9.40099	0.742645	1.67324
Max	10401128	steelblue	0.812387	0.00132345	0.011551	10.9796	10.2981	10.3985	10.0153	0.742264	1.6728
Mafb	10489246	orange	0.768584	0.00349091	0.0235653	12.5742	12.3047	11.4891	11.7021	0.742226	1.67276
Pgm1	10522009	red	0.938334	6.33e-06	0.000243014	10.1853	9.37357	9.34221	9.61608	0.741359	1.67175
Ogfr	10479411	saddlebrown	0.728863	0.00716416	0.040663	10.953	10.1014	10.5108	10.0237	0.740994	1.67133
Fxyd5	10562192	green	0.309266	0.327993	0.499509	13.4306	11.4091	13.0685	13.592	0.740732	1.67102
Klrc1	10548409	red	0.933043	9.47e-06	0.000308188	7.2358	6.48041	6.53659	6.47218	0.739404	1.66949
Arl11	10415778	steelblue	0.826789	0.000910859	0.00869675	9.91829	9.3918	9.22534	8.9205	0.739078	1.66911
S1pr3	10405179	red	0.922078	1.98e-05	0.000532452	8.04204	7.46888	7.09325	7.34759	0.738796	1.66878
Tbc1d7	10408870	steelblue	0.688905	0.0132198	0.0628345	8.52824	7.73675	8.10723	7.52469	0.738685	1.66865
Zfp622	10423346	orange	0.579138	0.0484685	0.148436	9.96747	9.97477	8.90282	8.80896	0.738619	1.66858
Clec4a3	10541564	lightcyan	0.798567	0.00184185	0.0148261	11.0583	10.6229	9.78174	10.5556	0.73816	1.66805
Polr2f	10425257	saddlebrown	0.803565	0.00163907	0.0136068	11.6829	10.6844	10.817	11.3346	0.737557	1.66735
Aaas	10432986	red	0.915433	2.95e-05	0.000705426	10.0269	9.27933	9.12299	9.46797	0.736758	1.66643
Abcc9	10542662	red	0.911383	3.7e-05	0.000821976	7.97528	7.30992	7.1305	7.27605	0.736453	1.66608
Tnfrsf10b	10416230	red	0.957439	1.02e-06	7.08e-05	7.81922	7.05982	7.02015	7.16904	0.736216	1.6658
Naaa	10531370	saddlebrown	0.875305	0.000191885	0.00277124	12.5605	11.6525	11.7033	12.1187	0.735631	1.66513
Gm3002	10412495	orange	0.247727	0.437567	0.600144	9.04313	11.7643	6.49878	6.66137	0.73498	1.66437
Tinf2	10420097	red	0.944236	3.87e-06	0.000171107	9.55655	9.02579	8.64996	8.78904	0.73495	1.66434
Mrpl34	10572613	lightcyan	0.631449	0.0276452	0.10219	10.1512	9.42905	8.6293	10.1915	0.734583	1.66392
Cdh13	10575844	red	0.965671	3.54e-07	3.49e-05	8.06811	7.46304	7.19999	7.33829	0.73434	1.66364
Socs3	10383010	orange	0.40456	0.192079	0.355247	11.2178	11.9385	9.67261	9.83924	0.734329	1.66362
Itm2a	10606369	grey	0.369913	0.236599	0.40172	8.5112	9.25641	7.13356	6.9439	0.733246	1.66237
Arl5a	10482687	steelblue	0.75271	0.00472477	0.0298385	10.4773	9.71358	9.98512	9.53379	0.733123	1.66223
Gng2	10417787	orange	0.618677	0.0319783	0.112581	10.6438	10.7432	9.21081	9.77816	0.73311	1.66222
Creg1	10351347	orange	0.633883	0.0268703	0.100211	12.1582	12.1905	10.7041	11.382	0.732655	1.66169
Cox7c	10388461	lightcyan	0.598244	0.0398925	0.130515	11.1511	10.9998	9.34335	10.9142	0.732024	1.66097
Mrgpre	10569542	red	0.904689	5.27e-05	0.00105388	8.25079	7.69882	7.22879	7.63241	0.730779	1.65953
Psmb6	10377851	saddlebrown	0.699234	0.0113855	0.0561783	10.6585	9.83596	10.2598	9.68787	0.730627	1.65936
Papd4	10411119	lightcyan	0.708008	0.00998172	0.0511552	11.4358	11.1024	9.94707	11.0661	0.730581	1.65931
Napsa	10552697	green	0.221881	0.488255	0.645487	9.88178	7.79798	10.0285	9.62908	0.729918	1.65854
Luzp1	10509246	red	0.842511	0.000582052	0.00626714	9.47494	8.72948	8.36297	9.14277	0.729861	1.65848
Traf6	10474112	orange	0.789416	0.00226225	0.0171204	10.2969	9.91996	9.49682	9.28458	0.729814	1.65842
Csrp1	10350136	orange	0.559899	0.0583382	0.167173	11.2231	11.426	10.0139	10.041	0.729395	1.65794
X2310022A10Rik	10551382	lightcyan	0.893673	8.93e-05	0.00159487	9.45959	8.90166	8.37831	8.91213	0.728885	1.65736
Ccr8	10590242	saddlebrown	0.916576	2.76e-05	0.000676708	7.41781	6.57788	6.74882	6.74008	0.728882	1.65735
Cdca3	10541729	green	0.514524	0.086979	0.213617	8.7445	7.33669	8.20361	8.50792	0.728422	1.65683
Rab43	10546056	red	0.947403	2.9e-06	0.000140235	10.2788	9.57813	9.37858	9.69469	0.728292	1.65668
Car2	10490923	orange	0.327581	0.298605	0.469538	8.59047	10.0062	6.78074	6.79971	0.728261	1.65664
Dcakd	10381666	orange	0.672276	0.0166201	0.073254	9.97673	9.86513	8.9567	8.92557	0.727602	1.65588
Cul4b	10604199	steelblue	0.810591	0.00138355	0.0119794	9.52269	9.02777	8.86196	8.49627	0.727355	1.6556
Pdxk	10370497	steelblue	0.738101	0.00612806	0.0361599	10.0755	9.59992	9.457	8.98825	0.727149	1.65537
Dusp10	10352448	red	0.811715	0.00134568	0.0117168	9.35184	8.42221	8.43543	9.01908	0.726265	1.65435
Naf1	10572077	orange	0.652804	0.021372	0.0871466	8.73654	8.59306	7.83311	7.60492	0.726178	1.65425
Asf1b	10573261	green	0.346595	0.269724	0.438583	9.8653	8.0658	9.50957	9.84287	0.725892	1.65392
Picalm	10554839	orange	0.578961	0.0485535	0.148466	12.7389	12.9204	11.4492	11.6712	0.725295	1.65324
Lgals9	10388902	red	0.958436	9.11e-07	6.56e-05	12.2222	11.5138	11.4352	11.5436	0.724708	1.65257
Midn	10364702	orange	0.879679	0.000161739	0.00244633	11.4077	10.9719	10.4748	10.6026	0.724628	1.65247
Traf4	10388749	red	0.920585	2.17e-05	0.00056365	8.65707	7.90559	7.91057	7.98169	0.724448	1.65227
Lrp8	10506714	orange	0.781219	0.00269777	0.0194809	8.82921	8.57458	7.83871	7.90138	0.724324	1.65213
Gsto1	10463836	green	0.385025	0.216489	0.381081	10.347	8.87401	10.2759	9.72055	0.723493	1.65118
Eif2ak2	10452980	saddlebrown	0.657655	0.0201056	0.083613	9.65758	8.56238	9.2628	8.97765	0.723307	1.65096
Chic1	10601303	orange	0.713691	0.00914394	0.0484366	7.97212	7.80745	6.94751	6.99409	0.722432	1.64996
Stard5	10554693	saddlebrown	0.801097	0.00173696	0.0142454	10.6332	9.61836	9.87228	10.2423	0.722252	1.64976
Xlr	10604656	orange	0.47481	0.118807	0.260911	8.89575	9.46627	7.23192	7.82395	0.721705	1.64913
Slc2a3	10547641	orange	0.589974	0.0434599	0.137667	8.75618	8.8014	7.76773	7.53639	0.721012	1.64834
Wsb2	10386934	orange	0.727399	0.00733974	0.0413543	11.095	10.9296	9.9145	10.278	0.720969	1.64829
Syap1	10607694	lightcyan	0.738569	0.00607877	0.035991	10.3416	10.1397	9.01474	9.70757	0.720887	1.6482
Ppp2r3c	10395780	saddlebrown	0.848227	0.000488745	0.00549648	10.2088	9.28193	9.41231	9.77097	0.720392	1.64763
Polr2c	10384349	orange	0.872741	0.000211488	0.00295606	10.2619	9.8573	9.33674	9.43172	0.719948	1.64712
Ap3s1	10455542	saddlebrown	0.879788	0.000161041	0.00244256	10.5962	9.7063	9.77883	10.1436	0.719936	1.64711
Sdhaf2	10465980	saddlebrown	0.864357	0.000286705	0.00372145	9.93144	9.06809	9.35023	9.21682	0.719732	1.64688
Lpar4	10601412	orange	0.830342	0.000826418	0.00812595	7.73143	7.36391	6.87519	6.79744	0.719246	1.64632
Prc1	10554445	green	0.30012	0.343236	0.514075	8.53924	6.82447	8.59074	8.04512	0.719133	1.64619
Ncapg2	10399087	green	0.400688	0.196776	0.359956	8.46055	7.1362	8.42157	7.66765	0.718744	1.64575
Mir142	10380135	orange	0.363744	0.245115	0.411108	9.45668	10.3822	8.04154	7.79167	0.718217	1.64515
Wdr62	10551848	red	0.937102	6.97e-06	0.000258776	8.90627	8.12447	8.04904	8.39147	0.717938	1.64483
Gtf2f1	10452213	saddlebrown	0.622549	0.0306165	0.109022	10.5463	9.6703	10.2392	9.57717	0.717429	1.64425
Runx1	10441003	orange	0.55263	0.0624068	0.174511	11.2177	11.4939	9.63938	10.3726	0.715794	1.64239
Ndufs8	10464551	lightcyan	0.657788	0.0200718	0.0835087	10.9718	10.6568	9.39349	10.719	0.715403	1.64194
Srd5a3	10522589	orange	0.864351	0.000286766	0.00372145	11.2526	10.8881	10.1812	10.544	0.714843	1.6413
Tbc1d10a	10373890	orange	0.502415	0.0959865	0.227332	9.81831	9.99815	8.90213	8.4117	0.714321	1.64071
Ddit3	10366881	orange	0.619638	0.0316361	0.111657	9.11818	9.16875	7.9828	8.06246	0.713506	1.63978
Ube2v1	10355958	steelblue	0.666687	0.0178952	0.0773493	11.3658	10.7719	10.9323	10.2536	0.713184	1.63942
Txnrd1	10365260	steelblue	0.454314	0.137884	0.287423	10.0186	9.50262	9.7975	8.61719	0.712851	1.63904
Rnf24	10487879	orange	0.483781	0.111036	0.250227	8.50096	8.97816	7.09165	7.29722	0.711944	1.63801
Nubp1	10433494	saddlebrown	0.889563	0.000107192	0.0018073	10.2382	9.39287	9.57426	9.61275	0.711596	1.63761
Rbm7	10593213	orange	0.85141	0.000442073	0.00509814	10.3786	10.0236	9.30285	9.67513	0.711412	1.63741
Gm11428	10379727	green	0.225875	0.480254	0.639496	13.1276	10.7981	12.8984	13.5522	0.711336	1.63732
Alkbh6	10551865	orange	0.590046	0.0434282	0.137611	10.0079	10.1776	8.70853	9.00411	0.711118	1.63707
Cybb	10603551	green	0.125941	0.696528	0.807267	13.1159	10.3686	13.5432	13.3053	0.710166	1.63599
Sys1	10478487	red	0.977872	4.03e-08	9.18e-06	9.70326	9.01973	8.94266	9.01725	0.710052	1.63586
Depdc7	10485597	red	0.858916	0.000345695	0.00426509	8.1872	7.57922	7.39258	7.46078	0.709676	1.63544
Cmbl	10423505	orange	0.681552	0.014653	0.0670387	7.83245	7.74495	6.76107	6.86263	0.709571	1.63532
Slmo2	10490225	red	0.944156	3.89e-06	0.000171107	10.3591	9.75664	9.49536	9.70324	0.707397	1.63286
Hccs	10607933	orange	0.75553	0.0044846	0.0286041	10.3013	10.0927	9.35968	9.32931	0.707374	1.63283
Ccdc102a	10580795	red	0.885446	0.0001278	0.002059	8.38429	7.5933	7.65726	7.78069	0.707209	1.63264
Dnase1l1	10605303	green	0.318155	0.313539	0.484614	9.41028	7.62747	9.29901	9.18504	0.706444	1.63178
Rai14	10427744	green	0.185141	0.56457	0.706826	9.93294	7.88205	10.3299	9.47299	0.704635	1.62973
Siglec5	10552369	orange	0.722478	0.00795353	0.0438416	9.01083	8.8212	7.86181	8.23734	0.704052	1.62907
Pcf11	10565547	orange	0.531511	0.0753344	0.196183	10.2082	10.5508	8.67287	9.28956	0.703754	1.62874
Rhou	10576386	red	0.947417	2.9e-06	0.000140235	8.99528	8.39369	8.14123	8.3402	0.703576	1.62854
Sod2	10441815	red	0.917867	2.56e-05	0.000638819	11.5599	10.7526	10.7304	11.0862	0.703466	1.62841
Sar1b	10375893	orange	0.717968	0.00854908	0.0460938	11.5441	11.3817	10.5781	10.5628	0.703263	1.62818
Ccrn4l	10491915	red	0.853184	0.000417621	0.00488873	9.01243	8.25892	8.01032	8.66037	0.702566	1.6274
Noa1	10530832	red	0.874708	0.000196314	0.00280541	9.40024	8.77316	8.34831	8.97391	0.701786	1.62652
Slc7a6	10574985	orange	0.649437	0.0222842	0.0890631	9.26147	9.18711	8.32406	8.16927	0.70132	1.62599
Smtn	10383731	red	0.955392	1.29e-06	8.26e-05	8.69974	8.08727	7.87132	8.03679	0.70128	1.62595
Prf1	10363475	red	0.889904	0.00010561	0.00179454	8.24405	7.58109	7.57054	7.47957	0.700318	1.62486
Cdr2l	10382502	red	0.954245	1.46e-06	8.79e-05	8.3697	7.69851	7.55759	7.75261	0.700127	1.62465
Fmn1	10474619	red	0.864618	0.000284092	0.00369557	8.87789	8.16508	8.21068	8.15834	0.699849	1.62433
Dot1l	10364856	orange	0.823557	0.00099333	0.0092725	9.72245	9.33448	8.76601	8.96881	0.699354	1.62378
Cirh1a	10575102	steelblue	0.57585	0.0500651	0.151829	10.2209	9.4714	9.93099	9.1628	0.699168	1.62357
Rbms2	10373340	red	0.860042	0.000332776	0.00416449	9.93381	9.10052	9.11528	9.48961	0.698676	1.62301
Dna2	10363575	green	0.370178	0.236237	0.401293	9.44254	7.72378	8.95398	9.55744	0.697473	1.62166
Aurka	10490104	saddlebrown	0.543015	0.0680852	0.184277	8.71691	7.50042	8.38622	8.17485	0.696421	1.62048
Rcan1	10440993	orange	0.401957	0.195228	0.358715	10.3598	10.9306	9.16725	8.89562	0.695331	1.61926
Rala	10407907	orange	0.630823	0.0278473	0.102832	10.2273	10.2054	9.18016	9.21179	0.694836	1.6187
C130026I21Rik	10356248	green	0.431899	0.160896	0.317327	8.34525	6.81931	7.96016	8.17184	0.694817	1.61868
Zdhhc23	10439542	saddlebrown	0.670697	0.0169734	0.0743697	8.68215	7.63219	7.80726	8.52351	0.694498	1.61832
Esm1	10407281	red	0.918875	2.41e-05	0.000607195	7.67865	6.99976	6.94626	7.00865	0.693759	1.61749
Pik3r1	10411782	orange	0.445836	0.146321	0.299262	11.6114	12.1967	10.2432	10.3135	0.693573	1.61728
Hist1h2ak	10408077	green	0.414706	0.180103	0.340188	11.2358	9.74412	10.1835	11.6998	0.693366	1.61705
Hsd3b7	10557782	steelblue	0.814787	0.00124628	0.0110639	10.0672	9.42224	9.52799	9.17208	0.693101	1.61675
Klf13	10564290	saddlebrown	0.646658	0.0230584	0.0909447	10.3633	9.2858	9.43731	10.2885	0.692748	1.61636
Hck	10477250	lightcyan	0.687439	0.0134968	0.0636794	11.6188	11.5322	10.3152	10.9332	0.691952	1.61547
Osgin1	10575873	orange	0.806774	0.00151824	0.0128091	9.02471	8.73725	8.02852	8.23259	0.691926	1.61544
Dennd1b	10350349	lightcyan	0.876371	0.000184159	0.00270484	9.92337	9.44198	8.85464	9.39801	0.691822	1.61532
Adrbk2	10532630	orange	0.565368	0.055402	0.161441	9.00586	9.22587	7.59669	8.11974	0.691766	1.61526
Tmem106a	10381445	green	0.326443	0.300386	0.471658	11.1406	9.3518	10.9108	11.0848	0.691457	1.61491
Scrg1	10571865	orange	0.384503	0.217166	0.381839	8.34069	9.24434	6.82837	6.87531	0.691353	1.6148
Cdc20	10515744	saddlebrown	0.57702	0.049493	0.150556	8.82134	7.65571	8.42959	8.30534	0.691122	1.61454
Stard3nl	10407946	orange	0.616727	0.0326804	0.114166	9.49083	9.57007	8.10947	8.7207	0.690756	1.61413
Fam96a	10586484	red	0.953944	1.51e-06	8.97e-05	11.9447	11.2778	11.2005	11.2838	0.690707	1.61407
Rbbp8	10453867	saddlebrown	0.807565	0.00148954	0.0126552	9.33347	8.37643	8.60415	8.94774	0.6907	1.61407
Stx12	10516982	steelblue	0.769245	0.00344551	0.023404	10.2698	9.54854	9.81844	9.37234	0.689997	1.61328
Ak2	10508382	saddlebrown	0.648315	0.0225945	0.0899396	10.1974	9.21266	9.85954	9.45051	0.68985	1.61312
Tmem63b	10451167	orange	0.749894	0.0049741	0.0310702	9.95828	9.76353	9.01209	9.03124	0.689331	1.61254
Nup43	10361651	saddlebrown	0.881818	0.000148417	0.00230906	8.50916	7.70679	7.90695	7.84649	0.689081	1.61226
Sox6	10567108	orange	0.856138	0.000379231	0.00457222	8.34166	7.95272	7.3403	7.66812	0.687944	1.61099
Napepld	10528332	red	0.908099	4.42e-05	0.000925857	8.74509	8.10271	7.80587	8.26345	0.687746	1.61077
BC028528	10500276	red	0.909168	4.17e-05	0.000888287	9.6806	8.89871	8.96757	9.11359	0.687307	1.61027
Hivep3	10507675	orange	0.669031	0.0173522	0.0756332	8.86779	8.82161	7.66115	8.05976	0.686954	1.60988
Def6	10443319	red	0.912677	3.45e-05	0.000784548	9.40872	8.80848	8.75271	8.60642	0.686189	1.60903
BC013529	10361680	orange	0.788041	0.0023313	0.0175295	9.60363	9.2663	8.80437	8.68179	0.686142	1.60898
Litaf	10437687	red	0.954381	1.44e-06	8.76e-05	11.7794	11.2261	11.006	11.0481	0.685989	1.6088
Gem	10503334	orange	0.239914	0.452615	0.61483	9.56709	11.8703	7.52366	7.24979	0.685843	1.60864
Plxdc1	10390519	orange	0.338451	0.28189	0.451747	9.28297	10.6487	7.35468	7.78816	0.685801	1.60859
Parp8	10412345	orange	0.556627	0.0601465	0.170466	10.4552	10.6947	8.88379	9.73199	0.685004	1.60771
Paqr3	10531544	red	0.921283	2.08e-05	0.000549888	8.58003	8.0976	7.70674	7.88423	0.68384	1.60641
H2.M3	10445119	red	0.748059	0.0051419	0.0317538	9.93255	9.14532	8.85116	9.75098	0.683394	1.60591
Slc13a3	10489705	lightcyan	0.70345	0.0106937	0.0539091	10.3779	10.0398	9.09561	9.94932	0.683022	1.6055
Rars	10385159	steelblue	0.749942	0.00496979	0.0310664	11.3791	10.6879	10.89	10.5125	0.682309	1.60471
March7	10472277	orange	0.710424	0.00961891	0.0499311	10.5395	10.4382	9.40018	9.73315	0.682281	1.60467
H2.T23	10450682	saddlebrown	0.708012	0.00998111	0.0511552	11.238	10.1605	10.6162	10.8907	0.682195	1.60458
Hic1	10388389	red	0.858627	0.00034907	0.00429427	8.36194	7.6018	7.63934	7.79847	0.682067	1.60444
Prkar2a	10589087	orange	0.824283	0.00097432	0.0091738	9.41621	9.02373	8.38189	8.80036	0.680881	1.60312
Taf4b	10454077	red	0.940988	5.1e-06	0.000207807	8.55778	7.8343	7.86171	7.93548	0.680624	1.60283
Obfc2b	10373388	red	0.888147	0.000113963	0.00188638	11.298	10.7296	10.2964	10.8278	0.680093	1.60224
Fam82a2	10486172	red	0.810222	0.00139615	0.0120342	9.53771	8.97549	8.8819	8.71555	0.680061	1.60221
Egfl7	10470283	red	0.829869	0.000837283	0.00819614	8.89953	8.41096	7.98766	8.26044	0.679842	1.60196
Sra1	10458349	saddlebrown	0.831082	0.000809621	0.00798243	10.114	9.19272	9.49038	9.61962	0.679781	1.6019
Pnp	10414514	orange	0.550827	0.0634459	0.176284	11.2011	11.1906	10.4098	9.96357	0.679723	1.60183
Bcap29	10399874	orange	0.696825	0.0117952	0.0575474	10.4793	10.1538	9.84831	9.3968	0.6796	1.6017
Atad2	10428763	green	0.519235	0.0836356	0.208753	9.14846	7.8108	8.60368	8.99252	0.679461	1.60154
Ctsc	10554789	red	0.944555	3.76e-06	0.000168895	13.1511	12.4401	12.4871	12.4889	0.679056	1.60109
Dnajb6	10395976	orange	0.674204	0.0161963	0.0721567	12.7186	12.5275	11.9497	11.6416	0.678975	1.601
Tmed4	10384138	orange	0.636068	0.0261883	0.0983418	11.3908	11.3783	10.4191	10.3385	0.678857	1.60087
Ctsh	10587733	steelblue	0.87408	0.000201061	0.00286571	12.2754	11.7214	11.6437	11.4249	0.678718	1.60072
Ckap2	10577508	saddlebrown	0.651449	0.0217356	0.088014	7.99899	6.90279	7.5318	7.52666	0.678577	1.60056
Csda	10548585	saddlebrown	0.644035	0.0238067	0.0928947	11.2001	10.0622	10.4868	11.0164	0.678339	1.6003
Rrp1b	10443836	orange	0.680624	0.0148415	0.0677018	8.9813	8.7239	8.26582	7.91923	0.678319	1.60027
Fam107b	10468980	steelblue	0.808359	0.00146113	0.0124528	8.47487	7.82999	7.95966	7.601	0.67798	1.5999
Commd3	10469505	orange	0.829803	0.000838831	0.00819614	10.7246	10.379	9.65778	10.1037	0.677818	1.59972
Icam1	10583519	orange	0.353619	0.259478	0.427255	11.0332	12.2477	9.18211	9.63732	0.677537	1.59941
Fam63b	10586842	lightcyan	0.463256	0.129333	0.276163	10.7452	11.3142	8.77066	10.1191	0.677203	1.59904
Ndufv2	10452525	lightcyan	0.627598	0.0289043	0.104988	11.4282	11.1242	9.84872	11.281	0.676879	1.59868
Commd10	10455578	steelblue	0.849185	0.000474316	0.00537311	9.29988	8.88584	8.57533	8.40872	0.676587	1.59835
Slc47a1	10386683	orange	0.621721	0.030904	0.109759	8.39866	8.26335	7.38744	7.51623	0.676313	1.59805
Jmy	10411126	orange	0.84923	0.000473648	0.00537311	8.69699	8.2843	7.78256	7.99532	0.676264	1.598
Trafd1	10533304	red	0.867167	0.000259494	0.00344166	11.721	11.1693	11.0599	10.9078	0.675365	1.597
Icosl	10364361	orange	0.467645	0.125266	0.270506	10.1838	10.6849	8.79139	9.05121	0.674665	1.59623
Tpst1	10526120	saddlebrown	0.668106	0.0175651	0.0762555	9.63739	8.53823	8.89245	9.45786	0.674547	1.5961
P2rx4	10525439	saddlebrown	0.620235	0.0314253	0.111171	11.5654	10.4515	11.1886	11.0335	0.674232	1.59575
Ccdc23	10507606	red	0.919688	2.3e-05	0.000580859	8.71409	8.1907	8.01413	7.91483	0.674201	1.59571
Pacsin2	10430997	orange	0.680646	0.0148369	0.0677018	11.4592	11.4261	10.3109	10.6184	0.674084	1.59558
Mdm2	10372668	red	0.923215	1.85e-05	0.000506938	10.4228	9.69514	9.60482	9.9469	0.673852	1.59533
Med29	10561456	orange	0.795141	0.00199153	0.0156601	9.72178	9.43532	8.79006	8.92202	0.672653	1.594
Fam177a	10395805	saddlebrown	0.606018	0.0367338	0.123123	11.8021	10.6395	11.0045	11.7449	0.672511	1.59384
Usp36	10393509	red	0.909102	4.19e-05	0.00088951	9.61742	9.04332	8.9748	8.81861	0.671843	1.59311
Alg3	10438517	orange	0.717246	0.00864735	0.0464166	10.8689	10.68	9.94774	9.96378	0.671769	1.59302
Camk2a	10456021	orange	0.248223	0.43662	0.599375	9.65356	12.1156	7.34212	7.48934	0.671208	1.59241
Gpr18	10422493	saddlebrown	0.658022	0.0200122	0.0833203	8.78775	7.71981	8.29451	8.33603	0.670965	1.59214
Pnpla2	10558921	orange	0.799643	0.00179664	0.0145376	10.8363	10.4844	10.0568	9.95539	0.670775	1.59193
Zwilch	10594426	saddlebrown	0.519611	0.083372	0.208325	8.20802	6.98163	7.85959	7.77205	0.670257	1.59136
Ccdc55	10388613	orange	0.884235	0.000134416	0.00215283	9.68748	9.23391	8.92379	8.89691	0.669279	1.59028
Gm2a	10376208	red	0.839004	0.000645784	0.00679197	13.0284	12.1859	12.1938	12.6998	0.668519	1.58944
Tomm22	10425299	red	0.943727	4.04e-06	0.000175123	9.76521	9.2192	8.954	9.12088	0.667183	1.58797
Map3k1	10412100	steelblue	0.707146	0.0101136	0.0516606	10.2699	9.62619	9.87026	9.31258	0.666915	1.58767
A2ld1	10422512	orange	0.518006	0.084499	0.21004	9.06674	9.45401	7.54189	8.20683	0.66583	1.58648
Akap12	10367634	red	0.95065	2.12e-06	0.000112678	8.04551	7.55172	7.26433	7.32339	0.66569	1.58633
Itih5	10469151	orange	0.518451	0.0841854	0.209469	8.09696	8.35278	6.93952	7.00307	0.66517	1.58576
Eif5a	10387733	black	0.289588	0.36125	0.531393	12.0951	11.2437	12.2692	10.7772	0.665101	1.58568
Tpm4	10448202	saddlebrown	0.737504	0.00619136	0.0364346	12.5454	11.6682	12.1258	11.8482	0.664599	1.58513
Laptm4b	10423593	orange	0.546752	0.0658373	0.180393	10.3634	10.393	9.55011	9.15497	0.664049	1.58452
Lphn3	10522749	orange	0.510579	0.0898482	0.218073	8.012	8.34961	6.7622	6.93316	0.663676	1.58411
Pld3	10561306	orange	0.682222	0.0145178	0.0666165	11.3868	11.2767	10.5091	10.3836	0.663644	1.58408
Daxx	10444056	saddlebrown	0.768535	0.00349429	0.0235734	9.61976	8.76956	9.17426	8.92522	0.663407	1.58382
Mapk3	10557459	orange	0.559736	0.0584278	0.167211	11.305	11.5127	10.1433	10.2722	0.66234	1.58265
Rhob	10399360	orange	0.254817	0.424126	0.588763	11.0763	12.7195	9.55682	8.9668	0.661946	1.58222
Ildr2	10351380	orange	0.712904	0.0092568	0.0488204	8.2712	8.15744	7.22686	7.44547	0.661274	1.58148
Med21	10542750	orange	0.832627	0.000775394	0.00773616	9.05254	8.62986	8.0216	8.52267	0.661163	1.58136
Tinagl1	10516735	orange	0.626268	0.0293485	0.105999	8.95773	8.87297	8.00051	8.0176	0.660701	1.58085
Tspan4	10558961	steelblue	0.800968	0.00174217	0.0142559	10.9178	10.2877	10.4333	10.0538	0.659503	1.57954
Tnfaip1	10388869	orange	0.671504	0.0167921	0.073724	9.75604	9.66566	8.82054	8.80369	0.659416	1.57944
Nox4	10554752	red	0.928685	1.29e-05	0.000379323	7.30273	6.5449	6.64874	6.73735	0.659061	1.57905
Arl8b	10540480	lightcyan	0.651945	0.021602	0.087723	11.5462	11.5363	10.204	10.9232	0.658355	1.57828
Mog	10450845	red	0.903916	5.48e-05	0.00107541	8.06031	7.36803	7.34809	7.49055	0.658089	1.57799
Mospd2	10607774	saddlebrown	0.638526	0.0254359	0.0964325	10.0614	9.1465	9.75965	9.30372	0.658085	1.57799
Mlx	10381238	steelblue	0.82967	0.00084191	0.00821028	10.1445	9.4559	9.63035	9.37337	0.657955	1.57784
Sptlc2	10401781	red	0.922669	1.91e-05	0.000518195	11.3123	10.8573	10.4092	10.6969	0.657786	1.57766
Tlk1	10483563	orange	0.84217	0.000588023	0.00631269	10.0175	9.68918	9.17548	9.21455	0.657723	1.57759
Spry1	10491721	orange	0.462556	0.12999	0.277076	8.87881	9.38283	7.51181	7.76916	0.657547	1.5774
Spag5	10379127	saddlebrown	0.624885	0.0298155	0.107094	8.21038	7.15539	7.78949	7.71502	0.657086	1.57689
Cdt1	10576140	saddlebrown	0.638622	0.0254067	0.0963718	9.43408	8.45397	9.07073	8.80635	0.657062	1.57687
Crybb1	10524338	orange	0.296634	0.349145	0.519578	10.1564	11.8443	8.16843	8.48564	0.656906	1.5767
Xlr3c	10605007	red	0.877525	0.000176079	0.00261236	7.45148	6.77923	6.91544	6.69003	0.656579	1.57634
Dync1li1	10589913	orange	0.802891	0.0016654	0.0137685	10.8067	10.5144	9.76959	10.1705	0.655199	1.57483
Hexb	10411373	orange	0.363879	0.244927	0.410983	12.8567	13.6745	11.6233	11.307	0.655126	1.57475
Psat1	10466410	orange	0.594918	0.0413015	0.133836	10.1559	9.9515	9.55207	8.99878	0.655096	1.57472
Acot2	10397145	red	0.984717	6.4e-09	5.15e-06	10.1153	9.5571	9.35015	9.47395	0.65486	1.57446
Ppt1	10507784	orange	0.774683	0.00308863	0.0214763	12.2893	12.0551	11.4559	11.3925	0.65479	1.57439
Ttc39c	10454015	green	0.495127	0.101698	0.236369	8.3364	7.04158	7.99792	8.00616	0.654517	1.57409
BC031181	10456723	orange	0.615022	0.033303	0.115311	10.7361	10.796	9.35528	10.0937	0.654463	1.57403
Bub1b	10474769	green	0.276907	0.383583	0.551927	8.86272	7.27888	8.97004	8.37796	0.653763	1.57327
Ube2s	10559676	saddlebrown	0.880751	0.000154952	0.00237434	10.3349	9.54786	9.74243	9.7532	0.653696	1.57319
C030046E11Rik	10462406	saddlebrown	0.645955	0.0232574	0.0913528	10.4646	9.40161	9.91805	10.1134	0.653596	1.57308
Nmt1	10381668	orange	0.595301	0.0411374	0.133503	11.5893	11.7033	10.5252	10.5787	0.653526	1.57301
Aldh3b1	10464560	green	0.471645	0.121633	0.265393	10.8709	9.52087	10.5197	10.6136	0.652841	1.57226
Aff4	10375980	lightcyan	0.610564	0.0349715	0.119027	11.3822	11.4557	9.96411	10.7685	0.652753	1.57217
Tns1	10355514	orange	0.414114	0.180788	0.341035	10.2596	10.7947	9.14061	8.88535	0.652681	1.57209
Atp11b	10491486	red	0.827222	0.000900233	0.00863319	10.2635	9.55104	9.77885	9.503	0.652583	1.57198
Iqgap1	10565018	green	0.184965	0.564949	0.706917	10.9568	8.64715	11.0262	11.2394	0.652565	1.57196
Mob1b	10523001	lightcyan	0.654055	0.02104	0.0860836	9.73055	9.393	8.29307	9.5479	0.652563	1.57196
Cyb5r3	10430956	saddlebrown	0.834022	0.000745462	0.00753429	11.6535	10.7911	11.0836	11.1297	0.651987	1.57133
Nup50	10425905	orange	0.89261	9.37e-05	0.00165702	10.5417	10.1621	9.66043	9.84691	0.651882	1.57122
Phf11	10420483	green	0.225383	0.481237	0.640177	9.35631	7.24743	9.24142	9.6245	0.65186	1.57119
Vps29	10525381	red	0.904436	5.34e-05	0.00105575	10.5166	10.0628	9.57805	9.95503	0.651251	1.57053
Papd7	10410435	red	0.909282	4.15e-05	0.000886241	9.63389	9.14784	8.86165	8.94245	0.649905	1.56907
Bst1	10521667	green	0.0744806	0.818057	0.890688	10.8044	7.18358	11.3124	11.9685	0.649527	1.56865
Tsc22d1	10416522	orange	0.481455	0.113017	0.25279	9.55102	9.93027	8.34578	8.4296	0.649141	1.56823
Lhfp	10491970	orange	0.579054	0.048509	0.148466	8.53611	8.66625	7.35391	7.64144	0.648915	1.56799
Mettl21d	10400710	steelblue	0.662538	0.0188873	0.0802574	8.06788	7.44895	7.71583	7.09253	0.648775	1.56784
Csf2ra	10468893	green	0.417653	0.176713	0.33656	12.022	10.5643	11.491	12.0655	0.648392	1.56742
Sarnp	10367422	orange	0.610409	0.0350306	0.119124	10.8694	10.6996	10.1719	9.792	0.648233	1.56725
Rab7	10546092	red	0.876952	0.000180055	0.00265325	11.9949	11.4735	11.0315	11.5352	0.648155	1.56716
X2310004N24Rik	10382774	red	0.963965	4.5e-07	3.95e-05	9.97505	9.44793	9.14687	9.38617	0.648058	1.56706
Slc39a4	10430006	orange	0.763631	0.00384587	0.0253171	8.21822	7.95519	7.24447	7.51126	0.647912	1.5669
St14	10592001	steelblue	0.59063	0.043169	0.137213	9.4919	9.00947	9.10953	8.41466	0.647348	1.56629
Plxnb3	10600249	orange	0.779462	0.0027989	0.0199463	8.70964	8.47174	7.75183	7.96344	0.647306	1.56624
Sat1	10607467	orange	0.424389	0.169118	0.327514	12.3434	12.5131	11.6973	10.8783	0.647207	1.56613
Ptger4	10427461	green	0.480851	0.113536	0.253532	10.2198	9.12732	10.0453	9.54556	0.647108	1.56603
Esco2	10420877	green	0.483332	0.111417	0.250549	8.17017	6.85113	7.6195	8.09934	0.646852	1.56575
Kdm6a	10598798	lightcyan	0.616513	0.0327578	0.114326	9.89845	9.79287	8.40308	9.55894	0.64682	1.56571
AI848100	10359446	orange	0.665094	0.0182717	0.0785393	9.56137	9.49413	8.66762	8.58291	0.64649	1.56536
Snx18	10412227	orange	0.538132	0.0711004	0.189236	10.8938	11.0383	9.97876	9.72763	0.645517	1.5643
X4632434I11Rik	10565570	saddlebrown	0.700965	0.0110975	0.0551833	7.96678	7.00224	7.50777	7.45406	0.64542	1.56419
Abcc3	10389894	orange	0.313587	0.320923	0.492109	10.6579	11.3949	9.80602	8.8378	0.645013	1.56375
X2010012O05Rik	10463695	orange	0.838302	0.000659172	0.00686735	8.52758	8.21656	7.59554	7.8402	0.643478	1.56209
Ndufs7	10364744	lightcyan	0.590871	0.0430625	0.13701	12.0927	11.9039	10.4999	11.944	0.64341	1.56202
Taf13	10375973	steelblue	0.474055	0.119477	0.262065	8.85758	8.34123	8.64629	7.66093	0.641427	1.55987
Tlr5	10608697	orange	0.373212	0.232117	0.397273	9.04013	10.0362	7.33625	7.82528	0.640906	1.55931
Lrrc27	10558496	red	0.879923	0.000160175	0.00243669	7.7264	7.16975	7.00934	7.07794	0.640724	1.55911
Snapc1	10396442	orange	0.7443	0.00549892	0.0332411	8.95276	8.594	8.33057	8.01205	0.640549	1.55892
Slc25a3	10371877	lightcyan	0.8622	0.000309073	0.00394504	12.4713	12.0725	11.4535	11.9667	0.640389	1.55875
Xrcc5	10347232	orange	0.399884	0.197759	0.361147	8.49318	8.72868	7.85191	6.9779	0.640353	1.55871
Myof	10467258	green	0.115929	0.719757	0.824626	10.5523	7.70016	10.9	11.1376	0.63972	1.55803
Mtap7d3	10604694	red	0.917087	2.68e-05	0.000661255	7.61452	7.1597	6.8641	6.90096	0.639606	1.5579
Zfp131	10412421	orange	0.794549	0.00201831	0.0158249	9.17554	8.92502	8.21884	8.46562	0.639047	1.5573
X3230401D17Rik	10376142	orange	0.686396	0.0136967	0.0642311	10.6076	10.5387	9.61662	9.75049	0.639043	1.5573
Dock9	10422436	orange	0.423301	0.170331	0.328781	8.71489	9.31796	7.4757	7.43426	0.638918	1.55716
Mgat5	10349404	orange	0.497148	0.100093	0.233585	9.982	10.2369	9.02752	8.76899	0.637529	1.55566
Bcl6b	10387797	red	0.90847	4.33e-05	0.000914679	8.16687	7.65807	7.3567	7.5748	0.63702	1.55511
M6pr	10541484	steelblue	0.767902	0.00353826	0.023811	12.1031	11.7425	11.4901	11.1658	0.636972	1.55506
Mbd2	10456566	saddlebrown	0.726271	0.00747714	0.0419576	11.3648	10.3825	10.8375	10.9644	0.636632	1.5547
Kif1a	10356712	orange	0.308949	0.328516	0.499735	8.92041	10.2001	7.36783	7.28406	0.636405	1.55445
Samhd1	10489107	green	0.34553	0.271297	0.440615	12.4405	10.8227	12.0429	12.5482	0.635948	1.55396
Dap3	10499454	red	0.931399	1.07e-05	0.000334349	9.55952	9.09418	8.71494	8.96227	0.63572	1.55371
Sh2d2a	10493076	red	0.836628	0.000691938	0.00713931	7.69945	6.93324	7.06431	7.19406	0.635585	1.55357
Adamts4	10351551	red	0.911925	3.59e-05	0.000811047	8.06017	7.41012	7.34701	7.51716	0.635408	1.55338
Pfkp	10407481	green	0.284485	0.370153	0.53967	10.1253	8.64474	10.2416	9.5838	0.635272	1.55323
Pex13	10384717	orange	0.752006	0.00478618	0.0301912	9.107	8.89783	8.14825	8.37216	0.634252	1.55213
Arl5c	10390535	orange	0.568375	0.0538322	0.158824	9.01924	9.05882	8.15646	7.94116	0.633759	1.5516
C230052I12Rik	10562461	red	0.920239	2.22e-05	0.000569416	9.41783	8.80309	8.7478	8.8028	0.633265	1.55107
Churc1	10396694	red	0.869528	0.000238225	0.00321826	9.38291	8.64391	8.69137	8.91493	0.632838	1.55061
Ufm1	10498160	red	0.930577	1.13e-05	0.000347941	10.5479	10.0337	9.85232	9.85956	0.632671	1.55043
Chmp2b	10440307	lightcyan	0.801623	0.00171573	0.0141139	10.107	9.71201	9.01398	9.69767	0.632433	1.55018
Socs1	10437668	red	0.853875	0.000408375	0.00481167	8.58769	7.87188	7.82367	8.17134	0.632053	1.54977
Ctsw	10465059	red	0.888705	0.000111256	0.00185002	7.86311	7.22772	7.08538	7.38186	0.631452	1.54912
Blm	10564978	saddlebrown	0.767238	0.0035848	0.0240202	8.27561	7.42888	7.66487	7.84113	0.630646	1.54826
Il18rap	10345824	saddlebrown	0.877264	0.000177882	0.00262835	7.72745	6.9938	7.18258	7.11526	0.630239	1.54782
Zfp51	10442206	orange	0.838297	0.000659266	0.00686735	8.3755	8.07176	7.43615	7.72905	0.629846	1.5474
Sh3bp4	10348424	red	0.925064	1.64e-05	0.00046187	8.59246	7.89912	7.93797	8.0535	0.628928	1.54642
E030011O05Rik	10595836	red	0.935664	7.79e-06	0.000276412	7.73095	7.06039	7.0758	7.17066	0.628666	1.54614
Rab2b	10419676	orange	0.519562	0.0834065	0.208325	9.53864	9.64891	8.73694	8.3447	0.628455	1.54591
Hivep1	10404774	orange	0.795806	0.00196175	0.0155494	10.3839	10.1129	9.51026	9.64417	0.628166	1.5456
X6330416G13Rik	10505465	red	0.957727	9.9e-07	6.99e-05	9.74244	9.21491	8.90907	9.219	0.628117	1.54555
Phb2	10541711	steelblue	0.635765	0.0262821	0.0985578	11.4158	10.7199	11.1214	10.5218	0.628072	1.5455
Tnfrsf12a	10448307	orange	0.718484	0.0084793	0.0458312	9.24533	9.11536	8.2887	8.44781	0.628036	1.54546
Rapgef2	10498802	lightcyan	0.687185	0.0135454	0.0638244	10.3093	10.1974	9.08477	9.76285	0.627615	1.54501
BC026585	10350853	orange	0.801029	0.00173971	0.0142465	9.84452	9.54535	9.07454	9.03146	0.627406	1.54478
Ubl7	10585767	red	0.929941	1.18e-05	0.000357384	11.0905	10.4392	10.3464	10.6046	0.627068	1.54442
Ect2	10497520	green	0.390078	0.210004	0.373997	8.83244	7.38684	8.5385	8.69128	0.626898	1.54424
Adipor1	10350015	steelblue	0.850442	0.000455888	0.00522422	11.5192	11.0617	10.8986	10.7175	0.62663	1.54395
Chchd3	10543835	lightcyan	0.7881	0.00232829	0.0175291	10.6619	10.3191	9.55957	10.2278	0.626355	1.54366
Tapbpl	10547976	saddlebrown	0.85437	0.000401863	0.00476582	9.81759	9.0561	9.23413	9.28369	0.62628	1.54358
X2900026A02Rik	10532669	red	0.820775	0.00106882	0.00974304	8.39075	7.98157	7.56617	7.74581	0.62623	1.54353
Thoc3	10409322	red	0.905676	5.01e-05	0.00101647	10.7613	10.349	9.98698	10.0695	0.626164	1.54346
Gramd1a	10562260	orange	0.478037	0.115972	0.256967	11.026	11.4499	9.71678	10.0331	0.626094	1.54338
Csn3	10522895	red	0.877648	0.000175234	0.00260337	7.09904	6.35423	6.56341	6.50323	0.625421	1.54266
Dip2c	10403453	orange	0.804795	0.00159192	0.0132966	9.74191	9.41506	8.78704	9.14741	0.625409	1.54265
Exoc6	10462822	orange	0.754183	0.00459807	0.0291398	10.028	9.84869	9.15456	9.20512	0.625196	1.54242
Lztfl1	10463263	orange	0.834467	0.000736102	0.00749542	9.90763	9.52595	8.96313	9.35962	0.624728	1.54192
Capn3	10475144	orange	0.299835	0.343717	0.514351	9.51081	11.0863	7.63877	7.93353	0.624612	1.5418
Efhd2	10518069	orange	0.486316	0.108902	0.24704	11.8874	11.9832	11.199	10.6066	0.624463	1.54164
Repin1	10538100	orange	0.670481	0.0170223	0.0744939	9.70348	9.67225	8.68895	8.87657	0.624217	1.54137
Glis3	10466888	orange	0.54245	0.0684291	0.184679	8.44031	8.69332	7.22448	7.53168	0.623817	1.54095
Ophn1	10605884	orange	0.332828	0.290469	0.46089	9.3185	10.5429	7.67429	7.8673	0.623669	1.54079
Otub1	10465625	lightcyan	0.807697	0.00148478	0.0126257	11.345	10.9267	10.2789	10.9589	0.623506	1.54061
Cyp39a1	10445308	red	0.914027	3.2e-05	0.000743708	7.8861	7.28021	7.29258	7.21561	0.623297	1.54039
S100a11	10457640	green	0.236525	0.459216	0.620601	11.8123	9.7561	11.4865	12.3251	0.623039	1.54012
Rbms1	10483025	green	0.367178	0.240352	0.405979	10.3085	8.75028	9.82379	10.4835	0.62268	1.53973
Mospd3	10534854	saddlebrown	0.641541	0.0245345	0.0944571	9.54013	8.50757	8.83869	9.4062	0.622643	1.53969
Cmpk1	10515164	red	0.881293	0.000151606	0.00234193	10.8154	10.087	10.1067	10.386	0.622202	1.53922
Cops6	10526743	orange	0.620209	0.0314345	0.111171	11.1097	10.7528	10.6682	10.0417	0.622117	1.53913
Ptpn14	10352661	red	0.860552	0.000327042	0.00411641	8.53567	8.11253	7.77402	7.85442	0.62201	1.53902
Dnajb1	10573198	orange	0.358564	0.252404	0.419451	10.0983	10.451	9.14672	8.83154	0.621845	1.53884
Naa20	10476775	red	0.892735	9.32e-05	0.00165287	10.2072	9.52208	9.59568	9.64065	0.62107	1.53802
Cyp4f16	10443869	green	0.401592	0.195673	0.359085	9.642	8.25527	9.39009	9.41814	0.620836	1.53777
Car6	10518751	green	0.0905979	0.779466	0.864783	9.91089	6.97633	10.4816	10.4126	0.620708	1.53763
Vps26a	10369604	orange	0.624433	0.0299692	0.10735	10.461	10.0944	10.0083	9.41817	0.620676	1.5376
Zkscan6	10376988	steelblue	0.809661	0.0014155	0.0121706	8.80625	8.35944	8.22746	7.97452	0.619104	1.53592
Gbgt1	10470555	orange	0.834136	0.000743058	0.00752354	10.8606	10.5487	10.1075	10.0689	0.618916	1.53572
Ndufa11	10434664	red	0.8626	0.000304822	0.00390913	10.2898	9.63487	9.41306	9.96548	0.618645	1.53543
Plekha1	10558134	steelblue	0.673666	0.0163137	0.0724426	9.76766	9.36132	9.32623	8.76052	0.618299	1.53506
Plxna2	10352867	orange	0.779577	0.00279222	0.0199463	8.09641	7.86073	7.23396	7.3405	0.618013	1.53476
Fzd7	10346607	red	0.843595	0.000563386	0.00611459	9.61569	9.18771	8.87109	8.93679	0.617156	1.53385
Heatr1	10403511	steelblue	0.732686	0.00672059	0.0387984	10.1556	9.61111	9.72274	9.28165	0.617088	1.53378
Gzmc	10420302	red	0.855799	0.000383486	0.00459845	7.17664	6.54429	6.57031	6.56443	0.616969	1.53365
Alad	10513608	red	0.883789	0.000136916	0.00218322	9.9477	9.48031	9.02482	9.48754	0.616817	1.53349
Btbd19	10515396	orange	0.82194	0.0010367	0.00952128	9.36627	9.10215	8.44166	8.7066	0.616136	1.53276
Rnf126	10370632	red	0.852075	0.00043278	0.00500958	10.7887	10.2384	9.86218	10.4172	0.616079	1.5327
Ube2b	10385761	lightcyan	0.612225	0.0343431	0.117595	10.7086	10.7479	9.38623	10.1435	0.616074	1.5327
Etv3	10492997	orange	0.502556	0.095878	0.227261	10.4946	10.6114	9.75531	9.26994	0.615721	1.53232
Ifi35	10381408	saddlebrown	0.719256	0.00837568	0.0453839	9.90166	8.97948	9.43	9.4484	0.615695	1.5323
Mir34a	10510507	red	0.903144	5.69e-05	0.00110389	7.22836	6.65704	6.62577	6.55668	0.615197	1.53177
Cdc14a	10501629	orange	0.629948	0.028131	0.103458	9.36538	9.42833	8.16594	8.65751	0.614783	1.53133
Pwp1	10365450	red	0.841866	0.000593399	0.00635785	9.8955	9.2954	9.33545	9.21186	0.614594	1.53113
Aff1	10523647	lightcyan	0.70107	0.0110803	0.0551227	10.3271	10.2172	9.18366	9.73862	0.613899	1.53039
Csnk1e	10430519	orange	0.373078	0.232299	0.397334	11.2002	12.152	9.61405	9.99442	0.613375	1.52983
Kcnn4	10550877	green	0.306261	0.33296	0.503829	9.6363	7.92909	9.25854	9.88246	0.612938	1.52937
Slfn8	10389143	red	0.912939	3.4e-05	0.000778056	10.0852	9.48471	9.28727	9.64507	0.612817	1.52924
Ly96	10344966	lightcyan	0.499154	0.0985146	0.231592	11.4086	11.3025	9.58708	11.498	0.612735	1.52916
Snord104	10382104	lightcyan	0.481925	0.112615	0.252305	10.8589	11.2697	9.11517	10.3547	0.612412	1.52881
Uqcrb	10360026	red	0.904677	5.27e-05	0.00105388	12.5304	12.0444	11.7613	11.9503	0.611749	1.52811
Gpr4	10550627	orange	0.70369	0.0106553	0.053771	7.73931	7.61696	6.82378	6.94315	0.611349	1.52769
Taf9	10406898	orange	0.874028	0.000201461	0.00286766	9.77258	9.41511	8.98572	9.08425	0.610882	1.52719
X4933426M11Rik	10396919	lightcyan	0.843671	0.000562085	0.00610656	10.9779	10.5587	9.99071	10.554	0.610119	1.52639
Tjp1	10564343	orange	0.250788	0.431739	0.595556	9.59109	11.48	7.92363	7.54058	0.609697	1.52594
Srrm1	10517345	orange	0.889039	0.000109661	0.00182731	10.6488	10.2926	9.84472	9.98026	0.609643	1.52588
Pion	10519951	lightcyan	0.724472	0.00770036	0.0428783	10.2133	9.86593	9.03605	9.90911	0.609571	1.52581
BC016495	10461909	red	0.883791	0.000136909	0.00218322	8.07909	7.53238	7.49425	7.38277	0.609289	1.52551
Erlec1	10384940	orange	0.795236	0.00198727	0.0156379	9.84409	9.54696	9.08611	9.07141	0.609264	1.52548
C1rl	10541670	saddlebrown	0.788917	0.00228713	0.0172846	9.09453	8.24333	8.41572	8.79691	0.609206	1.52542
Zfp954	10559820	orange	0.757772	0.00430036	0.0277831	8.75039	8.46775	8.02819	7.93003	0.608405	1.52457
Qpct	10447056	green	0.456058	0.136188	0.284981	8.45789	7.2425	8.02139	8.28468	0.608362	1.52453
Prpf38a	10515012	steelblue	0.867583	0.000255647	0.00340119	9.73554	9.20442	9.21722	8.96022	0.608258	1.52442
Tie1	10515771	orange	0.772749	0.00321219	0.0222217	8.09353	7.79312	7.29667	7.36669	0.608041	1.52419
Usp1	10506118	saddlebrown	0.839777	0.000631295	0.00667602	9.18931	8.39676	8.68777	8.66073	0.607558	1.52368
Rab8a	10572757	steelblue	0.834881	0.000727482	0.00742851	11.5792	11.0643	11.0766	10.777	0.606553	1.52262
Med14	10603659	lightcyan	0.660517	0.0193847	0.0817406	10.456	9.89488	9.23079	10.423	0.606481	1.52254
Pllp	10580765	red	0.887722	0.000116058	0.00190942	8.11389	7.67981	7.33267	7.51051	0.60623	1.52228
Tmem192	10572038	red	0.822809	0.00101322	0.00940166	10.0037	9.31938	9.56174	9.31153	0.606129	1.52217
Nuak2	10349782	orange	0.6712	0.0168602	0.0739633	10.2583	10.2045	9.27144	9.48268	0.605467	1.52147
X4833439L19Rik	10409330	orange	0.618895	0.0319004	0.112344	10.7118	10.7694	9.71558	9.83514	0.605064	1.52105
Ldha	10553301	saddlebrown	0.611764	0.0345168	0.117967	13.1786	12.2383	12.8922	12.5901	0.605009	1.52099
Gabarap	10377689	lightcyan	0.823161	0.00100383	0.00934643	13.0869	12.776	12.0685	12.6022	0.6046	1.52056
Slc27a1	10572647	orange	0.564002	0.0561257	0.162591	10.1823	10.3467	9.09036	9.29652	0.604463	1.52041
Pnpla7	10469867	orange	0.473792	0.119712	0.262367	10.613	10.8046	9.81615	9.40559	0.604192	1.52013
Abca1	10512949	orange	0.47105	0.122169	0.266089	11.3008	11.5088	10.4269	10.1564	0.603392	1.51928
Mrpl13	10428690	red	0.919762	2.29e-05	0.000580859	9.01179	8.37803	8.32969	8.51782	0.603274	1.51916
Sdc2	10423548	orange	0.478139	0.115883	0.256871	7.77026	8.14831	6.62904	6.72452	0.602965	1.51883
Ints9	10415960	red	0.954998	1.35e-06	8.47e-05	10.3534	9.76583	9.60617	9.87939	0.602933	1.5188
Fem1c	10458808	saddlebrown	0.829754	0.000839944	0.00819963	11.2369	10.4202	10.678	10.8042	0.60282	1.51868
Cnn2	10364593	green	0.50059	0.0973957	0.229707	10.6472	9.4309	10.0758	10.6269	0.602707	1.51856
Casp7	10464128	saddlebrown	0.711663	0.00943663	0.0493381	9.79646	8.92915	9.29755	9.35538	0.602429	1.51827
AA960436	10574342	green	0.330341	0.29431	0.465185	10.3249	8.94258	10.2891	9.93743	0.601828	1.51764
Aak1	10539741	lightcyan	0.612242	0.0343368	0.117595	9.70722	9.75263	8.4225	9.14202	0.601504	1.5173
Rnf34	10525452	steelblue	0.69775	0.0116366	0.0569779	9.62657	9.23645	9.12708	8.71401	0.600722	1.51648
Pole	10524169	green	0.399316	0.198456	0.361691	8.4682	7.09021	8.03587	8.47817	0.600114	1.51584
X2900064A13Rik	10474588	orange	0.623601	0.0302538	0.10812	11.2058	11.2316	10.2528	10.3329	0.600036	1.51575
Igf2bp3	10544610	saddlebrown	0.889493	0.000107518	0.00180895	7.64904	6.89248	7.00756	7.24847	0.59954	1.51523
Sorbs2	10571567	orange	0.499556	0.0982006	0.231004	8.01223	8.3167	6.9122	7.01183	0.598659	1.51431
Tnfaip8l3	10593646	saddlebrown	0.825158	0.000951788	0.00902415	7.7011	6.97078	7.10089	7.23668	0.598314	1.51395
Enpp4	10451054	red	0.901109	6.3e-05	0.00119081	9.72946	9.03562	9.07685	9.2818	0.598033	1.51365
C130050O18Rik	10526947	green	0.348728	0.266589	0.435112	10.0861	8.596	9.83863	10.0313	0.59745	1.51304
Snord34	10563110	orange	0.581081	0.0475421	0.146645	8.98558	8.97184	8.14926	8.04378	0.597289	1.51287
Vdac1	10375941	orange	0.855875	0.000382534	0.00459845	11.383	11.0592	10.4701	10.831	0.59623	1.51176
Psmc4	10561356	steelblue	0.833438	0.000757872	0.00759618	10.4133	9.98334	9.82983	9.63854	0.596025	1.51155
Adat2	10361799	red	0.914523	3.11e-05	0.000732735	9.05468	8.36086	8.42231	8.5934	0.595826	1.51134
Nsmce2	10424363	red	0.912848	3.42e-05	0.000780393	10.0975	9.47162	9.56474	9.46882	0.595747	1.51125
Psme3	10381345	steelblue	0.877356	0.000177249	0.00262256	11.2098	10.746	10.5989	10.4976	0.595584	1.51108
AI427809	10512999	saddlebrown	0.82574	0.000937024	0.00890746	8.27335	7.49715	7.75239	7.78432	0.595397	1.51089
Slc39a8	10496324	orange	0.572036	0.0519632	0.155332	8.65013	8.74299	7.7811	7.64082	0.59516	1.51064
Mov10	10500911	saddlebrown	0.821597	0.00104608	0.00956785	10.1928	9.43826	9.47721	9.87761	0.595108	1.51059
Hexim1	10381697	orange	0.557001	0.0599379	0.170174	9.2084	8.89609	8.83062	8.1134	0.595033	1.51051
X1810035L17Rik	10397530	saddlebrown	0.811608	0.00134925	0.0117375	9.92506	9.16503	9.16793	9.6572	0.595006	1.51048
Zdhhc15	10606235	red	0.950735	2.1e-06	0.000112678	7.69376	7.13902	7.01796	7.13946	0.594946	1.51042
Neto2	10580382	red	0.857982	0.000356704	0.00435861	7.43127	7.01614	6.7023	6.79064	0.594909	1.51038
Ifngr2	10436865	orange	0.649684	0.0222165	0.0889558	12.2942	12.3145	11.2985	11.4861	0.594548	1.51
X9330175E14Rik	10580754	saddlebrown	0.739503	0.00598121	0.0355441	8.01773	7.14123	7.45811	7.6708	0.594347	1.50979
Nt5dc3	10365518	orange	0.723643	0.00780484	0.0432829	8.73454	8.59423	7.92365	7.90271	0.594343	1.50978
F2r	10411229	red	0.939915	5.57e-06	0.000219587	7.89944	7.30905	7.23996	7.36653	0.594257	1.5097
Gm5617	10585097	red	0.746556	0.00528245	0.0323461	9.94166	9.2904	8.96212	9.79086	0.593868	1.50929
Nif3l1	10346533	orange	0.837136	0.000681873	0.00706226	9.60179	9.1826	8.73821	9.10353	0.593682	1.50909
Rps20	10511325	red	0.859645	0.000337282	0.00419617	12.9746	12.4598	12.0532	12.6299	0.593623	1.50903
Kpna4	10498623	orange	0.853028	0.000419724	0.00490806	10.2095	9.84521	9.31088	9.69189	0.59353	1.50893
Ecm1	10500204	green	0.0118407	0.970866	0.983351	11.8606	7.75417	13.1489	12.8985	0.593432	1.50883
Slc23a2	10487906	orange	0.43008	0.162863	0.319931	10.4941	10.9958	9.43396	9.27225	0.593426	1.50883
Wdhd1	10419296	green	0.4907	0.105277	0.241282	8.74224	7.56958	8.41514	8.4623	0.593231	1.50862
Wdr46	10444098	red	0.873078	0.000208821	0.00294236	9.38471	8.7492	8.82951	8.79603	0.593129	1.50852
Suv39h1	10603431	saddlebrown	0.737246	0.00621892	0.0365769	9.08104	8.4153	8.71167	8.33706	0.593027	1.50841
Gpr55	10356299	saddlebrown	0.714442	0.00903731	0.0479418	7.83936	6.97904	7.45546	7.30539	0.592733	1.5081
Tpx2	10477187	green	0.239907	0.452628	0.61483	8.66884	7.09824	8.81055	8.32122	0.592168	1.50751
Ubap2	10512195	red	0.859787	0.000335667	0.00418142	10.8409	10.1607	10.0889	10.4966	0.592146	1.50749
Ube2n	10365918	steelblue	0.513828	0.0874804	0.214268	10.2685	9.66944	10.0855	9.27474	0.591924	1.50726
Unc45a	10564888	steelblue	0.713384	0.00918785	0.0485982	9.01084	8.57172	8.57506	8.11459	0.590388	1.50565
Mfsd10	10529410	red	0.881341	0.000151311	0.0023407	10.8748	10.3132	10.2859	10.2555	0.589914	1.50516
Jhdm1d	10544148	orange	0.809653	0.00141577	0.0121706	11.5641	11.278	10.5902	11.0543	0.589908	1.50515
Tmem88	10387368	orange	0.514091	0.0872909	0.214103	8.70988	9.03944	7.35892	7.96329	0.589339	1.50456
Cops2	10487175	orange	0.838886	0.000648021	0.00679579	10.9603	10.6747	10.1991	10.2393	0.589276	1.50449
Cd244	10351644	green	0.103809	0.748168	0.84452	10.136	7.59582	10.6046	10.4401	0.58915	1.50436
Ncapg	10521731	saddlebrown	0.34419	0.273285	0.442728	8.18557	6.81807	8.08955	7.88196	0.589042	1.50425
Grap2	10425410	green	0.422607	0.171108	0.329286	8.41621	7.20444	8.09733	8.18012	0.588912	1.50411
Heatr7a	10424860	red	0.93775	6.63e-06	0.000252008	9.94082	9.43731	9.16548	9.45307	0.588873	1.50407
H2afy	10409557	steelblue	0.615022	0.033303	0.115311	11.4096	10.919	11.0998	10.444	0.588648	1.50384
Dek	10409031	saddlebrown	0.791935	0.00213989	0.0164708	10.5935	9.85391	10.1785	9.98237	0.588599	1.50379
Tatdn2	10540812	orange	0.700539	0.0111678	0.0554058	9.9175	9.80608	9.06505	9.11593	0.588486	1.50367
Usp25	10436561	red	0.952467	1.76e-06	0.000101254	10.9866	10.3557	10.4178	10.4221	0.588089	1.50325
Camk2d	10495896	orange	0.804971	0.00158527	0.0132512	10.5192	10.2395	9.74298	9.81093	0.58802	1.50318
Col4a1	10576973	red	0.903347	5.64e-05	0.00109664	8.38474	7.75401	7.72362	7.91436	0.587413	1.50255
Mea1	10445601	steelblue	0.817087	0.00117564	0.0105141	10.4667	10.0391	9.9471	9.65407	0.586592	1.5017
Neil3	10578690	green	0.38412	0.217663	0.382344	8.22243	6.93218	8.01108	7.96486	0.58639	1.50149
Lrch1	10416421	orange	0.527839	0.0777554	0.199903	10.3087	10.5723	9.1641	9.43052	0.586369	1.50146
Osgin2	10511694	orange	0.729442	0.00709567	0.0403958	8.83141	8.70472	7.98447	8.04659	0.586149	1.50123
Mx2	10437224	red	0.892881	9.26e-05	0.00164475	7.94115	7.37473	7.31764	7.37299	0.58603	1.50111
Tfpi	10484389	orange	0.495866	0.101109	0.235502	9.70583	9.79955	9.02092	8.53921	0.585938	1.50101
Pdgfa	10535043	lightcyan	0.684473	0.0140706	0.06536	9.31952	9.25179	8.19986	8.75044	0.585491	1.50055
Tbrg1	10592342	saddlebrown	0.908034	4.43e-05	0.000926951	10.6672	9.96133	10.0957	10.1886	0.585338	1.50039
X2810046L04Rik	10491977	lightcyan	0.662033	0.0190109	0.080633	10.4267	10.2649	9.1546	10.1063	0.584774	1.4998
Dnase2a	10573461	orange	0.753007	0.00469897	0.0296928	10.4403	10.2454	9.41715	9.90417	0.58476	1.49979
Mrpl54	10371107	saddlebrown	0.833839	0.000749328	0.00755199	9.22946	8.49421	8.66269	8.77726	0.58474	1.49977
Uhrf1bp1l	10365658	red	0.862437	0.000306547	0.00392662	9.75236	9.13955	8.9318	9.4348	0.583648	1.49863
Rbbp7	10602164	orange	0.746747	0.00526446	0.032327	10.2995	10.1279	9.45597	9.56425	0.58349	1.49847
Dhfr	10406581	saddlebrown	0.514182	0.0872251	0.214028	8.13415	7.03996	7.8394	7.77274	0.583446	1.49842
Pvrl4	10351588	orange	0.511248	0.0893573	0.217347	8.92243	9.1518	7.9787	7.88694	0.583286	1.49826
Tbc1d15	10372457	orange	0.756257	0.00442421	0.0283519	10.3233	10.0534	9.66075	9.50603	0.583216	1.49818
Psmb8	10444258	green	0.303828	0.337011	0.507758	10.5758	9.00477	10.3933	10.5798	0.583177	1.49815
Tsg101	10424411	orange	0.712274	0.00934778	0.0490733	10.2286	10.1	9.40696	9.42941	0.583102	1.49807
Nt5c3l	10391130	lightcyan	0.727542	0.00732247	0.0413243	9.77957	9.60968	8.67005	9.31055	0.582808	1.49776
Tcf12	10594879	orange	0.877369	0.000177158	0.00262256	10.715	10.3251	9.83695	10.2351	0.582653	1.4976
Ripk3	10420198	green	0.213372	0.505502	0.66045	9.84056	8.12392	9.96769	9.68433	0.581915	1.49683
Stk38l	10542757	orange	0.672092	0.0166611	0.0732968	8.88923	8.60072	8.35475	7.96782	0.581467	1.49637
Arl8a	10350113	lightcyan	0.62224	0.0307237	0.109333	11.8889	11.7561	10.5555	11.6112	0.581315	1.49621
Elovl6	10495993	orange	0.842573	0.000580974	0.00626714	8.81893	8.52333	7.9687	8.22085	0.581303	1.4962
Cndp2	10460085	black	0.301918	0.34021	0.51109	11.3245	10.5451	11.4832	10.2026	0.58089	1.49577
Psmd2	10362392	steelblue	0.567125	0.054481	0.160087	11.5182	11.2176	11.1432	10.4522	0.580511	1.49538
Haus2	10475211	orange	0.914006	3.2e-05	0.000743708	8.50319	8.11387	7.77747	7.87682	0.580471	1.49534
Acp2	10473847	orange	0.529824	0.0764404	0.197597	11.4045	11.5874	10.5211	10.3635	0.580467	1.49533
Slc16a4	10495206	orange	0.612843	0.0341113	0.117096	7.43091	7.32439	6.61125	6.61926	0.57928	1.4941
Psmd8	10561679	red	0.881974	0.000147483	0.00229781	11.0291	10.4545	10.221	10.6755	0.578822	1.49363
Pigu	10488830	lightcyan	0.537898	0.0712475	0.189442	10.9285	11.1649	9.48554	10.3986	0.578767	1.49357
Spry4	10458555	red	0.922221	1.97e-05	0.000528993	7.92346	7.46336	7.25625	7.31482	0.57865	1.49345
H13	10477147	red	0.727441	0.00733466	0.0413543	11.5913	11.0537	10.538	11.4469	0.578506	1.4933
Ccdc41	10365899	red	0.910464	3.89e-05	0.000850155	8.84833	8.22717	8.23285	8.35082	0.578051	1.49283
Plau	10413047	orange	0.417803	0.176542	0.336499	10.0357	10.344	9.27715	8.7523	0.577885	1.49266
Syde1	10370510	red	0.89937	6.85e-05	0.00127649	8.12918	7.73765	7.3546	7.56178	0.577841	1.49261
Fyn	10362596	orange	0.569292	0.0533597	0.157987	9.86917	9.55717	9.48672	8.83166	0.57732	1.49207
Chchd10	10364102	orange	0.576232	0.0498778	0.151303	9.00894	9.15267	7.91852	8.22404	0.577194	1.49194
Dclre1c	10468949	lightcyan	0.664021	0.0185282	0.0792349	9.82256	9.70325	8.65632	9.37796	0.576712	1.49145
Echs1	10568939	steelblue	0.615985	0.0329504	0.114667	10.2194	9.77322	9.89722	9.26025	0.575865	1.49057
Mif4gd	10392970	saddlebrown	0.658732	0.0198321	0.0827608	9.77372	9.09602	9.4892	9.00966	0.575425	1.49012
Tcf4	10456522	orange	0.475956	0.117796	0.259505	10.6855	11.0622	9.6041	9.6658	0.57484	1.48951
Eif5a2	10491182	orange	0.786813	0.00239427	0.0177862	8.55402	8.34646	7.69599	7.89512	0.57483	1.4895
Xpa	10512739	red	0.795847	0.00195995	0.0155467	9.38598	8.84776	8.46192	9.12415	0.574707	1.48937
Wdyhv1	10424252	steelblue	0.820465	0.00107751	0.00979758	9.19469	8.7685	8.62113	8.47042	0.57467	1.48934
Dennd3	10424584	red	0.843424	0.000566295	0.00613455	8.39095	7.79625	7.89673	7.75604	0.574611	1.48928
Cs	10367292	orange	0.872283	0.000215144	0.0029881	11.4528	11.1328	10.7327	10.7691	0.574584	1.48925
Il1r1	10345762	orange	0.684848	0.0139971	0.0651324	7.67355	7.51641	6.89463	6.88662	0.574335	1.48899
Ap1b1	10373986	orange	0.442486	0.149743	0.3028	10.4362	10.5545	9.84772	9.18467	0.573895	1.48854
Arpc3	10525397	saddlebrown	0.686275	0.01372	0.0642849	11.14	10.2161	10.5697	10.9131	0.573736	1.48837
Bpnt1	10352503	orange	0.588976	0.0439055	0.13876	10.0457	9.78059	9.59735	9.03884	0.573404	1.48803
Lst1	10450496	orange	0.794716	0.00201072	0.0157995	8.95243	8.62659	8.29668	8.2148	0.573072	1.48769
Dram1	10371607	green	0.162197	0.614517	0.747609	10.1016	7.9585	10.2201	10.4073	0.572921	1.48753
Dph3	10418796	orange	0.849228	0.000473675	0.00537311	9.43786	9.14219	8.53596	8.91767	0.572589	1.48719
Cenpq	10450957	steelblue	0.777528	0.00291356	0.0205286	8.13841	7.65738	7.65192	7.38871	0.572407	1.487
Pppde2	10430804	lightcyan	0.615714	0.0330493	0.114975	10.5429	10.4848	9.24748	10.1793	0.572319	1.48691
Fam132a	10511258	red	0.873293	0.000207136	0.00293455	8.40862	7.77603	7.65337	8.07994	0.572169	1.48676
Uhrf1bp1	10443221	orange	0.580833	0.0476594	0.146909	9.1131	9.12923	8.37151	8.12251	0.572011	1.48659
Ubxn8	10578109	orange	0.818956	0.00112052	0.0100874	10.0958	9.81229	9.33246	9.42747	0.571691	1.48626
Akr1a1	10515352	saddlebrown	0.859787	0.000335664	0.00418142	12.8015	12.147	12.3655	12.1773	0.571551	1.48612
Vhl	10540790	orange	0.524079	0.0802892	0.204149	9.44221	9.66804	8.46983	8.47413	0.571541	1.48611
X5730590G19Rik	10554325	green	0.551316	0.0631629	0.175927	8.09407	7.05289	7.51627	8.00091	0.570714	1.48526
Mrpl27	10380411	saddlebrown	0.767676	0.00355399	0.0238725	9.42051	8.71505	9.06056	8.77443	0.570494	1.48503
Pmf1	10499366	green	0.51853	0.0841303	0.209417	8.82241	7.71775	8.34722	8.69105	0.570397	1.48493
Pcyt1b	10600765	red	0.893038	9.19e-05	0.00163588	7.95766	7.59566	7.26857	7.2987	0.570016	1.48454
Spats2l	10346348	red	0.897407	7.52e-05	0.00137871	8.08567	7.62638	7.33512	7.58601	0.569836	1.48436
Coro7	10437399	saddlebrown	0.6696	0.017222	0.0751863	10.36	9.5043	9.99533	9.87085	0.569834	1.48435
Dnajc15	10421723	red	0.823994	0.000981867	0.0092261	9.69253	9.01805	8.9226	9.42819	0.56959	1.4841
Slc25a11	10387922	orange	0.607858	0.036013	0.121477	11.2289	11.3331	10.1557	10.4924	0.568517	1.483
Chchd5	10475981	red	0.903705	5.54e-05	0.00108295	9.18535	8.68584	8.44843	8.71745	0.568113	1.48258
Brcc3	10600512	red	0.916117	2.84e-05	0.000690281	9.9415	9.37392	9.37544	9.37239	0.567587	1.48204
Cdkl3	10375909	orange	0.545449	0.0666153	0.181746	7.90187	8.07331	6.9679	6.96169	0.567563	1.48202
Trappc2l	10576152	red	0.905611	5.03e-05	0.001018	10.1103	9.54156	9.35743	9.73081	0.567057	1.4815
Mbnl3	10604528	saddlebrown	0.543087	0.0680409	0.184214	8.27712	7.23835	7.81767	8.07467	0.566886	1.48132
Rpl39	10427266	lightcyan	0.585578	0.0454456	0.141855	13.5843	13.5058	12.1838	13.3639	0.566415	1.48084
Usp39	10545379	lightcyan	0.667105	0.0177976	0.0770189	10.5672	10.4777	9.41536	10.1093	0.566399	1.48082
X8430408G22Rik	10541071	red	0.83087	0.00081441	0.00802238	7.92724	7.48344	7.10958	7.48981	0.566301	1.48072
Neurl3	10353844	orange	0.745856	0.00534897	0.0326615	10.8945	10.7365	9.94845	10.3003	0.566116	1.48053
Hscb	10532504	red	0.83125	0.000805845	0.00795964	8.13527	7.52977	7.63315	7.5454	0.565832	1.48024
Gdpd5	10555205	orange	0.830193	0.000829838	0.0081522	8.34868	8.10515	7.5658	7.67779	0.565767	1.48017
Mthfd1l	10367641	green	0.45395	0.13824	0.287889	9.01598	7.96433	8.86057	8.52589	0.565718	1.48012
Fcer1g	10360070	orange	0.911006	3.78e-05	0.000832189	13.3033	12.9532	12.5479	12.7134	0.565117	1.47951
Fbxw11	10375103	orange	0.488069	0.107443	0.244699	10.1377	10.3949	9.27019	9.05341	0.564911	1.4793
Elk3	10371959	orange	0.523537	0.0806592	0.204707	10.4407	10.587	9.66134	9.38047	0.564475	1.47885
Dtx4	10466304	orange	0.294848	0.352192	0.522665	9.95642	11.2525	8.53434	8.39068	0.563907	1.47827
Ncl	10348070	steelblue	0.657428	0.0201638	0.0837425	11.1856	10.7022	10.8623	10.3008	0.563844	1.4782
Prim2	10353733	grey	0.833573	0.000755001	0.00757439	9.26333	8.59135	8.65936	8.84779	0.56383	1.47819
Cox6c	10400470	lightcyan	0.707339	0.0100839	0.0515571	12.614	12.3934	11.4795	12.2784	0.563625	1.47798
Gdi2	10403258	orange	0.787906	0.00233816	0.0175362	12.1556	11.9134	11.478	11.3852	0.563434	1.47778
Eif3g	10591357	orange	0.717337	0.00863494	0.0463728	10.6491	10.313	10.106	9.83966	0.562891	1.47723
Uqcr11	10359826	red	0.759421	0.00416847	0.027111	10.1741	9.66728	9.19447	9.97283	0.562614	1.47694
Psma6	10395816	steelblue	0.687096	0.0135624	0.0638491	11.1664	10.6058	10.8448	10.3623	0.562038	1.47635
Pik3c2a	10567173	lightcyan	0.647796	0.022739	0.0901767	10.0807	10.0483	8.89374	9.61405	0.561952	1.47627
Neil1	10593887	red	0.944306	3.84e-06	0.000171107	8.30478	7.75062	7.58019	7.89807	0.561815	1.47612
Cox18	10531208	red	0.862134	0.000309777	0.00394938	10.0271	9.5314	9.17867	9.6865	0.561609	1.47591
X1110018G07Rik	10401564	orange	0.654976	0.020798	0.0853825	11.0829	11.0843	10.0425	10.4373	0.561579	1.47588
Mlph	10348471	orange	0.297337	0.347948	0.518277	9.49223	10.8117	7.95623	8.0272	0.560501	1.47478
Vamp7	10607952	red	0.932888	9.57e-06	0.000310769	10.1105	9.60421	9.50547	9.54037	0.560483	1.47476
Anp32b	10504730	green	0.252496	0.428505	0.592801	10.406	9.03374	10.5782	9.927	0.559687	1.47395
Rnf25	10355628	orange	0.768831	0.00347388	0.0234852	9.85546	9.68213	8.99019	9.21547	0.559527	1.47379
Map2k3	10376733	steelblue	0.756796	0.00437978	0.028142	10.0894	9.75205	9.53549	9.30264	0.559379	1.47363
Eif3f	10556169	red	0.865591	0.000274493	0.00359219	12.3049	11.7262	11.8376	11.6737	0.559093	1.47334
Traf1	10481949	saddlebrown	0.588159	0.0442721	0.139517	7.98337	7.00285	7.5702	7.69982	0.559078	1.47333
Aim1	10362916	green	0.18806	0.558336	0.702767	9.19432	7.3848	9.39657	9.12437	0.559073	1.47332
Dctd	10571752	orange	0.77357	0.00315928	0.0219255	9.17629	8.92093	8.33693	8.59465	0.558791	1.47303
Bcl2l14	10542287	saddlebrown	0.796064	0.00195032	0.0154937	7.57839	6.83812	7.08085	7.14039	0.558601	1.47284
Tmem47	10600597	orange	0.227241	0.477531	0.637275	9.2707	11.7592	7.13032	7.24728	0.55843	1.47267
Gnl3l	10607302	steelblue	0.51436	0.0870968	0.21381	9.27635	8.88613	9.02734	8.24086	0.558238	1.47247
Zfp385a	10433104	lightcyan	0.590614	0.0431763	0.137213	10.3583	10.2981	9.00032	10.1019	0.55817	1.4724
Itk	10385428	red	0.889026	0.000109723	0.00182731	7.87402	7.20002	7.3536	7.39428	0.558052	1.47228
Fam54a	10361995	saddlebrown	0.46793	0.125005	0.270156	8.14663	7.07425	7.89778	7.79482	0.557685	1.47191
Pddc1	10569152	orange	0.78482	0.00249923	0.0183993	10.383	10.143	9.50236	9.83287	0.556879	1.47108
Osr2	10423654	red	0.89204	9.61e-05	0.00168583	7.88899	7.2055	7.32808	7.46291	0.556827	1.47103
Ceacam16	10560695	saddlebrown	0.736565	0.00629201	0.0369424	7.78076	6.99203	7.32606	7.35401	0.556729	1.47093
Slc39a6	10457872	red	0.897491	7.49e-05	0.00137556	9.05154	8.55461	8.45963	8.47139	0.556324	1.47052
Lrrtm2	10458247	orange	0.709286	0.00978856	0.0505464	7.88778	7.80422	6.97666	7.21396	0.556166	1.47036
Bambi	10453604	red	0.928852	1.27e-05	0.00037725	8.5744	8.18744	7.84821	8.02073	0.555602	1.46978
Gm11545	10390075	orange	0.536952	0.0718428	0.190512	8.41938	8.66637	7.25659	7.66862	0.555524	1.4697
Clip3	10551852	orange	0.409975	0.185627	0.347332	8.62846	9.22532	7.4325	7.56156	0.555338	1.46951
Pdgfb	10430660	orange	0.299996	0.343445	0.514245	9.97777	11.4283	8.26628	8.57277	0.555316	1.46949
Rpf1	10502714	lightcyan	0.694277	0.0122405	0.0592678	10.9844	10.8442	9.90267	10.5408	0.55522	1.46939
Panx1	10590983	saddlebrown	0.695065	0.0121014	0.0587727	8.8221	8.05123	8.51023	8.23956	0.555098	1.46927
Rad51c	10389627	saddlebrown	0.790714	0.00219854	0.0167874	7.80205	7.05471	7.39617	7.29074	0.554842	1.46901
Pcgf5	10462683	saddlebrown	0.619588	0.0316542	0.111657	9.0532	8.21697	8.77906	8.49908	0.554825	1.46899
Cdca8	10516246	green	0.446864	0.14528	0.297903	7.95464	6.78021	7.61432	7.80659	0.554269	1.46842
Cntn1	10426397	orange	0.392893	0.206443	0.370045	8.0502	8.73995	6.82541	6.92303	0.554071	1.46822
Rhog	10566132	steelblue	0.811019	0.00136905	0.0118727	11.8268	11.4091	11.334	11.0756	0.553894	1.46804
Ncaph	10487340	orange	0.807393	0.00149574	0.0126693	9.45526	9.09641	8.56243	9.04549	0.553818	1.46797
Col4a2	10570068	saddlebrown	0.874783	0.000195753	0.00280476	8.34385	7.65429	7.7929	7.92376	0.553538	1.46768
Suz12	10379346	orange	0.810211	0.00139652	0.0120342	10.4197	10.1804	9.54542	9.87298	0.553427	1.46757
Podxl	10543791	orange	0.534181	0.0736069	0.193305	8.45312	8.604	7.48696	7.60983	0.552853	1.46698
Taf9b	10606315	orange	0.55975	0.05842	0.167211	9.60704	9.78583	8.63967	8.73886	0.552249	1.46637
Cdh6	10427862	red	0.936002	7.59e-06	0.000270706	7.96496	7.41309	7.35989	7.46522	0.552227	1.46635
Pafah1b3	10561017	red	0.864743	0.000282842	0.00368372	9.1825	8.80021	8.41261	8.67849	0.552064	1.46618
Bex1	10606868	red	0.929286	1.24e-05	0.000368147	6.72034	6.27407	6.09421	6.1395	0.551076	1.46518
Eif2s3x	10605740	red	0.855722	0.00038446	0.00459845	11.7084	11.235	11.0735	11.1636	0.551052	1.46515
Atp6ap2	10598664	orange	0.448181	0.143955	0.296105	11.4829	11.5025	11.0177	10.2752	0.551033	1.46513
Mid1	10603208	orange	0.42542	0.167974	0.326374	9.41997	9.88807	8.15508	8.56518	0.550525	1.46462
Klhl4	10601519	red	0.875509	0.000190385	0.00275693	7.36954	6.95618	6.77832	6.72265	0.550493	1.46459
Klf6	10403352	orange	0.404681	0.191933	0.355088	11.5772	11.9594	10.677	10.4452	0.549992	1.46408
Fam149a	10578477	orange	0.644344	0.0237178	0.0926809	8.49153	8.50256	7.60553	7.71732	0.549726	1.46381
Lrrc41	10507238	steelblue	0.857846	0.000358325	0.00436841	10.1312	9.76926	9.54168	9.43361	0.54969	1.46377
Slc38a7	10580957	orange	0.564869	0.0556656	0.161776	9.89624	9.90294	9.22203	8.91514	0.549536	1.46362
Mcoln1	10569771	lightcyan	0.655039	0.0207814	0.0853739	11.0906	10.9408	9.87036	10.8119	0.549513	1.46359
Tmx4	10488020	orange	0.334087	0.288535	0.459041	10.1307	11.0889	8.83008	8.82457	0.54949	1.46357
Slc30a1	10352777	orange	0.747841	0.00516212	0.031819	9.06592	8.71879	8.48137	8.34934	0.549419	1.4635
Spata2	10489904	orange	0.791312	0.00216964	0.0166161	9.04954	8.75792	8.43692	8.30695	0.548941	1.46301
Romo1	10477808	lightcyan	0.778162	0.00287562	0.0203463	10.8264	10.52	9.82789	10.4854	0.548621	1.46269
Sirt1	10369738	orange	0.661317	0.0191867	0.0811573	9.31603	9.15417	8.67448	8.47531	0.548046	1.4621
Zfp946	10442270	orange	0.787157	0.00237647	0.0177262	8.35115	8.13627	7.61273	7.66074	0.547897	1.46195
Nek2	10352767	saddlebrown	0.507842	0.0918758	0.221246	8.17564	7.19943	7.98018	7.70383	0.547825	1.46188
Fam171b	10473312	orange	0.253283	0.427017	0.591719	8.72165	10.8109	6.71245	6.99972	0.547276	1.46132
Prr5l	10485378	green	0.366924	0.240703	0.406398	8.72238	7.3884	8.3392	8.79774	0.547267	1.46131
Gm614	10606009	red	0.931695	1.04e-05	0.000330793	7.5421	6.93551	7.00683	7.04322	0.546911	1.46095
Oas1b	10525158	saddlebrown	0.69018	0.0129823	0.0620039	8.33077	7.46636	7.77481	8.11089	0.546754	1.46079
Snord35a	10563108	orange	0.554066	0.0615882	0.173157	8.86441	8.71997	8.38118	7.85191	0.546727	1.46077
Gdf15	10579331	orange	0.353572	0.259546	0.427255	8.95196	9.88664	7.53638	7.79277	0.5467	1.46074
Cdc25c	10458195	saddlebrown	0.738561	0.00607958	0.035991	7.50435	6.71593	7.0523	7.10528	0.546508	1.46055
Antxr1	10545974	orange	0.570891	0.0525428	0.156635	7.91995	8.05222	6.95391	7.1161	0.545876	1.45991
Zfp677	10442194	red	0.929348	1.23e-05	0.00036759	7.93478	7.51314	7.25228	7.40145	0.545823	1.45985
Zfp141	10536061	grey	0.443573	0.148627	0.301527	9.18445	9.51818	7.96932	8.42875	0.545697	1.45972
Dtl	10361110	green	0.33754	0.28327	0.453156	8.35006	6.99603	8.14476	8.27451	0.54496	1.45898
Ddx52	10379779	steelblue	0.84293	0.000574778	0.00621449	9.56892	9.13031	9.09979	8.84187	0.544935	1.45895
Myl12a	10452643	steelblue	0.812975	0.00130421	0.0114161	10.4185	10.0998	9.84922	9.67201	0.544833	1.45885
Dap	10423498	red	0.755831	0.00445952	0.0284849	11.0844	10.4116	10.2588	10.949	0.544634	1.45865
Rasip1	10553042	orange	0.825595	0.00094068	0.0089344	7.89731	7.57517	7.18295	7.30051	0.544434	1.45845
X1810055G02Rik	10460196	red	0.923521	1.81e-05	0.000504165	8.91709	8.43775	8.2591	8.42165	0.544258	1.45827
Vps25	10381304	orange	0.877794	0.000174237	0.00259565	11.3831	10.998	10.5929	10.9259	0.544195	1.45821
Mapk1ip1l	10414355	red	0.964924	3.94e-07	3.73e-05	11.5326	11.0594	10.8788	11.0273	0.54404	1.45805
Tmem62	10475247	orange	0.785265	0.00247553	0.0182642	8.9847	8.70466	8.04525	8.57368	0.543503	1.45751
Fam174a	10348917	red	0.8921	9.59e-05	0.00168405	9.29046	8.85844	8.60369	8.77933	0.543312	1.45731
Rbbp6	10557206	red	0.875396	0.000191215	0.00276525	9.88518	9.51377	9.14674	9.36529	0.543246	1.45725
D330028D13Rik	10538214	red	0.952761	1.71e-06	9.95e-05	8.07052	7.61317	7.34036	7.62856	0.543159	1.45716
H2.DMb2	10444236	green	0.258232	0.417725	0.583453	11.1412	9.7034	11.1568	10.9352	0.542765	1.45676
Plekhm2	10517996	orange	0.647945	0.0226975	0.0901516	9.60972	9.57684	8.80416	8.82095	0.542405	1.4564
Tceb3	10517443	steelblue	0.81357	0.00128495	0.0113332	10.2383	9.83154	9.74311	9.51314	0.542399	1.45639
Eid3	10365286	orange	0.450847	0.141295	0.29207	8.02688	8.32132	7.17767	6.9549	0.542244	1.45624
X6720456B07Rik	10540785	lightcyan	0.604248	0.037437	0.124839	12.3518	12.4624	11.226	11.7419	0.541707	1.45569
Syt11	10499431	orange	0.324842	0.302903	0.474256	9.18543	10.2929	7.75633	7.88209	0.541663	1.45565
Rab5c	10391242	red	0.960721	6.89e-07	5.32e-05	12.0119	11.5	11.3201	11.5916	0.54131	1.45529
Nrbf2	10369774	lightcyan	0.458557	0.133782	0.28205	10.7574	11.1586	9.09109	10.3988	0.54126	1.45524
Rhbdf2	10393341	green	0.434335	0.158285	0.314054	9.80338	8.79086	9.71066	9.28514	0.54116	1.45514
Slc36a4	10583326	steelblue	0.69504	0.0121058	0.0587727	10.2727	9.74806	9.9529	9.49419	0.540958	1.45494
Cuedc2	10468200	orange	0.819261	0.00111174	0.0100333	10.3548	10.0409	9.74795	9.65359	0.540644	1.45462
Zfp462	10505073	orange	0.731974	0.00680167	0.0391159	7.94084	7.82342	7.15132	7.22697	0.540274	1.45425
Psmb9	10450145	green	0.240971	0.450565	0.613253	10.5143	9.08239	10.6498	10.1901	0.540166	1.45414
Pik3cb	10595924	orange	0.51673	0.0854023	0.211199	10.3731	10.3452	9.84985	9.3039	0.540079	1.45405
E430025E21Rik	10428877	saddlebrown	0.873195	0.000207906	0.00294015	10.9607	10.2973	10.3276	10.6374	0.53992	1.45389
Gga2	10567626	steelblue	0.85476	0.000396776	0.00471063	9.08967	8.67198	8.58023	8.39769	0.539702	1.45367
Prkcdbp	10566454	orange	0.627922	0.0287966	0.104702	8.55904	8.57641	7.69549	7.78679	0.539476	1.45344
Yif1b	10551724	orange	0.655151	0.0207523	0.0853739	10.8614	10.8465	9.96231	10.1602	0.538411	1.45237
Hsd17b7	10359917	orange	0.677932	0.015399	0.0696192	8.63899	8.36111	8.14036	7.80137	0.538041	1.452
Snrpe	10357808	saddlebrown	0.688351	0.013324	0.063109	10.2064	9.37236	9.81585	9.81701	0.537973	1.45193
Dusp19	10473224	orange	0.802335	0.00168729	0.013901	8.68476	8.42442	7.97615	8.04214	0.537189	1.45114
Adssl1	10398859	green	0.217586	0.496927	0.65314	10.4148	8.78607	10.5046	10.3423	0.537152	1.45111
Atp6v1g1	10482330	steelblue	0.722682	0.00792737	0.0437858	10.6006	10.2058	10.1895	9.79521	0.537078	1.45103
Med15	10438198	saddlebrown	0.77985	0.00277634	0.0198898	10.5091	9.78252	10.0576	10.0762	0.537022	1.45097
Cnr2	10509122	orange	0.72561	0.00755862	0.0422839	8.18204	7.8512	7.67477	7.41083	0.53644	1.45039
Iars2	10360884	steelblue	0.79533	0.00198303	0.0156272	9.64819	9.15625	9.25258	8.92665	0.536357	1.45031
Rrad	10581151	orange	0.456269	0.135984	0.284662	8.54604	8.75228	7.83739	7.43966	0.536263	1.45021
Gng12	10538842	orange	0.720527	0.00820716	0.0446041	11.8457	11.5808	10.8546	11.4935	0.536033	1.44998
Hint1	10376196	saddlebrown	0.805128	0.00157936	0.0132221	10.9324	10.1908	10.4043	10.5941	0.535972	1.44992
Mcm4	10437945	green	0.454096	0.138097	0.287702	9.49727	8.34808	9.05455	9.48414	0.535019	1.44896
Psmd12	10382139	steelblue	0.51877	0.0839612	0.20923	10.0796	9.67405	9.84684	9.11311	0.534917	1.44886
Id2	10399691	lightcyan	0.598943	0.0396012	0.130037	12.7582	12.7395	11.5099	12.4209	0.534766	1.44871
Cep55	10462866	green	0.360191	0.2501	0.416897	8.00128	6.77473	7.84139	7.78375	0.534655	1.4486
Cdk5	10528583	orange	0.57422	0.0508705	0.153219	10.0961	9.84825	9.71253	9.12369	0.534622	1.44856
Lass6	10472501	green	0.238094	0.456155	0.617985	11.5432	9.77549	11.1993	12.0518	0.534369	1.44831
Ppt2	10450226	red	0.893441	9.03e-05	0.00160903	10.0369	9.63764	9.3569	9.51376	0.53416	1.4481
Kif15	10590494	green	0.463725	0.128894	0.275442	8.25095	7.19471	7.95883	7.99728	0.534005	1.44794
Smc2	10504957	green	0.424145	0.16939	0.327767	9.05229	7.91938	8.8019	8.83537	0.533406	1.44734
Cbx5	10433088	orange	0.851224	0.00044471	0.00512311	9.85512	9.51364	9.11003	9.34164	0.533349	1.44728
Atf6	10359982	red	0.92959	1.21e-05	0.000362481	10.828	10.4506	10.1904	10.2436	0.533164	1.4471
Cetn2	10604974	orange	0.616096	0.0329098	0.114563	9.14319	8.97665	8.63233	8.22142	0.533053	1.44699
X6230409E13Rik	10503593	orange	0.785978	0.00243785	0.0180203	7.72018	7.44782	7.03669	7.07825	0.532591	1.44652
Erg	10441093	orange	0.853875	0.000408384	0.00481167	7.91225	7.58667	7.25147	7.30145	0.532392	1.44632
Mfsd1	10492499	black	0.440435	0.151864	0.305273	11.7035	11.0195	11.6607	10.8332	0.532372	1.44631
Abhd6	10412607	orange	0.335562	0.286279	0.456225	9.49295	10.2133	8.44462	8.22636	0.531516	1.44545
Cdk4	10366814	red	0.927132	1.43e-05	0.000412593	11.9375	11.3499	11.3636	11.5052	0.53122	1.44515
Arhgdia	10393836	red	0.92458	1.69e-05	0.000474111	12.5171	12.1301	11.8754	11.9532	0.530848	1.44478
Lrpap1	10529445	red	0.954785	1.38e-06	8.57e-05	11.5463	11.01	10.9876	11.0493	0.530674	1.4446
Srpk1	10449471	orange	0.755491	0.00448783	0.0286079	10.2688	10.0855	9.57398	9.5568	0.530023	1.44395
Plxnd1	10547100	green	0.235801	0.460633	0.621898	10.2891	8.43173	9.66613	11.1797	0.52985	1.44378
Tmem2	10462005	green	0.348416	0.267045	0.4354	9.16507	8.06068	9.16708	8.67843	0.529672	1.4436
Gatad2b	10493758	lightcyan	0.547313	0.0655044	0.179916	11.6409	11.6434	10.2344	11.4569	0.529391	1.44332
Rpl34	10407319	lightcyan	0.559345	0.0586418	0.167647	12.9754	12.6297	11.6357	13.074	0.528897	1.44283
Fam101b	10388488	orange	0.800794	0.00174924	0.0142923	8.55609	8.22525	7.84929	8.00784	0.52863	1.44256
Trappc2	10518167	orange	0.498368	0.0991307	0.232467	10.5965	10.9438	9.26381	9.99714	0.528242	1.44217
Sdcbp	10503134	red	0.904467	5.33e-05	0.00105575	12.5913	12.1886	12.0364	11.9647	0.528089	1.44202
Gorasp2	10472724	red	0.929987	1.18e-05	0.000357384	11.3771	10.9908	10.6425	10.914	0.527957	1.44189
Cd27	10547985	saddlebrown	0.882645	0.000143502	0.00225193	7.68643	7.0375	7.10209	7.33707	0.527538	1.44147
Ttc35	10423941	lightcyan	0.65939	0.0196664	0.0824487	11.8569	11.8414	10.8455	11.3019	0.527266	1.44119
X5730508B09Rik	10502071	green	0.558333	0.0591992	0.168544	9.03246	8.07071	8.59733	8.84755	0.527263	1.44119
Fcgr3	10360040	orange	0.797677	0.00187986	0.0150248	12.615	12.3698	11.7266	12.1667	0.527262	1.44119
Vmn1r132	10560767	red	0.917	2.7e-05	0.000663155	6.8223	6.19787	6.32168	6.36568	0.527218	1.44115
Ybx1	10515878	green	0.402699	0.194327	0.357905	11.7225	10.6098	11.5896	11.3884	0.526558	1.44049
Ehd4	10486396	orange	0.55255	0.0624525	0.174594	11.2179	11.1945	10.6412	10.2404	0.525908	1.43984
Snord32a	10563114	lightcyan	0.574585	0.0506895	0.152849	10.2219	10.1285	8.86428	10.0954	0.525863	1.43979
Gjc1	10391762	orange	0.767679	0.00355385	0.0238725	7.51938	7.1912	6.99742	6.79237	0.525718	1.43965
Slc38a3	10596718	orange	0.266649	0.402156	0.569194	9.10844	10.8253	7.4104	7.5129	0.52558	1.43951
Bloc1s1	10373594	red	0.745473	0.00538554	0.032811	10.7724	10.1672	9.93392	10.6406	0.525196	1.43913
Crmp1	10521498	orange	0.835491	0.00071492	0.00733467	7.615	7.32946	6.91686	7.02308	0.525193	1.43913
Cyth3	10527233	orange	0.639681	0.0250879	0.0955626	10.1326	10.1602	9.17591	9.4875	0.524723	1.43866
Gtpbp1	10425302	orange	0.664823	0.0183361	0.0786918	10.6268	10.5831	9.85086	9.87256	0.52465	1.43858
Fblim1	10517967	green	0.383584	0.218361	0.383321	9.48769	8.45471	9.4628	8.97182	0.524586	1.43852
Igf2bp2	10438603	orange	0.76305	0.00388923	0.0255638	7.84724	7.60809	7.23444	7.12569	0.524503	1.43844
Jak3	10572693	orange	0.787358	0.00236615	0.0177095	9.74275	9.56539	8.97493	9.11525	0.524221	1.43816
Vrk3	10552725	orange	0.847848	0.000494549	0.00554456	9.80564	9.5444	9.14943	9.15092	0.524056	1.43799
AI413582	10443199	red	0.93726	6.89e-06	0.000257249	9.20293	8.68398	8.62863	8.725	0.523726	1.43766
Hmgb2	10510172	green	0.373372	0.231901	0.397027	10.3917	9.17439	10.0742	10.3561	0.523515	1.43745
Tagap	10441601	orange	0.267671	0.400285	0.567771	11.0734	12.6262	9.34225	9.68196	0.523231	1.43717
X2810407C02Rik	10492220	orange	0.540817	0.0694311	0.18662	11.4452	11.2568	11.0561	10.4543	0.522815	1.43676
Enpp2	10428619	orange	0.229075	0.473888	0.633891	8.96479	11.1905	7.00591	7.12968	0.522778	1.43672
Dpp7	10480699	steelblue	0.78377	0.00255594	0.0187187	10.5043	10.1334	10.0298	9.78196	0.522593	1.43653
Ssr2	10493259	red	0.90781	4.48e-05	0.000934342	11.5175	11.0621	10.8618	11.0638	0.52162	1.43557
Prkaa1	10422707	red	0.932487	9.86e-06	0.000317104	10.7223	10.2802	10.1923	10.1306	0.521316	1.43526
Ctns	10388241	orange	0.348444	0.267005	0.4354	10.4405	10.9383	9.72654	9.09413	0.520813	1.43476
Pilra	10534927	green	0.23176	0.468576	0.62934	11.6666	10.037	11.5811	11.8195	0.520727	1.43468
Tpp1	10566529	orange	0.613791	0.033758	0.116361	11.8292	11.8076	11.1489	10.9695	0.520558	1.43451
Mafk	10526961	orange	0.53765	0.0714032	0.189717	9.1871	9.16014	8.65112	8.18904	0.520338	1.43429
Tob2	10430770	steelblue	0.833781	0.000750566	0.00755199	8.63011	8.25319	8.14679	7.92957	0.520258	1.43421
Polr2j	10526482	lightcyan	0.702208	0.0108942	0.0544858	10.369	10.0026	9.32822	10.2157	0.520129	1.43408
Des	10347583	red	0.859582	0.000338009	0.00419617	7.80093	7.24127	7.22425	7.37716	0.520043	1.434
Clec14a	10400510	red	0.921191	2.1e-05	0.000550366	7.57222	7.0762	7.06556	7.01542	0.519831	1.43379
Adam19	10375402	saddlebrown	0.689591	0.0130917	0.0623923	8.38247	7.62863	8.01145	7.94962	0.51924	1.4332
Stab1	10418506	orange	0.287799	0.364358	0.534087	10.8603	11.7205	10.0207	9.28294	0.518961	1.43292
Atg10	10410959	lightcyan	0.769825	0.003406	0.0232227	9.6245	9.4198	8.71754	9.18004	0.518713	1.43268
Shroom4	10598240	red	0.890643	0.000102242	0.0017649	7.50249	7.15654	6.79245	7.00347	0.518339	1.4323
Lrrc61	10538087	orange	0.776174	0.00299591	0.0209791	9.31153	9.08991	8.48973	8.80053	0.51814	1.43211
X2310036O22Rik	10573515	orange	0.731518	0.00685385	0.0393328	11.7237	11.6025	10.8372	11.1798	0.51717	1.43114
Psmf1	10488575	red	0.954946	1.36e-06	8.47e-05	10.0543	9.60893	9.43322	9.57043	0.516802	1.43078
Cspg4	10585588	red	0.867562	0.000255832	0.00340119	8.01203	7.62891	7.22986	7.62715	0.516721	1.4307
Eepd1	10583920	red	0.853753	0.000409997	0.00481738	9.00871	8.4114	8.5715	8.49381	0.516474	1.43045
X1600021P15Rik	10438815	orange	0.820596	0.00107382	0.00977222	8.16869	7.90277	7.40947	7.64483	0.516336	1.43032
Stat3	10391301	steelblue	0.777841	0.00289477	0.020442	11.6716	11.3596	11.1789	10.9288	0.515786	1.42977
Ptpn12	10528268	saddlebrown	0.66721	0.0177732	0.0769712	10.6798	9.83763	10.2304	10.4248	0.515538	1.42953
Vsig2	10584325	red	0.898445	7.16e-05	0.00132386	8.09195	7.62244	7.56166	7.54579	0.515322	1.42931
Ube2r2	10504047	red	0.777045	0.00294276	0.0206502	10.8456	10.3775	9.95975	10.6549	0.514861	1.42886
Hspb8	10533050	orange	0.516012	0.0859131	0.211909	8.1871	8.36401	7.30462	7.34936	0.51443	1.42843
Etf1	10458213	steelblue	0.358716	0.252188	0.419221	10.6779	10.4136	10.5844	9.49282	0.514246	1.42825
Gm7367	10553831	red	0.688162	0.0133597	0.0632505	10.035	9.36163	9.2397	9.96241	0.513794	1.4278
Clec1a	10548367	red	0.883169	0.000140456	0.00222015	7.51601	7.09997	6.87936	7.02748	0.513746	1.42775
Cyp51	10527920	orange	0.615001	0.0333107	0.115311	8.36556	8.205	7.84147	7.50962	0.513532	1.42754
G6pc3	10381539	orange	0.478295	0.115747	0.256626	10.6722	10.985	9.77272	9.71965	0.513066	1.42708
Psenen	10512125	orange	0.629613	0.0282405	0.103687	12.8184	12.8691	11.9308	12.1161	0.51306	1.42707
Asna1	10580300	saddlebrown	0.744302	0.00549872	0.0332411	10.5108	9.85674	10.1547	9.98239	0.512828	1.42684
Tlr13	10601385	orange	0.646835	0.0230085	0.0909447	11.9134	11.922	11.0108	11.2691	0.512769	1.42679
Mtap6	10555197	red	0.92053	2.18e-05	0.00056365	8.04649	7.61756	7.40519	7.57912	0.512536	1.42656
X4930547N16Rik	10371591	saddlebrown	0.447503	0.144636	0.296833	7.85619	6.82813	7.67236	7.5312	0.512299	1.42632
Hspa2	10396652	orange	0.668714	0.0174249	0.0757447	8.27413	8.22749	7.42172	7.6381	0.51169	1.42572
X1700017B05Rik	10593913	orange	0.311157	0.324888	0.49616	10.1866	11.2226	8.95824	8.84539	0.5112	1.42524
Pigz	10434993	red	0.873983	0.000201804	0.00286879	8.92028	8.37204	8.43495	8.42108	0.510925	1.42496
X2410003K15Rik	10538201	lightcyan	0.656895	0.0203004	0.0841338	9.57303	9.33027	8.45493	9.40117	0.510904	1.42494
Ptpn1	10478897	steelblue	0.846034	0.000523058	0.00578075	11.4358	10.9226	11.008	10.8442	0.510893	1.42493
Nudt9	10523674	orange	0.780408	0.00274415	0.0197242	10.1265	9.85062	9.56323	9.43347	0.51068	1.42472
Gm6623	10445006	orange	0.748763	0.00507701	0.0314923	10.1743	9.97125	9.5726	9.44764	0.510456	1.4245
Plagl2	10488697	red	0.845541	0.000531015	0.00584493	9.8957	9.49885	9.07059	9.58879	0.509616	1.42367
Tor1aip2	10350790	orange	0.60321	0.0378536	0.125812	9.46239	9.13688	9.13206	8.58953	0.509571	1.42363
Mapk6	10594988	orange	0.540339	0.0697262	0.187074	10.5149	10.6186	9.80579	9.59167	0.509539	1.42359
Csrnp2	10432593	orange	0.642172	0.024349	0.094066	8.55382	8.54602	7.72758	7.86026	0.509196	1.42326
Tex264	10596533	red	0.935362	7.97e-06	0.000276657	10.1089	9.69952	9.42952	9.67077	0.508997	1.42306
Fmnl3	10432439	orange	0.259719	0.414954	0.580523	9.57594	10.9768	8.29195	7.93459	0.508166	1.42224
Mmp15	10574350	orange	0.626277	0.0293453	0.105999	8.0327	8.03534	7.19826	7.34049	0.508003	1.42208
Eif2c2	10429327	red	0.81647	0.00119426	0.0106543	10.4118	9.90202	9.65469	10.1562	0.507492	1.42158
Lysmd3	10406419	red	0.934475	8.52e-06	0.000289422	9.07329	8.69377	8.4178	8.58699	0.507109	1.4212
Kif22	10568150	green	0.262571	0.409662	0.576112	8.33326	7.01108	8.38566	8.08254	0.506839	1.42093
Susd2	10369932	red	0.875817	0.000188145	0.0027354	7.72137	7.33919	7.13033	7.17445	0.506711	1.42081
Mpeg1	10461721	orange	0.64004	0.0249804	0.0953534	12.7851	12.7031	12.1828	11.9495	0.506652	1.42075
Dgke	10389738	red	0.900658	6.44e-05	0.00121094	7.69951	7.2432	7.21913	7.11698	0.506412	1.42051
Ube2g1	10378114	orange	0.769964	0.00339657	0.0231729	9.97442	9.80418	9.16086	9.43957	0.506217	1.42032
Tlr7	10607870	orange	0.401212	0.196135	0.359388	11.3135	11.9931	10.0239	10.4052	0.506127	1.42023
Stra13	10393917	red	0.714036	0.00909494	0.048224	10.4791	9.9891	9.56578	10.3643	0.506078	1.42018
Hist1h2af	10404026	green	0.222824	0.486361	0.643686	11.421	9.88211	11.3879	11.4754	0.505882	1.41999
Ndufb9	10424340	lightcyan	0.590328	0.043303	0.13739	10.7764	10.5554	9.54314	10.7141	0.505536	1.41965
Cd22	10562132	green	0.210655	0.511064	0.665021	9.47178	8.17246	9.70283	9.02354	0.505505	1.41962
Irf6	10352815	red	0.947614	2.84e-06	0.000139271	7.87554	7.35996	7.29145	7.45904	0.505393	1.41951
Coq5	10524668	orange	0.787972	0.00233476	0.0175295	9.85465	9.49011	9.06327	9.49462	0.505321	1.41944
Pcdh15	10363921	red	0.92056	2.18e-05	0.00056365	7.51538	7.11163	6.88196	7.03682	0.505247	1.41937
Tmem120b	10525473	orange	0.730463	0.00697595	0.0398443	8.98361	8.80572	8.34161	8.28817	0.505112	1.41923
Slc9a7	10603814	orange	0.398002	0.200075	0.363529	9.29497	9.67019	8.55581	8.14367	0.505078	1.4192
Mmrn2	10414102	orange	0.750912	0.00488283	0.0306764	7.80242	7.56483	7.01816	7.30911	0.505055	1.41918
Lcorl	10529923	lightcyan	0.636126	0.0261704	0.0983278	8.61937	8.64162	7.61874	8.0852	0.504179	1.41832
Cd81	10559261	orange	0.437574	0.154854	0.309168	13.0413	13.5956	11.7121	12.304	0.50408	1.41822
Sap30bp	10382701	orange	0.564702	0.0557541	0.16187	9.85816	9.70074	9.44022	8.92133	0.504066	1.4182
[truncated: 8,876 more rows]
