# Supplementary material for: Glioma-Associated Microglia/Macrophages Display an Expression Profile Different from M1 and M2 Polarization and Highly Express Gpnmb and Spp1
Source: PLoS One. 2015 Feb 6;10(2):e0116644. doi: 10.1371/journal.pone.0116644 (PMC4320099; doi:10.1371/journal.pone.0116644)
Supplement: S4 Table — (XLSX) [file pone.0116644.s008.xlsx]

## Sheet: final_sig_file_1409044162
User file and parameters: User file: textAreaUpload.txt, Organism: mmusculus, Id Type: affy_mogene_1_0_st_v1, Ref Set: affy_mogene_1_0_st_v1, Significance Level: .000001, Statistics Test: Hypergeometric, MTC: BH, Minimum: 2
The results for each enriched GO category are listed in this table. For each GO category, the first row lists its sub-root
(biological process, molecular function, or cellular component), category name, and corresponding GO ID. The second row lists
number of reference genes in the category (C), number of genes in the gene set and also in the category (O), expected number in the
category (E), Ratio of enrichment (R), p value from hypergeometric test (rawP), and p value adjusted by the multiple test adjustment (adjP).
Finally, genes in the category are listed. For each gene, the table lists the user uploaded ID and value (optional), Entrez ID,
Ensembl Gene Stable ID, Gene symbol, and description.
biological process	immune system process	GO:0002376
C=1237;O=102;E=26.32;R=3.88;rawP=5.56e-34;adjP=1.21e-30
10382106	NA	Gm885	predicted gene 885	380732	ENSMUSG00000040528
10548345	NA	Klrk1	killer cell lectin-like receptor subfamily K, member 1	27007	ENSMUSG00000030149
10533720	NA	Niacr1	niacin receptor 1	80885	ENSMUSG00000045502
10584841	NA	Amica1	adhesion molecule, interacts with CXADR antigen 1	270152	ENSMUSG00000048534
10579532	NA	Bst2	bone marrow stromal cell antigen 2	69550	ENSMUSG00000046718
10513729	NA	Tnfsf8	tumor necrosis factor (ligand) superfamily, member 8	21949	ENSMUSG00000028362
10435704	NA	Cd80	CD80 antigen	12519	ENSMUSG00000075122
10483110	NA	Ifih1	interferon induced with helicase C domain 1	71586	ENSMUSG00000026896
10357472	NA	Cxcr4	chemokine (C-X-C motif) receptor 4	12767	ENSMUSG00000045382
10477717	NA	Procr	protein C receptor, endothelial	19124	ENSMUSG00000027611
10496569	NA	Gbp7	guanylate binding protein 7	229900	ENSMUSG00000040253
10531980	NA	Gbp9	guanylate-binding protein 9	236573	ENSMUSG00000029298
10566050	NA	Il18bp	interleukin 18 binding protein	16068	ENSMUSG00000070427
10542164	NA	Clec12a	C-type lectin domain family 12, member a	232413	ENSMUSG00000053063
10389207	NA	Ccl5	chemokine (C-C motif) ligand 5	20304	ENSMUSG00000035042
10492428	NA	Tiparp	TCDD-inducible poly(ADP-ribose) polymerase	99929	ENSMUSG00000034640
10462390	NA	Cd274	CD274 antigen	60533	ENSMUSG00000016496
10596637	NA	Mapkapk3	mitogen-activated protein kinase-activated protein kinase 3	102626	ENSMUSG00000032577
10450344	NA	C2	complement component 2 (within H-2S)	12263	ENSMUSG00000024371
10471912	NA	Kynu	kynureninase (L-kynurenine hydrolase)	70789	ENSMUSG00000026866
10445293	NA	Pla2g7	phospholipase A2, group VII (platelet-activating factor acetylhydrolase, plasma)	27226	ENSMUSG00000023913
10531407	NA	Cxcl9	chemokine (C-X-C motif) ligand 9	17329	ENSMUSG00000029417
10484987	NA	Nr1h3	nuclear receptor subfamily 1, group H, member 3	22259	ENSMUSG00000002108
10524631	NA	Oasl1	2'-5' oligoadenylate synthetase-like 1	231655	ENSMUSG00000041827
10490150	NA	Zbp1	Z-DNA binding protein 1	58203	ENSMUSG00000027514
10366586	NA	Ifng	interferon gamma	15978	ENSMUSG00000055170
10522530	NA	Kit	kit oncogene	16590	ENSMUSG00000005672
10360382	NA	Ifi204	interferon activated gene 204	15951	ENSMUSG00000073489
10496539	NA	Gbp5	guanylate binding protein 5	229898	ENSMUSG00000040264
10531126	NA	Igj	immunoglobulin joining chain	16069	ENSMUSG00000067149
10577757	NA	Adam9	a disintegrin and metallopeptidase domain 9 (meltrin gamma)	11502	ENSMUSG00000031555
10462398	NA	Pdcd1lg2	programmed cell death 1 ligand 2	58205	ENSMUSG00000016498
10401673	NA	Tgfb3	transforming growth factor, beta 3	21809	ENSMUSG00000021253
10351477	NA	Sh2d1b1	SH2 domain protein 1B1	26904	ENSMUSG00000096334
10425161	NA	Lgals1	lectin, galactose binding, soluble 1	16852	ENSMUSG00000068220
10475866	NA	Bcl2l11	BCL2-like 11 (apoptosis facilitator)	12125	ENSMUSG00000027381
10346191	NA	Stat1	signal transducer and activator of transcription 1	20846	ENSMUSG00000026104
10420308	NA	Gzmb	granzyme B	14939	ENSMUSG00000015437
10533213	NA	Oas3	2'-5' oligoadenylate synthetase 3	246727	ENSMUSG00000032661
10444229	NA	H2-DMa	histocompatibility 2, class II, locus DMa	14998	ENSMUSG00000037649
10391207	NA	Dhx58	DEXH (Asp-Glu-X-His) box polypeptide 58	80861	ENSMUSG00000017830
10379228	NA	Nos2	nitric oxide synthase 2, inducible	18126	ENSMUSG00000020826
10531972	NA	Gbp8	guanylate-binding protein 8	76074	ENSMUSG00000034438
10360173	NA	Slamf7	SLAM family member 7	75345	ENSMUSG00000038179
10554240	NA	Isg20	interferon-stimulated protein	57444	ENSMUSG00000039236
10451287	NA	Isg15	ISG15 ubiquitin-like modifier	100038882	ENSMUSG00000035692
10576971	NA	Irs2	insulin receptor substrate 2	384783	ENSMUSG00000038894
10569102	NA	Irf7	interferon regulatory factor 7	54123	ENSMUSG00000025498
10349603	NA	Il10	interleukin 10	16153	ENSMUSG00000016529
10577315	NA	Angpt2	angiopoietin 2	11601	ENSMUSG00000031465
10456296	NA	Malt1	mucosa associated lymphoid tissue lymphoma translocation gene 1	240354	ENSMUSG00000032688
10568873	NA	Adam8	a disintegrin and metallopeptidase domain 8	11501	ENSMUSG00000025473
10349648	NA	Ctse	cathepsin E	13034	ENSMUSG00000004552
10538590	NA	Herc6	hect domain and RLD 6	67138	ENSMUSG00000029798
10462618	NA	Ifit3	interferon-induced protein with tetratricopeptide repeats 3	15959	ENSMUSG00000074896
10356082	NA	Plscr1	phospholipid scramblase 1	22038	ENSMUSG00000032369
10548375	NA	Clec7a	C-type lectin domain family 7, member a	56644	ENSMUSG00000079293
10346790	NA	Ctla4	cytotoxic T-lymphocyte-associated protein 4	12477	ENSMUSG00000026011
10541605	NA	Clec4n	C-type lectin domain family 4, member n	56620	ENSMUSG00000023349
10396421	NA	Hif1a	hypoxia inducible factor 1, alpha subunit	15251	ENSMUSG00000021109
10561104	NA	Axl	AXL receptor tyrosine kinase	26362	ENSMUSG00000002602
10439527	NA	Tigit	T cell immunoreceptor with Ig and ITIM domains	100043314	ENSMUSG00000071552
10521678	NA	Cd38	CD38 antigen	12494	ENSMUSG00000029084
10462613	NA	Ifit2	interferon-induced protein with tetratricopeptide repeats 2	15958	ENSMUSG00000045932
10523717	NA	Spp1	secreted phosphoprotein 1	20750	ENSMUSG00000029304
10498350	NA	P2ry14	purinergic receptor P2Y, G-protein coupled, 14	140795	ENSMUSG00000036381
10380260	NA	Trim25	tripartite motif-containing 25	217069	ENSMUSG00000000275
10548314	NA	Klrb1b	killer cell lectin-like receptor subfamily B member 1B	80782	ENSMUSG00000079298
10560709	NA	Pvr	poliovirus receptor	52118	ENSMUSG00000040511
10469278	NA	Il2ra	interleukin 2 receptor, alpha chain	16184	ENSMUSG00000026770
10462623	NA	Ifit1	interferon-induced protein with tetratricopeptide repeats 1	15957	ENSMUSG00000034459
10557591	NA	Itgal	integrin alpha L	16408	ENSMUSG00000030830
10598976	NA	Timp1	tissue inhibitor of metalloproteinase 1	21857	ENSMUSG00000001131
10558769	NA	Ifitm1	interferon induced transmembrane protein 1	68713	ENSMUSG00000025491
10392845	NA	Cd300lf	CD300 antigen like family member F	246746	ENSMUSG00000047798
10445767	NA	Treml2	triggering receptor expressed on myeloid cells-like 2	328833	ENSMUSG00000071068
10412298	NA	Itga1	integrin alpha 1	109700	ENSMUSG00000042284
10349661	NA	5430435G22Rik	RIKEN cDNA 5430435G22 gene	226421	ENSMUSG00000052688
10400006	NA	Ahr	aryl-hydrocarbon receptor	11622	ENSMUSG00000019256
10430344	NA	Il2rb	interleukin 2 receptor, beta chain	16185	ENSMUSG00000068227
10403743	NA	Inhba	inhibin beta-A	16323	ENSMUSG00000041324
10390763	NA	Ccr7	chemokine (C-C motif) receptor 7	12775	ENSMUSG00000037944
10399710	NA	Rsad2	radical S-adenosyl methionine domain containing 2	58185	ENSMUSG00000020641
10409876	NA	Ctla2a	cytotoxic T lymphocyte-associated protein 2 alpha	13024	ENSMUSG00000044258
10455961	NA	Iigp1	interferon inducible GTPase 1	60440	ENSMUSG00000054072
10444244	NA	Tap1	transporter 1, ATP-binding cassette, sub-family B (MDR/TAP)	21354	ENSMUSG00000037321
10385500	NA	Irgm1	immunity-related GTPase family M member 1	15944	ENSMUSG00000046879
10491091	NA	Tnfsf10	tumor necrosis factor (ligand) superfamily, member 10	22035	ENSMUSG00000039304
10607868	NA	Tlr8	toll-like receptor 8	170744	ENSMUSG00000040522
10451198	NA	Vegfa	vascular endothelial growth factor A	22339	ENSMUSG00000023951
10489701	NA	Ocstamp	osteoclast stimulatory transmembrane protein	74614	ENSMUSG00000027670
10557895	NA	Itgax	integrin alpha X	16411	ENSMUSG00000030789
10572897	NA	Hmox1	heme oxygenase (decycling) 1	15368	ENSMUSG00000005413
10547894	NA	Cd4	CD4 antigen	12504	ENSMUSG00000023274
10570018	NA	Tnfsf13b	tumor necrosis factor (ligand) superfamily, member 13b	24099	ENSMUSG00000031497
10379524	NA	Ccl11	chemokine (C-C motif) ligand 11	20292	ENSMUSG00000020676
10443463	NA	Cdkn1a	cyclin-dependent kinase inhibitor 1A (P21)	12575	ENSMUSG00000023067
10506335	NA	Pde4b	phosphodiesterase 4B, cAMP specific	18578	ENSMUSG00000028525
10484463	NA	Serping1	serine (or cysteine) peptidase inhibitor, clade G, member 1	12258	ENSMUSG00000023224
10360028	NA	Fcgr2b	Fc receptor, IgG, low affinity IIb	14130	ENSMUSG00000026656
10531987	NA	Gbp4	guanylate binding protein 4	17472	ENSMUSG00000079363
10524621	NA	Oasl2	2'-5' oligoadenylate synthetase-like 2	23962	ENSMUSG00000029561
biological process	immune response	GO:0006955
C=623;O=72;E=13.26;R=5.43;rawP=8.88e-33;adjP=9.65e-30
10382106	NA	Gm885	predicted gene 885	380732	ENSMUSG00000040528
10548345	NA	Klrk1	killer cell lectin-like receptor subfamily K, member 1	27007	ENSMUSG00000030149
10579532	NA	Bst2	bone marrow stromal cell antigen 2	69550	ENSMUSG00000046718
10513729	NA	Tnfsf8	tumor necrosis factor (ligand) superfamily, member 8	21949	ENSMUSG00000028362
10483110	NA	Ifih1	interferon induced with helicase C domain 1	71586	ENSMUSG00000026896
10477717	NA	Procr	protein C receptor, endothelial	19124	ENSMUSG00000027611
10496569	NA	Gbp7	guanylate binding protein 7	229900	ENSMUSG00000040253
10531980	NA	Gbp9	guanylate-binding protein 9	236573	ENSMUSG00000029298
10566050	NA	Il18bp	interleukin 18 binding protein	16068	ENSMUSG00000070427
10542164	NA	Clec12a	C-type lectin domain family 12, member a	232413	ENSMUSG00000053063
10389207	NA	Ccl5	chemokine (C-C motif) ligand 5	20304	ENSMUSG00000035042
10596637	NA	Mapkapk3	mitogen-activated protein kinase-activated protein kinase 3	102626	ENSMUSG00000032577
10450344	NA	C2	complement component 2 (within H-2S)	12263	ENSMUSG00000024371
10471912	NA	Kynu	kynureninase (L-kynurenine hydrolase)	70789	ENSMUSG00000026866
10531407	NA	Cxcl9	chemokine (C-X-C motif) ligand 9	17329	ENSMUSG00000029417
10484987	NA	Nr1h3	nuclear receptor subfamily 1, group H, member 3	22259	ENSMUSG00000002108
10524631	NA	Oasl1	2'-5' oligoadenylate synthetase-like 1	231655	ENSMUSG00000041827
10490150	NA	Zbp1	Z-DNA binding protein 1	58203	ENSMUSG00000027514
10366586	NA	Ifng	interferon gamma	15978	ENSMUSG00000055170
10522530	NA	Kit	kit oncogene	16590	ENSMUSG00000005672
10360382	NA	Ifi204	interferon activated gene 204	15951	ENSMUSG00000073489
10496539	NA	Gbp5	guanylate binding protein 5	229898	ENSMUSG00000040264
10531126	NA	Igj	immunoglobulin joining chain	16069	ENSMUSG00000067149
10401673	NA	Tgfb3	transforming growth factor, beta 3	21809	ENSMUSG00000021253
10351477	NA	Sh2d1b1	SH2 domain protein 1B1	26904	ENSMUSG00000096334
10425161	NA	Lgals1	lectin, galactose binding, soluble 1	16852	ENSMUSG00000068220
10346191	NA	Stat1	signal transducer and activator of transcription 1	20846	ENSMUSG00000026104
10420308	NA	Gzmb	granzyme B	14939	ENSMUSG00000015437
10533213	NA	Oas3	2'-5' oligoadenylate synthetase 3	246727	ENSMUSG00000032661
10444229	NA	H2-DMa	histocompatibility 2, class II, locus DMa	14998	ENSMUSG00000037649
10391207	NA	Dhx58	DEXH (Asp-Glu-X-His) box polypeptide 58	80861	ENSMUSG00000017830
10379228	NA	Nos2	nitric oxide synthase 2, inducible	18126	ENSMUSG00000020826
10531972	NA	Gbp8	guanylate-binding protein 8	76074	ENSMUSG00000034438
10554240	NA	Isg20	interferon-stimulated protein	57444	ENSMUSG00000039236
10569102	NA	Irf7	interferon regulatory factor 7	54123	ENSMUSG00000025498
10349603	NA	Il10	interleukin 10	16153	ENSMUSG00000016529
10456296	NA	Malt1	mucosa associated lymphoid tissue lymphoma translocation gene 1	240354	ENSMUSG00000032688
10568873	NA	Adam8	a disintegrin and metallopeptidase domain 8	11501	ENSMUSG00000025473
10538590	NA	Herc6	hect domain and RLD 6	67138	ENSMUSG00000029798
10462618	NA	Ifit3	interferon-induced protein with tetratricopeptide repeats 3	15959	ENSMUSG00000074896
10548375	NA	Clec7a	C-type lectin domain family 7, member a	56644	ENSMUSG00000079293
10356082	NA	Plscr1	phospholipid scramblase 1	22038	ENSMUSG00000032369
10346790	NA	Ctla4	cytotoxic T-lymphocyte-associated protein 4	12477	ENSMUSG00000026011
10541605	NA	Clec4n	C-type lectin domain family 4, member n	56620	ENSMUSG00000023349
10561104	NA	Axl	AXL receptor tyrosine kinase	26362	ENSMUSG00000002602
10521678	NA	Cd38	CD38 antigen	12494	ENSMUSG00000029084
10462613	NA	Ifit2	interferon-induced protein with tetratricopeptide repeats 2	15958	ENSMUSG00000045932
10380260	NA	Trim25	tripartite motif-containing 25	217069	ENSMUSG00000000275
10498350	NA	P2ry14	purinergic receptor P2Y, G-protein coupled, 14	140795	ENSMUSG00000036381
10548314	NA	Klrb1b	killer cell lectin-like receptor subfamily B member 1B	80782	ENSMUSG00000079298
10560709	NA	Pvr	poliovirus receptor	52118	ENSMUSG00000040511
10469278	NA	Il2ra	interleukin 2 receptor, alpha chain	16184	ENSMUSG00000026770
10462623	NA	Ifit1	interferon-induced protein with tetratricopeptide repeats 1	15957	ENSMUSG00000034459
10557591	NA	Itgal	integrin alpha L	16408	ENSMUSG00000030830
10558769	NA	Ifitm1	interferon induced transmembrane protein 1	68713	ENSMUSG00000025491
10349661	NA	5430435G22Rik	RIKEN cDNA 5430435G22 gene	226421	ENSMUSG00000052688
10390763	NA	Ccr7	chemokine (C-C motif) receptor 7	12775	ENSMUSG00000037944
10399710	NA	Rsad2	radical S-adenosyl methionine domain containing 2	58185	ENSMUSG00000020641
10455961	NA	Iigp1	interferon inducible GTPase 1	60440	ENSMUSG00000054072
10444244	NA	Tap1	transporter 1, ATP-binding cassette, sub-family B (MDR/TAP)	21354	ENSMUSG00000037321
10385500	NA	Irgm1	immunity-related GTPase family M member 1	15944	ENSMUSG00000046879
10491091	NA	Tnfsf10	tumor necrosis factor (ligand) superfamily, member 10	22035	ENSMUSG00000039304
10607868	NA	Tlr8	toll-like receptor 8	170744	ENSMUSG00000040522
10451198	NA	Vegfa	vascular endothelial growth factor A	22339	ENSMUSG00000023951
10572897	NA	Hmox1	heme oxygenase (decycling) 1	15368	ENSMUSG00000005413
10547894	NA	Cd4	CD4 antigen	12504	ENSMUSG00000023274
10570018	NA	Tnfsf13b	tumor necrosis factor (ligand) superfamily, member 13b	24099	ENSMUSG00000031497
10379524	NA	Ccl11	chemokine (C-C motif) ligand 11	20292	ENSMUSG00000020676
10360028	NA	Fcgr2b	Fc receptor, IgG, low affinity IIb	14130	ENSMUSG00000026656
10484463	NA	Serping1	serine (or cysteine) peptidase inhibitor, clade G, member 1	12258	ENSMUSG00000023224
10531987	NA	Gbp4	guanylate binding protein 4	17472	ENSMUSG00000079363
10524621	NA	Oasl2	2'-5' oligoadenylate synthetase-like 2	23962	ENSMUSG00000029561
biological process	defense response	GO:0006952
C=720;O=68;E=15.32;R=4.44;rawP=1.15e-25;adjP=6.25e-23
10548345	NA	Klrk1	killer cell lectin-like receptor subfamily K, member 1	27007	ENSMUSG00000030149
10579532	NA	Bst2	bone marrow stromal cell antigen 2	69550	ENSMUSG00000046718
10513729	NA	Tnfsf8	tumor necrosis factor (ligand) superfamily, member 8	21949	ENSMUSG00000028362
10483110	NA	Ifih1	interferon induced with helicase C domain 1	71586	ENSMUSG00000026896
10496569	NA	Gbp7	guanylate binding protein 7	229900	ENSMUSG00000040253
10531980	NA	Gbp9	guanylate-binding protein 9	236573	ENSMUSG00000029298
10389207	NA	Ccl5	chemokine (C-C motif) ligand 5	20304	ENSMUSG00000035042
10466938	NA	5033414D02Rik	RIKEN cDNA 5033414D02 gene	67759	ENSMUSG00000016495
10469816	NA	Il1rn	interleukin 1 receptor antagonist	16181	ENSMUSG00000026981
10596637	NA	Mapkapk3	mitogen-activated protein kinase-activated protein kinase 3	102626	ENSMUSG00000032577
10450344	NA	C2	complement component 2 (within H-2S)	12263	ENSMUSG00000024371
10471912	NA	Kynu	kynureninase (L-kynurenine hydrolase)	70789	ENSMUSG00000026866
10445293	NA	Pla2g7	phospholipase A2, group VII (platelet-activating factor acetylhydrolase, plasma)	27226	ENSMUSG00000023913
10531407	NA	Cxcl9	chemokine (C-X-C motif) ligand 9	17329	ENSMUSG00000029417
10484987	NA	Nr1h3	nuclear receptor subfamily 1, group H, member 3	22259	ENSMUSG00000002108
10524631	NA	Oasl1	2'-5' oligoadenylate synthetase-like 1	231655	ENSMUSG00000041827
10490150	NA	Zbp1	Z-DNA binding protein 1	58203	ENSMUSG00000027514
10366586	NA	Ifng	interferon gamma	15978	ENSMUSG00000055170
10522530	NA	Kit	kit oncogene	16590	ENSMUSG00000005672
10360382	NA	Ifi204	interferon activated gene 204	15951	ENSMUSG00000073489
10496539	NA	Gbp5	guanylate binding protein 5	229898	ENSMUSG00000040264
10591739	NA	Acp5	acid phosphatase 5, tartrate resistant	11433	ENSMUSG00000001348
10351477	NA	Sh2d1b1	SH2 domain protein 1B1	26904	ENSMUSG00000096334
10346191	NA	Stat1	signal transducer and activator of transcription 1	20846	ENSMUSG00000026104
10533213	NA	Oas3	2'-5' oligoadenylate synthetase 3	246727	ENSMUSG00000032661
10437243	NA	Mefv	Mediterranean fever	54483	ENSMUSG00000022534
10391207	NA	Dhx58	DEXH (Asp-Glu-X-His) box polypeptide 58	80861	ENSMUSG00000017830
10379228	NA	Nos2	nitric oxide synthase 2, inducible	18126	ENSMUSG00000020826
10531972	NA	Gbp8	guanylate-binding protein 8	76074	ENSMUSG00000034438
10554240	NA	Isg20	interferon-stimulated protein	57444	ENSMUSG00000039236
10451287	NA	Isg15	ISG15 ubiquitin-like modifier	100038882	ENSMUSG00000035692
10569102	NA	Irf7	interferon regulatory factor 7	54123	ENSMUSG00000025498
10349603	NA	Il10	interleukin 10	16153	ENSMUSG00000016529
10568873	NA	Adam8	a disintegrin and metallopeptidase domain 8	11501	ENSMUSG00000025473
10538590	NA	Herc6	hect domain and RLD 6	67138	ENSMUSG00000029798
10462618	NA	Ifit3	interferon-induced protein with tetratricopeptide repeats 3	15959	ENSMUSG00000074896
10548375	NA	Clec7a	C-type lectin domain family 7, member a	56644	ENSMUSG00000079293
10356082	NA	Plscr1	phospholipid scramblase 1	22038	ENSMUSG00000032369
10541605	NA	Clec4n	C-type lectin domain family 4, member n	56620	ENSMUSG00000023349
10561104	NA	Axl	AXL receptor tyrosine kinase	26362	ENSMUSG00000002602
10396421	NA	Hif1a	hypoxia inducible factor 1, alpha subunit	15251	ENSMUSG00000021109
10462613	NA	Ifit2	interferon-induced protein with tetratricopeptide repeats 2	15958	ENSMUSG00000045932
10380260	NA	Trim25	tripartite motif-containing 25	217069	ENSMUSG00000000275
10548314	NA	Klrb1b	killer cell lectin-like receptor subfamily B member 1B	80782	ENSMUSG00000079298
10469278	NA	Il2ra	interleukin 2 receptor, alpha chain	16184	ENSMUSG00000026770
10560709	NA	Pvr	poliovirus receptor	52118	ENSMUSG00000040511
10462623	NA	Ifit1	interferon-induced protein with tetratricopeptide repeats 1	15957	ENSMUSG00000034459
10558769	NA	Ifitm1	interferon induced transmembrane protein 1	68713	ENSMUSG00000025491
10349661	NA	5430435G22Rik	RIKEN cDNA 5430435G22 gene	226421	ENSMUSG00000052688
10403871	NA	Aoah	acyloxyacyl hydrolase	27052	ENSMUSG00000021322
10390763	NA	Ccr7	chemokine (C-C motif) receptor 7	12775	ENSMUSG00000037944
10399710	NA	Rsad2	radical S-adenosyl methionine domain containing 2	58185	ENSMUSG00000020641
10409876	NA	Ctla2a	cytotoxic T lymphocyte-associated protein 2 alpha	13024	ENSMUSG00000044258
10531724	NA	Plac8	placenta-specific 8	231507	ENSMUSG00000029322
10385500	NA	Irgm1	immunity-related GTPase family M member 1	15944	ENSMUSG00000046879
10455961	NA	Iigp1	interferon inducible GTPase 1	60440	ENSMUSG00000054072
10444244	NA	Tap1	transporter 1, ATP-binding cassette, sub-family B (MDR/TAP)	21354	ENSMUSG00000037321
10607868	NA	Tlr8	toll-like receptor 8	170744	ENSMUSG00000040522
10375515	NA	Ifi47	interferon gamma inducible protein 47	15953	ENSMUSG00000078920
10557895	NA	Itgax	integrin alpha X	16411	ENSMUSG00000030789
10501020	NA	Chi3l3	chitinase 3-like 3	12655	ENSMUSG00000040809
10572897	NA	Hmox1	heme oxygenase (decycling) 1	15368	ENSMUSG00000005413
10547894	NA	Cd4	CD4 antigen	12504	ENSMUSG00000023274
10379524	NA	Ccl11	chemokine (C-C motif) ligand 11	20292	ENSMUSG00000020676
10360028	NA	Fcgr2b	Fc receptor, IgG, low affinity IIb	14130	ENSMUSG00000026656
10484463	NA	Serping1	serine (or cysteine) peptidase inhibitor, clade G, member 1	12258	ENSMUSG00000023224
10531987	NA	Gbp4	guanylate binding protein 4	17472	ENSMUSG00000079363
10524621	NA	Oasl2	2'-5' oligoadenylate synthetase-like 2	23962	ENSMUSG00000029561
biological process	innate immune response	GO:0045087
C=278;O=44;E=5.92;R=7.44;rawP=9.66e-26;adjP=6.25e-23
10548345	NA	Klrk1	killer cell lectin-like receptor subfamily K, member 1	27007	ENSMUSG00000030149
10568873	NA	Adam8	a disintegrin and metallopeptidase domain 8	11501	ENSMUSG00000025473
10579532	NA	Bst2	bone marrow stromal cell antigen 2	69550	ENSMUSG00000046718
10483110	NA	Ifih1	interferon induced with helicase C domain 1	71586	ENSMUSG00000026896
10462618	NA	Ifit3	interferon-induced protein with tetratricopeptide repeats 3	15959	ENSMUSG00000074896
10538590	NA	Herc6	hect domain and RLD 6	67138	ENSMUSG00000029798
10356082	NA	Plscr1	phospholipid scramblase 1	22038	ENSMUSG00000032369
10548375	NA	Clec7a	C-type lectin domain family 7, member a	56644	ENSMUSG00000079293
10496569	NA	Gbp7	guanylate binding protein 7	229900	ENSMUSG00000040253
10541605	NA	Clec4n	C-type lectin domain family 4, member n	56620	ENSMUSG00000023349
10531980	NA	Gbp9	guanylate-binding protein 9	236573	ENSMUSG00000029298
10561104	NA	Axl	AXL receptor tyrosine kinase	26362	ENSMUSG00000002602
10389207	NA	Ccl5	chemokine (C-C motif) ligand 5	20304	ENSMUSG00000035042
10596637	NA	Mapkapk3	mitogen-activated protein kinase-activated protein kinase 3	102626	ENSMUSG00000032577
10462613	NA	Ifit2	interferon-induced protein with tetratricopeptide repeats 2	15958	ENSMUSG00000045932
10450344	NA	C2	complement component 2 (within H-2S)	12263	ENSMUSG00000024371
10471912	NA	Kynu	kynureninase (L-kynurenine hydrolase)	70789	ENSMUSG00000026866
10380260	NA	Trim25	tripartite motif-containing 25	217069	ENSMUSG00000000275
10548314	NA	Klrb1b	killer cell lectin-like receptor subfamily B member 1B	80782	ENSMUSG00000079298
10484987	NA	Nr1h3	nuclear receptor subfamily 1, group H, member 3	22259	ENSMUSG00000002108
10560709	NA	Pvr	poliovirus receptor	52118	ENSMUSG00000040511
10524631	NA	Oasl1	2'-5' oligoadenylate synthetase-like 1	231655	ENSMUSG00000041827
10490150	NA	Zbp1	Z-DNA binding protein 1	58203	ENSMUSG00000027514
10462623	NA	Ifit1	interferon-induced protein with tetratricopeptide repeats 1	15957	ENSMUSG00000034459
10558769	NA	Ifitm1	interferon induced transmembrane protein 1	68713	ENSMUSG00000025491
10360382	NA	Ifi204	interferon activated gene 204	15951	ENSMUSG00000073489
10349661	NA	5430435G22Rik	RIKEN cDNA 5430435G22 gene	226421	ENSMUSG00000052688
10496539	NA	Gbp5	guanylate binding protein 5	229898	ENSMUSG00000040264
10399710	NA	Rsad2	radical S-adenosyl methionine domain containing 2	58185	ENSMUSG00000020641
10351477	NA	Sh2d1b1	SH2 domain protein 1B1	26904	ENSMUSG00000096334
10444244	NA	Tap1	transporter 1, ATP-binding cassette, sub-family B (MDR/TAP)	21354	ENSMUSG00000037321
10455961	NA	Iigp1	interferon inducible GTPase 1	60440	ENSMUSG00000054072
10385500	NA	Irgm1	immunity-related GTPase family M member 1	15944	ENSMUSG00000046879
10607868	NA	Tlr8	toll-like receptor 8	170744	ENSMUSG00000040522
10346191	NA	Stat1	signal transducer and activator of transcription 1	20846	ENSMUSG00000026104
10533213	NA	Oas3	2'-5' oligoadenylate synthetase 3	246727	ENSMUSG00000032661
10391207	NA	Dhx58	DEXH (Asp-Glu-X-His) box polypeptide 58	80861	ENSMUSG00000017830
10379228	NA	Nos2	nitric oxide synthase 2, inducible	18126	ENSMUSG00000020826
10531972	NA	Gbp8	guanylate-binding protein 8	76074	ENSMUSG00000034438
10554240	NA	Isg20	interferon-stimulated protein	57444	ENSMUSG00000039236
10484463	NA	Serping1	serine (or cysteine) peptidase inhibitor, clade G, member 1	12258	ENSMUSG00000023224
10531987	NA	Gbp4	guanylate binding protein 4	17472	ENSMUSG00000079363
10524621	NA	Oasl2	2'-5' oligoadenylate synthetase-like 2	23962	ENSMUSG00000029561
10569102	NA	Irf7	interferon regulatory factor 7	54123	ENSMUSG00000025498
biological process	response to biotic stimulus	GO:0009607
C=444;O=53;E=9.45;R=5.61;rawP=8.50e-25;adjP=3.70e-22
10556297	NA	Adm	adrenomedullin	11535	ENSMUSG00000030790
10548345	NA	Klrk1	killer cell lectin-like receptor subfamily K, member 1	27007	ENSMUSG00000030149
10349603	NA	Il10	interleukin 10	16153	ENSMUSG00000016529
10456296	NA	Malt1	mucosa associated lymphoid tissue lymphoma translocation gene 1	240354	ENSMUSG00000032688
10579532	NA	Bst2	bone marrow stromal cell antigen 2	69550	ENSMUSG00000046718
10513729	NA	Tnfsf8	tumor necrosis factor (ligand) superfamily, member 8	21949	ENSMUSG00000028362
10483110	NA	Ifih1	interferon induced with helicase C domain 1	71586	ENSMUSG00000026896
10462618	NA	Ifit3	interferon-induced protein with tetratricopeptide repeats 3	15959	ENSMUSG00000074896
10356082	NA	Plscr1	phospholipid scramblase 1	22038	ENSMUSG00000032369
10548375	NA	Clec7a	C-type lectin domain family 7, member a	56644	ENSMUSG00000079293
10363541	NA	Ass1	argininosuccinate synthetase 1	11898	ENSMUSG00000076441
10496569	NA	Gbp7	guanylate binding protein 7	229900	ENSMUSG00000040253
10541605	NA	Clec4n	C-type lectin domain family 4, member n	56620	ENSMUSG00000023349
10531980	NA	Gbp9	guanylate-binding protein 9	236573	ENSMUSG00000029298
10561104	NA	Axl	AXL receptor tyrosine kinase	26362	ENSMUSG00000002602
10389207	NA	Ccl5	chemokine (C-C motif) ligand 5	20304	ENSMUSG00000035042
10596637	NA	Mapkapk3	mitogen-activated protein kinase-activated protein kinase 3	102626	ENSMUSG00000032577
10462613	NA	Ifit2	interferon-induced protein with tetratricopeptide repeats 2	15958	ENSMUSG00000045932
10380260	NA	Trim25	tripartite motif-containing 25	217069	ENSMUSG00000000275
10531407	NA	Cxcl9	chemokine (C-X-C motif) ligand 9	17329	ENSMUSG00000029417
10484987	NA	Nr1h3	nuclear receptor subfamily 1, group H, member 3	22259	ENSMUSG00000002108
10560709	NA	Pvr	poliovirus receptor	52118	ENSMUSG00000040511
10469278	NA	Il2ra	interleukin 2 receptor, alpha chain	16184	ENSMUSG00000026770
10524631	NA	Oasl1	2'-5' oligoadenylate synthetase-like 1	231655	ENSMUSG00000041827
10490150	NA	Zbp1	Z-DNA binding protein 1	58203	ENSMUSG00000027514
10462623	NA	Ifit1	interferon-induced protein with tetratricopeptide repeats 1	15957	ENSMUSG00000034459
10366586	NA	Ifng	interferon gamma	15978	ENSMUSG00000055170
10558769	NA	Ifitm1	interferon induced transmembrane protein 1	68713	ENSMUSG00000025491
10360382	NA	Ifi204	interferon activated gene 204	15951	ENSMUSG00000073489
10390763	NA	Ccr7	chemokine (C-C motif) receptor 7	12775	ENSMUSG00000037944
10591739	NA	Acp5	acid phosphatase 5, tartrate resistant	11433	ENSMUSG00000001348
10545135	NA	Il12rb2	interleukin 12 receptor, beta 2	16162	ENSMUSG00000018341
10577757	NA	Adam9	a disintegrin and metallopeptidase domain 9 (meltrin gamma)	11502	ENSMUSG00000031555
10399710	NA	Rsad2	radical S-adenosyl methionine domain containing 2	58185	ENSMUSG00000020641
10531724	NA	Plac8	placenta-specific 8	231507	ENSMUSG00000029322
10455961	NA	Iigp1	interferon inducible GTPase 1	60440	ENSMUSG00000054072
10607868	NA	Tlr8	toll-like receptor 8	170744	ENSMUSG00000040522
10395039	NA	Cmpk2	cytidine monophosphate (UMP-CMP) kinase 2, mitochondrial	22169	ENSMUSG00000020638
10475866	NA	Bcl2l11	BCL2-like 11 (apoptosis facilitator)	12125	ENSMUSG00000027381
10346191	NA	Stat1	signal transducer and activator of transcription 1	20846	ENSMUSG00000026104
10416837	NA	Irg1	immunoresponsive gene 1	16365	ENSMUSG00000022126
10533213	NA	Oas3	2'-5' oligoadenylate synthetase 3	246727	ENSMUSG00000032661
10557895	NA	Itgax	integrin alpha X	16411	ENSMUSG00000030789
10391207	NA	Dhx58	DEXH (Asp-Glu-X-His) box polypeptide 58	80861	ENSMUSG00000017830
10379228	NA	Nos2	nitric oxide synthase 2, inducible	18126	ENSMUSG00000020826
10547894	NA	Cd4	CD4 antigen	12504	ENSMUSG00000023274
10554240	NA	Isg20	interferon-stimulated protein	57444	ENSMUSG00000039236
10451287	NA	Isg15	ISG15 ubiquitin-like modifier	100038882	ENSMUSG00000035692
10506335	NA	Pde4b	phosphodiesterase 4B, cAMP specific	18578	ENSMUSG00000028525
10432918	NA	Krt8	keratin 8	16691	ENSMUSG00000049382
10360028	NA	Fcgr2b	Fc receptor, IgG, low affinity IIb	14130	ENSMUSG00000026656
10531987	NA	Gbp4	guanylate binding protein 4	17472	ENSMUSG00000079363
10524621	NA	Oasl2	2'-5' oligoadenylate synthetase-like 2	23962	ENSMUSG00000029561
biological process	response to other organism	GO:0051707
C=414;O=51;E=8.81;R=5.79;rawP=1.63e-24;adjP=5.91e-22
10556297	NA	Adm	adrenomedullin	11535	ENSMUSG00000030790
10548345	NA	Klrk1	killer cell lectin-like receptor subfamily K, member 1	27007	ENSMUSG00000030149
10349603	NA	Il10	interleukin 10	16153	ENSMUSG00000016529
10456296	NA	Malt1	mucosa associated lymphoid tissue lymphoma translocation gene 1	240354	ENSMUSG00000032688
10579532	NA	Bst2	bone marrow stromal cell antigen 2	69550	ENSMUSG00000046718
10513729	NA	Tnfsf8	tumor necrosis factor (ligand) superfamily, member 8	21949	ENSMUSG00000028362
10483110	NA	Ifih1	interferon induced with helicase C domain 1	71586	ENSMUSG00000026896
10462618	NA	Ifit3	interferon-induced protein with tetratricopeptide repeats 3	15959	ENSMUSG00000074896
10356082	NA	Plscr1	phospholipid scramblase 1	22038	ENSMUSG00000032369
10548375	NA	Clec7a	C-type lectin domain family 7, member a	56644	ENSMUSG00000079293
10496569	NA	Gbp7	guanylate binding protein 7	229900	ENSMUSG00000040253
10541605	NA	Clec4n	C-type lectin domain family 4, member n	56620	ENSMUSG00000023349
10531980	NA	Gbp9	guanylate-binding protein 9	236573	ENSMUSG00000029298
10561104	NA	Axl	AXL receptor tyrosine kinase	26362	ENSMUSG00000002602
10389207	NA	Ccl5	chemokine (C-C motif) ligand 5	20304	ENSMUSG00000035042
10596637	NA	Mapkapk3	mitogen-activated protein kinase-activated protein kinase 3	102626	ENSMUSG00000032577
10462613	NA	Ifit2	interferon-induced protein with tetratricopeptide repeats 2	15958	ENSMUSG00000045932
10380260	NA	Trim25	tripartite motif-containing 25	217069	ENSMUSG00000000275
10484987	NA	Nr1h3	nuclear receptor subfamily 1, group H, member 3	22259	ENSMUSG00000002108
10531407	NA	Cxcl9	chemokine (C-X-C motif) ligand 9	17329	ENSMUSG00000029417
10469278	NA	Il2ra	interleukin 2 receptor, alpha chain	16184	ENSMUSG00000026770
10524631	NA	Oasl1	2'-5' oligoadenylate synthetase-like 1	231655	ENSMUSG00000041827
10490150	NA	Zbp1	Z-DNA binding protein 1	58203	ENSMUSG00000027514
10462623	NA	Ifit1	interferon-induced protein with tetratricopeptide repeats 1	15957	ENSMUSG00000034459
10366586	NA	Ifng	interferon gamma	15978	ENSMUSG00000055170
10558769	NA	Ifitm1	interferon induced transmembrane protein 1	68713	ENSMUSG00000025491
10360382	NA	Ifi204	interferon activated gene 204	15951	ENSMUSG00000073489
10390763	NA	Ccr7	chemokine (C-C motif) receptor 7	12775	ENSMUSG00000037944
10591739	NA	Acp5	acid phosphatase 5, tartrate resistant	11433	ENSMUSG00000001348
10545135	NA	Il12rb2	interleukin 12 receptor, beta 2	16162	ENSMUSG00000018341
10577757	NA	Adam9	a disintegrin and metallopeptidase domain 9 (meltrin gamma)	11502	ENSMUSG00000031555
10399710	NA	Rsad2	radical S-adenosyl methionine domain containing 2	58185	ENSMUSG00000020641
10531724	NA	Plac8	placenta-specific 8	231507	ENSMUSG00000029322
10455961	NA	Iigp1	interferon inducible GTPase 1	60440	ENSMUSG00000054072
10607868	NA	Tlr8	toll-like receptor 8	170744	ENSMUSG00000040522
10395039	NA	Cmpk2	cytidine monophosphate (UMP-CMP) kinase 2, mitochondrial	22169	ENSMUSG00000020638
10475866	NA	Bcl2l11	BCL2-like 11 (apoptosis facilitator)	12125	ENSMUSG00000027381
10346191	NA	Stat1	signal transducer and activator of transcription 1	20846	ENSMUSG00000026104
10416837	NA	Irg1	immunoresponsive gene 1	16365	ENSMUSG00000022126
10533213	NA	Oas3	2'-5' oligoadenylate synthetase 3	246727	ENSMUSG00000032661
10557895	NA	Itgax	integrin alpha X	16411	ENSMUSG00000030789
10391207	NA	Dhx58	DEXH (Asp-Glu-X-His) box polypeptide 58	80861	ENSMUSG00000017830
10379228	NA	Nos2	nitric oxide synthase 2, inducible	18126	ENSMUSG00000020826
10547894	NA	Cd4	CD4 antigen	12504	ENSMUSG00000023274
10554240	NA	Isg20	interferon-stimulated protein	57444	ENSMUSG00000039236
10451287	NA	Isg15	ISG15 ubiquitin-like modifier	100038882	ENSMUSG00000035692
10506335	NA	Pde4b	phosphodiesterase 4B, cAMP specific	18578	ENSMUSG00000028525
10432918	NA	Krt8	keratin 8	16691	ENSMUSG00000049382
10360028	NA	Fcgr2b	Fc receptor, IgG, low affinity IIb	14130	ENSMUSG00000026656
10531987	NA	Gbp4	guanylate binding protein 4	17472	ENSMUSG00000079363
10524621	NA	Oasl2	2'-5' oligoadenylate synthetase-like 2	23962	ENSMUSG00000029561
biological process	immune effector process	GO:0002252
C=379;O=45;E=8.06;R=5.58;rawP=4.74e-21;adjP=1.47e-18
10382106	NA	Gm885	predicted gene 885	380732	ENSMUSG00000040528
10548345	NA	Klrk1	killer cell lectin-like receptor subfamily K, member 1	27007	ENSMUSG00000030149
10349603	NA	Il10	interleukin 10	16153	ENSMUSG00000016529
10456296	NA	Malt1	mucosa associated lymphoid tissue lymphoma translocation gene 1	240354	ENSMUSG00000032688
10579532	NA	Bst2	bone marrow stromal cell antigen 2	69550	ENSMUSG00000046718
10483110	NA	Ifih1	interferon induced with helicase C domain 1	71586	ENSMUSG00000026896
10462618	NA	Ifit3	interferon-induced protein with tetratricopeptide repeats 3	15959	ENSMUSG00000074896
10356082	NA	Plscr1	phospholipid scramblase 1	22038	ENSMUSG00000032369
10548375	NA	Clec7a	C-type lectin domain family 7, member a	56644	ENSMUSG00000079293
10389207	NA	Ccl5	chemokine (C-C motif) ligand 5	20304	ENSMUSG00000035042
10462613	NA	Ifit2	interferon-induced protein with tetratricopeptide repeats 2	15958	ENSMUSG00000045932
10450344	NA	C2	complement component 2 (within H-2S)	12263	ENSMUSG00000024371
10380260	NA	Trim25	tripartite motif-containing 25	217069	ENSMUSG00000000275
10548314	NA	Klrb1b	killer cell lectin-like receptor subfamily B member 1B	80782	ENSMUSG00000079298
10531407	NA	Cxcl9	chemokine (C-X-C motif) ligand 9	17329	ENSMUSG00000029417
10560709	NA	Pvr	poliovirus receptor	52118	ENSMUSG00000040511
10469278	NA	Il2ra	interleukin 2 receptor, alpha chain	16184	ENSMUSG00000026770
10524631	NA	Oasl1	2'-5' oligoadenylate synthetase-like 1	231655	ENSMUSG00000041827
10490150	NA	Zbp1	Z-DNA binding protein 1	58203	ENSMUSG00000027514
10462623	NA	Ifit1	interferon-induced protein with tetratricopeptide repeats 1	15957	ENSMUSG00000034459
10366586	NA	Ifng	interferon gamma	15978	ENSMUSG00000055170
10557591	NA	Itgal	integrin alpha L	16408	ENSMUSG00000030830
10522530	NA	Kit	kit oncogene	16590	ENSMUSG00000005672
10558769	NA	Ifitm1	interferon induced transmembrane protein 1	68713	ENSMUSG00000025491
10360382	NA	Ifi204	interferon activated gene 204	15951	ENSMUSG00000073489
10390763	NA	Ccr7	chemokine (C-C motif) receptor 7	12775	ENSMUSG00000037944
10399710	NA	Rsad2	radical S-adenosyl methionine domain containing 2	58185	ENSMUSG00000020641
10351477	NA	Sh2d1b1	SH2 domain protein 1B1	26904	ENSMUSG00000096334
10444244	NA	Tap1	transporter 1, ATP-binding cassette, sub-family B (MDR/TAP)	21354	ENSMUSG00000037321
10401673	NA	Tgfb3	transforming growth factor, beta 3	21809	ENSMUSG00000021253
10607868	NA	Tlr8	toll-like receptor 8	170744	ENSMUSG00000040522
10425161	NA	Lgals1	lectin, galactose binding, soluble 1	16852	ENSMUSG00000068220
10420308	NA	Gzmb	granzyme B	14939	ENSMUSG00000015437
10533213	NA	Oas3	2'-5' oligoadenylate synthetase 3	246727	ENSMUSG00000032661
10444229	NA	H2-DMa	histocompatibility 2, class II, locus DMa	14998	ENSMUSG00000037649
10557895	NA	Itgax	integrin alpha X	16411	ENSMUSG00000030789
10391207	NA	Dhx58	DEXH (Asp-Glu-X-His) box polypeptide 58	80861	ENSMUSG00000017830
10572897	NA	Hmox1	heme oxygenase (decycling) 1	15368	ENSMUSG00000005413
10554240	NA	Isg20	interferon-stimulated protein	57444	ENSMUSG00000039236
10451287	NA	Isg15	ISG15 ubiquitin-like modifier	100038882	ENSMUSG00000035692
10484463	NA	Serping1	serine (or cysteine) peptidase inhibitor, clade G, member 1	12258	ENSMUSG00000023224
10360028	NA	Fcgr2b	Fc receptor, IgG, low affinity IIb	14130	ENSMUSG00000026656
10531987	NA	Gbp4	guanylate binding protein 4	17472	ENSMUSG00000079363
10524621	NA	Oasl2	2'-5' oligoadenylate synthetase-like 2	23962	ENSMUSG00000029561
10569102	NA	Irf7	interferon regulatory factor 7	54123	ENSMUSG00000025498
biological process	response to stress	GO:0006950
C=1960;O=106;E=41.71;R=2.54;rawP=2.91e-20;adjP=7.91e-18
10556297	NA	Adm	adrenomedullin	11535	ENSMUSG00000030790
10548345	NA	Klrk1	killer cell lectin-like receptor subfamily K, member 1	27007	ENSMUSG00000030149
10543239	NA	Tfec	transcription factor EC	21426	ENSMUSG00000029553
10579532	NA	Bst2	bone marrow stromal cell antigen 2	69550	ENSMUSG00000046718
10513729	NA	Tnfsf8	tumor necrosis factor (ligand) superfamily, member 8	21949	ENSMUSG00000028362
10483110	NA	Ifih1	interferon induced with helicase C domain 1	71586	ENSMUSG00000026896
10477717	NA	Procr	protein C receptor, endothelial	19124	ENSMUSG00000027611
10496569	NA	Gbp7	guanylate binding protein 7	229900	ENSMUSG00000040253
10543067	NA	Asns	asparagine synthetase	27053	ENSMUSG00000029752
10520862	NA	Fosl2	fos-like antigen 2	14284	ENSMUSG00000029135
10531980	NA	Gbp9	guanylate-binding protein 9	236573	ENSMUSG00000029298
10551966	NA	Hspb6	heat shock protein, alpha-crystallin-related, B6	243912	ENSMUSG00000036854
10455813	NA	Lmnb1	lamin B1	16906	ENSMUSG00000024590
10389207	NA	Ccl5	chemokine (C-C motif) ligand 5	20304	ENSMUSG00000035042
10466938	NA	5033414D02Rik	RIKEN cDNA 5033414D02 gene	67759	ENSMUSG00000016495
10469816	NA	Il1rn	interleukin 1 receptor antagonist	16181	ENSMUSG00000026981
10596637	NA	Mapkapk3	mitogen-activated protein kinase-activated protein kinase 3	102626	ENSMUSG00000032577
10450344	NA	C2	complement component 2 (within H-2S)	12263	ENSMUSG00000024371
10471912	NA	Kynu	kynureninase (L-kynurenine hydrolase)	70789	ENSMUSG00000026866
10445293	NA	Pla2g7	phospholipase A2, group VII (platelet-activating factor acetylhydrolase, plasma)	27226	ENSMUSG00000023913
10531407	NA	Cxcl9	chemokine (C-X-C motif) ligand 9	17329	ENSMUSG00000029417
10484987	NA	Nr1h3	nuclear receptor subfamily 1, group H, member 3	22259	ENSMUSG00000002108
10524631	NA	Oasl1	2'-5' oligoadenylate synthetase-like 1	231655	ENSMUSG00000041827
10528385	NA	Reln	reelin	19699	ENSMUSG00000042453
10490150	NA	Zbp1	Z-DNA binding protein 1	58203	ENSMUSG00000027514
10366586	NA	Ifng	interferon gamma	15978	ENSMUSG00000055170
10522530	NA	Kit	kit oncogene	16590	ENSMUSG00000005672
10360382	NA	Ifi204	interferon activated gene 204	15951	ENSMUSG00000073489
10439268	NA	Dtx3l	deltex 3-like (Drosophila)	209200	ENSMUSG00000049502
10467182	NA	Htr7	5-hydroxytryptamine (serotonin) receptor 7	15566	ENSMUSG00000024798
10496539	NA	Gbp5	guanylate binding protein 5	229898	ENSMUSG00000040264
10557156	NA	Plk1	polo-like kinase 1	18817	ENSMUSG00000030867
10591739	NA	Acp5	acid phosphatase 5, tartrate resistant	11433	ENSMUSG00000001348
10577757	NA	Adam9	a disintegrin and metallopeptidase domain 9 (meltrin gamma)	11502	ENSMUSG00000031555
10401673	NA	Tgfb3	transforming growth factor, beta 3	21809	ENSMUSG00000021253
10351477	NA	Sh2d1b1	SH2 domain protein 1B1	26904	ENSMUSG00000096334
10475866	NA	Bcl2l11	BCL2-like 11 (apoptosis facilitator)	12125	ENSMUSG00000027381
10504838	NA	Nr4a3	nuclear receptor subfamily 4, group A, member 3	18124	ENSMUSG00000028341
10346191	NA	Stat1	signal transducer and activator of transcription 1	20846	ENSMUSG00000026104
10419198	NA	Ero1l	ERO1-like (S. cerevisiae)	50527	ENSMUSG00000021831
10533213	NA	Oas3	2'-5' oligoadenylate synthetase 3	246727	ENSMUSG00000032661
10437243	NA	Mefv	Mediterranean fever	54483	ENSMUSG00000022534
10391207	NA	Dhx58	DEXH (Asp-Glu-X-His) box polypeptide 58	80861	ENSMUSG00000017830
10583008	NA	Casp12	caspase 12	12364	ENSMUSG00000025887
10379228	NA	Nos2	nitric oxide synthase 2, inducible	18126	ENSMUSG00000020826
10531972	NA	Gbp8	guanylate-binding protein 8	76074	ENSMUSG00000034438
10509441	NA	Ece1	endothelin converting enzyme 1	230857	ENSMUSG00000057530
10554240	NA	Isg20	interferon-stimulated protein	57444	ENSMUSG00000039236
10451287	NA	Isg15	ISG15 ubiquitin-like modifier	100038882	ENSMUSG00000035692
10472300	NA	Psmd14	proteasome (prosome, macropain) 26S subunit, non-ATPase, 14	59029	ENSMUSG00000026914
10432918	NA	Krt8	keratin 8	16691	ENSMUSG00000049382
10569102	NA	Irf7	interferon regulatory factor 7	54123	ENSMUSG00000025498
10349603	NA	Il10	interleukin 10	16153	ENSMUSG00000016529
10497817	NA	Anxa5	annexin A5	11747	ENSMUSG00000027712
10568873	NA	Adam8	a disintegrin and metallopeptidase domain 8	11501	ENSMUSG00000025473
10538590	NA	Herc6	hect domain and RLD 6	67138	ENSMUSG00000029798
10462618	NA	Ifit3	interferon-induced protein with tetratricopeptide repeats 3	15959	ENSMUSG00000074896
10356082	NA	Plscr1	phospholipid scramblase 1	22038	ENSMUSG00000032369
10548375	NA	Clec7a	C-type lectin domain family 7, member a	56644	ENSMUSG00000079293
10346790	NA	Ctla4	cytotoxic T-lymphocyte-associated protein 4	12477	ENSMUSG00000026011
10541605	NA	Clec4n	C-type lectin domain family 4, member n	56620	ENSMUSG00000023349
10396421	NA	Hif1a	hypoxia inducible factor 1, alpha subunit	15251	ENSMUSG00000021109
10561104	NA	Axl	AXL receptor tyrosine kinase	26362	ENSMUSG00000002602
10362201	NA	Ctgf	connective tissue growth factor	14219	ENSMUSG00000019997
10536472	NA	Mdfic	MyoD family inhibitor domain containing	16543	ENSMUSG00000041390
10521678	NA	Cd38	CD38 antigen	12494	ENSMUSG00000029084
10423599	NA	Matn2	matrilin 2	17181	ENSMUSG00000022324
10462613	NA	Ifit2	interferon-induced protein with tetratricopeptide repeats 2	15958	ENSMUSG00000045932
10583056	NA	Mmp12	matrix metallopeptidase 12	17381	ENSMUSG00000049723
10369815	NA	Cdk1	cyclin-dependent kinase 1	12534	ENSMUSG00000019942
10380260	NA	Trim25	tripartite motif-containing 25	217069	ENSMUSG00000000275
10513739	NA	Tnc	tenascin C	21923	ENSMUSG00000028364
10548314	NA	Klrb1b	killer cell lectin-like receptor subfamily B member 1B	80782	ENSMUSG00000079298
10560709	NA	Pvr	poliovirus receptor	52118	ENSMUSG00000040511
10469278	NA	Il2ra	interleukin 2 receptor, alpha chain	16184	ENSMUSG00000026770
10462623	NA	Ifit1	interferon-induced protein with tetratricopeptide repeats 1	15957	ENSMUSG00000034459
10558769	NA	Ifitm1	interferon induced transmembrane protein 1	68713	ENSMUSG00000025491
10482772	NA	Nr4a2	nuclear receptor subfamily 4, group A, member 2	18227	ENSMUSG00000026826
10349661	NA	5430435G22Rik	RIKEN cDNA 5430435G22 gene	226421	ENSMUSG00000052688
10400006	NA	Ahr	aryl-hydrocarbon receptor	11622	ENSMUSG00000019256
10437040	NA	Chaf1b	chromatin assembly factor 1, subunit B (p60)	110749	ENSMUSG00000022945
10403871	NA	Aoah	acyloxyacyl hydrolase	27052	ENSMUSG00000021322
10390763	NA	Ccr7	chemokine (C-C motif) receptor 7	12775	ENSMUSG00000037944
10536794	NA	Hilpda	hypoxia inducible lipid droplet associated	69573	ENSMUSG00000043421
10399710	NA	Rsad2	radical S-adenosyl methionine domain containing 2	58185	ENSMUSG00000020641
10531724	NA	Plac8	placenta-specific 8	231507	ENSMUSG00000029322
10409876	NA	Ctla2a	cytotoxic T lymphocyte-associated protein 2 alpha	13024	ENSMUSG00000044258
10455961	NA	Iigp1	interferon inducible GTPase 1	60440	ENSMUSG00000054072
10444244	NA	Tap1	transporter 1, ATP-binding cassette, sub-family B (MDR/TAP)	21354	ENSMUSG00000037321
10385500	NA	Irgm1	immunity-related GTPase family M member 1	15944	ENSMUSG00000046879
10607868	NA	Tlr8	toll-like receptor 8	170744	ENSMUSG00000040522
10375515	NA	Ifi47	interferon gamma inducible protein 47	15953	ENSMUSG00000078920
10477061	NA	Srxn1	sulfiredoxin 1 homolog (S. cerevisiae)	76650	ENSMUSG00000032802
10451198	NA	Vegfa	vascular endothelial growth factor A	22339	ENSMUSG00000023951
10557895	NA	Itgax	integrin alpha X	16411	ENSMUSG00000030789
10501020	NA	Chi3l3	chitinase 3-like 3	12655	ENSMUSG00000040809
10572897	NA	Hmox1	heme oxygenase (decycling) 1	15368	ENSMUSG00000005413
10579636	NA	Cyp4f18	cytochrome P450, family 4, subfamily f, polypeptide 18	72054	ENSMUSG00000003484
10547894	NA	Cd4	CD4 antigen	12504	ENSMUSG00000023274
10379524	NA	Ccl11	chemokine (C-C motif) ligand 11	20292	ENSMUSG00000020676
10443463	NA	Cdkn1a	cyclin-dependent kinase inhibitor 1A (P21)	12575	ENSMUSG00000023067
10555671	NA	Pgap2	post-GPI attachment to proteins 2	233575	ENSMUSG00000030990
10484463	NA	Serping1	serine (or cysteine) peptidase inhibitor, clade G, member 1	12258	ENSMUSG00000023224
10360028	NA	Fcgr2b	Fc receptor, IgG, low affinity IIb	14130	ENSMUSG00000026656
10531987	NA	Gbp4	guanylate binding protein 4	17472	ENSMUSG00000079363
10524621	NA	Oasl2	2'-5' oligoadenylate synthetase-like 2	23962	ENSMUSG00000029561
biological process	response to cytokine stimulus	GO:0034097
C=312;O=40;E=6.64;R=6.02;rawP=5.08e-20;adjP=1.23e-17
10427471	NA	Osmr	oncostatin M receptor	18414	ENSMUSG00000022146
10430302	NA	Csf2rb2	colony stimulating factor 2 receptor, beta 2, low-affinity (granulocyte-macrophage)	12984	ENSMUSG00000071714
10579532	NA	Bst2	bone marrow stromal cell antigen 2	69550	ENSMUSG00000046718
10351873	NA	Pyhin1	pyrin and HIN domain family, member 1	236312	ENSMUSG00000043263
10462618	NA	Ifit3	interferon-induced protein with tetratricopeptide repeats 3	15959	ENSMUSG00000074896
10356082	NA	Plscr1	phospholipid scramblase 1	22038	ENSMUSG00000032369
10357472	NA	Cxcr4	chemokine (C-X-C motif) receptor 4	12767	ENSMUSG00000045382
10496569	NA	Gbp7	guanylate binding protein 7	229900	ENSMUSG00000040253
10531980	NA	Gbp9	guanylate-binding protein 9	236573	ENSMUSG00000029298
10561104	NA	Axl	AXL receptor tyrosine kinase	26362	ENSMUSG00000002602
10389207	NA	Ccl5	chemokine (C-C motif) ligand 5	20304	ENSMUSG00000035042
10469816	NA	Il1rn	interleukin 1 receptor antagonist	16181	ENSMUSG00000026981
10462613	NA	Ifit2	interferon-induced protein with tetratricopeptide repeats 2	15958	ENSMUSG00000045932
10471912	NA	Kynu	kynureninase (L-kynurenine hydrolase)	70789	ENSMUSG00000026866
10409278	NA	Nfil3	nuclear factor, interleukin 3, regulated	18030	ENSMUSG00000056749
10469278	NA	Il2ra	interleukin 2 receptor, alpha chain	16184	ENSMUSG00000026770
10490150	NA	Zbp1	Z-DNA binding protein 1	58203	ENSMUSG00000027514
10462623	NA	Ifit1	interferon-induced protein with tetratricopeptide repeats 1	15957	ENSMUSG00000034459
10366586	NA	Ifng	interferon gamma	15978	ENSMUSG00000055170
10522530	NA	Kit	kit oncogene	16590	ENSMUSG00000005672
10558769	NA	Ifitm1	interferon induced transmembrane protein 1	68713	ENSMUSG00000025491
10360406	NA	Ifi205	interferon activated gene 205	226695	ENSMUSG00000054203
10360382	NA	Ifi204	interferon activated gene 204	15951	ENSMUSG00000073489
10430344	NA	Il2rb	interleukin 2 receptor, beta chain	16185	ENSMUSG00000068227
10496539	NA	Gbp5	guanylate binding protein 5	229898	ENSMUSG00000040264
10398039	NA	Serpina3f	serine (or cysteine) peptidase inhibitor, clade A, member 3F	238393	ENSMUSG00000066363
10390763	NA	Ccr7	chemokine (C-C motif) receptor 7	12775	ENSMUSG00000037944
10591739	NA	Acp5	acid phosphatase 5, tartrate resistant	11433	ENSMUSG00000001348
10577757	NA	Adam9	a disintegrin and metallopeptidase domain 9 (meltrin gamma)	11502	ENSMUSG00000031555
10545135	NA	Il12rb2	interleukin 12 receptor, beta 2	16162	ENSMUSG00000018341
10455961	NA	Iigp1	interferon inducible GTPase 1	60440	ENSMUSG00000054072
10425066	NA	Csf2rb	colony stimulating factor 2 receptor, beta, low-affinity (granulocyte-macrophage)	12983	ENSMUSG00000071713
10346191	NA	Stat1	signal transducer and activator of transcription 1	20846	ENSMUSG00000026104
10489701	NA	Ocstamp	osteoclast stimulatory transmembrane protein	74614	ENSMUSG00000027670
10379228	NA	Nos2	nitric oxide synthase 2, inducible	18126	ENSMUSG00000020826
10531972	NA	Gbp8	guanylate-binding protein 8	76074	ENSMUSG00000034438
10398075	NA	Serpina3n	serine (or cysteine) peptidase inhibitor, clade A, member 3N	20716	ENSMUSG00000021091
10432918	NA	Krt8	keratin 8	16691	ENSMUSG00000049382
10531987	NA	Gbp4	guanylate binding protein 4	17472	ENSMUSG00000079363
10569102	NA	Irf7	interferon regulatory factor 7	54123	ENSMUSG00000025498
biological process	regulation of immune system process	GO:0002682
C=652;O=57;E=13.87;R=4.11;rawP=6.46e-20;adjP=1.40e-17
10382106	NA	Gm885	predicted gene 885	380732	ENSMUSG00000040528
10548345	NA	Klrk1	killer cell lectin-like receptor subfamily K, member 1	27007	ENSMUSG00000030149
10349603	NA	Il10	interleukin 10	16153	ENSMUSG00000016529
10533720	NA	Niacr1	niacin receptor 1	80885	ENSMUSG00000045502
10456296	NA	Malt1	mucosa associated lymphoid tissue lymphoma translocation gene 1	240354	ENSMUSG00000032688
10568873	NA	Adam8	a disintegrin and metallopeptidase domain 8	11501	ENSMUSG00000025473
10579532	NA	Bst2	bone marrow stromal cell antigen 2	69550	ENSMUSG00000046718
10435704	NA	Cd80	CD80 antigen	12519	ENSMUSG00000075122
10356082	NA	Plscr1	phospholipid scramblase 1	22038	ENSMUSG00000032369
10548375	NA	Clec7a	C-type lectin domain family 7, member a	56644	ENSMUSG00000079293
10346790	NA	Ctla4	cytotoxic T-lymphocyte-associated protein 4	12477	ENSMUSG00000026011
10396421	NA	Hif1a	hypoxia inducible factor 1, alpha subunit	15251	ENSMUSG00000021109
10561104	NA	Axl	AXL receptor tyrosine kinase	26362	ENSMUSG00000002602
10542164	NA	Clec12a	C-type lectin domain family 12, member a	232413	ENSMUSG00000053063
10389207	NA	Ccl5	chemokine (C-C motif) ligand 5	20304	ENSMUSG00000035042
10439527	NA	Tigit	T cell immunoreceptor with Ig and ITIM domains	100043314	ENSMUSG00000071552
10462390	NA	Cd274	CD274 antigen	60533	ENSMUSG00000016496
10521678	NA	Cd38	CD38 antigen	12494	ENSMUSG00000029084
10596637	NA	Mapkapk3	mitogen-activated protein kinase-activated protein kinase 3	102626	ENSMUSG00000032577
10450344	NA	C2	complement component 2 (within H-2S)	12263	ENSMUSG00000024371
10445293	NA	Pla2g7	phospholipase A2, group VII (platelet-activating factor acetylhydrolase, plasma)	27226	ENSMUSG00000023913
10548314	NA	Klrb1b	killer cell lectin-like receptor subfamily B member 1B	80782	ENSMUSG00000079298
10484987	NA	Nr1h3	nuclear receptor subfamily 1, group H, member 3	22259	ENSMUSG00000002108
10560709	NA	Pvr	poliovirus receptor	52118	ENSMUSG00000040511
10469278	NA	Il2ra	interleukin 2 receptor, alpha chain	16184	ENSMUSG00000026770
10490150	NA	Zbp1	Z-DNA binding protein 1	58203	ENSMUSG00000027514
10462623	NA	Ifit1	interferon-induced protein with tetratricopeptide repeats 1	15957	ENSMUSG00000034459
10366586	NA	Ifng	interferon gamma	15978	ENSMUSG00000055170
10557591	NA	Itgal	integrin alpha L	16408	ENSMUSG00000030830
10522530	NA	Kit	kit oncogene	16590	ENSMUSG00000005672
10360382	NA	Ifi204	interferon activated gene 204	15951	ENSMUSG00000073489
10349661	NA	5430435G22Rik	RIKEN cDNA 5430435G22 gene	226421	ENSMUSG00000052688
10400006	NA	Ahr	aryl-hydrocarbon receptor	11622	ENSMUSG00000019256
10403743	NA	Inhba	inhibin beta-A	16323	ENSMUSG00000041324
10390763	NA	Ccr7	chemokine (C-C motif) receptor 7	12775	ENSMUSG00000037944
10462398	NA	Pdcd1lg2	programmed cell death 1 ligand 2	58205	ENSMUSG00000016498
10399710	NA	Rsad2	radical S-adenosyl methionine domain containing 2	58185	ENSMUSG00000020641
10409876	NA	Ctla2a	cytotoxic T lymphocyte-associated protein 2 alpha	13024	ENSMUSG00000044258
10351477	NA	Sh2d1b1	SH2 domain protein 1B1	26904	ENSMUSG00000096334
10444244	NA	Tap1	transporter 1, ATP-binding cassette, sub-family B (MDR/TAP)	21354	ENSMUSG00000037321
10401673	NA	Tgfb3	transforming growth factor, beta 3	21809	ENSMUSG00000021253
10607868	NA	Tlr8	toll-like receptor 8	170744	ENSMUSG00000040522
10425161	NA	Lgals1	lectin, galactose binding, soluble 1	16852	ENSMUSG00000068220
10451198	NA	Vegfa	vascular endothelial growth factor A	22339	ENSMUSG00000023951
10489701	NA	Ocstamp	osteoclast stimulatory transmembrane protein	74614	ENSMUSG00000027670
10444229	NA	H2-DMa	histocompatibility 2, class II, locus DMa	14998	ENSMUSG00000037649
10391207	NA	Dhx58	DEXH (Asp-Glu-X-His) box polypeptide 58	80861	ENSMUSG00000017830
10572897	NA	Hmox1	heme oxygenase (decycling) 1	15368	ENSMUSG00000005413
10360173	NA	Slamf7	SLAM family member 7	75345	ENSMUSG00000038179
10547894	NA	Cd4	CD4 antigen	12504	ENSMUSG00000023274
10570018	NA	Tnfsf13b	tumor necrosis factor (ligand) superfamily, member 13b	24099	ENSMUSG00000031497
10443463	NA	Cdkn1a	cyclin-dependent kinase inhibitor 1A (P21)	12575	ENSMUSG00000023067
10576971	NA	Irs2	insulin receptor substrate 2	384783	ENSMUSG00000038894
10484463	NA	Serping1	serine (or cysteine) peptidase inhibitor, clade G, member 1	12258	ENSMUSG00000023224
10360028	NA	Fcgr2b	Fc receptor, IgG, low affinity IIb	14130	ENSMUSG00000026656
10531987	NA	Gbp4	guanylate binding protein 4	17472	ENSMUSG00000079363
10569102	NA	Irf7	interferon regulatory factor 7	54123	ENSMUSG00000025498
biological process	multi-organism process	GO:0051704
C=649;O=55;E=13.81;R=3.98;rawP=1.28e-18;adjP=2.53e-16
10556297	NA	Adm	adrenomedullin	11535	ENSMUSG00000030790
10548345	NA	Klrk1	killer cell lectin-like receptor subfamily K, member 1	27007	ENSMUSG00000030149
10349603	NA	Il10	interleukin 10	16153	ENSMUSG00000016529
10456296	NA	Malt1	mucosa associated lymphoid tissue lymphoma translocation gene 1	240354	ENSMUSG00000032688
10579532	NA	Bst2	bone marrow stromal cell antigen 2	69550	ENSMUSG00000046718
10513729	NA	Tnfsf8	tumor necrosis factor (ligand) superfamily, member 8	21949	ENSMUSG00000028362
10483110	NA	Ifih1	interferon induced with helicase C domain 1	71586	ENSMUSG00000026896
10462618	NA	Ifit3	interferon-induced protein with tetratricopeptide repeats 3	15959	ENSMUSG00000074896
10356082	NA	Plscr1	phospholipid scramblase 1	22038	ENSMUSG00000032369
10548375	NA	Clec7a	C-type lectin domain family 7, member a	56644	ENSMUSG00000079293
10496569	NA	Gbp7	guanylate binding protein 7	229900	ENSMUSG00000040253
10541605	NA	Clec4n	C-type lectin domain family 4, member n	56620	ENSMUSG00000023349
10531980	NA	Gbp9	guanylate-binding protein 9	236573	ENSMUSG00000029298
10561104	NA	Axl	AXL receptor tyrosine kinase	26362	ENSMUSG00000002602
10389207	NA	Ccl5	chemokine (C-C motif) ligand 5	20304	ENSMUSG00000035042
10536472	NA	Mdfic	MyoD family inhibitor domain containing	16543	ENSMUSG00000041390
10596637	NA	Mapkapk3	mitogen-activated protein kinase-activated protein kinase 3	102626	ENSMUSG00000032577
10462613	NA	Ifit2	interferon-induced protein with tetratricopeptide repeats 2	15958	ENSMUSG00000045932
10380260	NA	Trim25	tripartite motif-containing 25	217069	ENSMUSG00000000275
10531407	NA	Cxcl9	chemokine (C-X-C motif) ligand 9	17329	ENSMUSG00000029417
10484987	NA	Nr1h3	nuclear receptor subfamily 1, group H, member 3	22259	ENSMUSG00000002108
10469278	NA	Il2ra	interleukin 2 receptor, alpha chain	16184	ENSMUSG00000026770
10524631	NA	Oasl1	2'-5' oligoadenylate synthetase-like 1	231655	ENSMUSG00000041827
10490150	NA	Zbp1	Z-DNA binding protein 1	58203	ENSMUSG00000027514
10462623	NA	Ifit1	interferon-induced protein with tetratricopeptide repeats 1	15957	ENSMUSG00000034459
10366586	NA	Ifng	interferon gamma	15978	ENSMUSG00000055170
10598976	NA	Timp1	tissue inhibitor of metalloproteinase 1	21857	ENSMUSG00000001131
10558769	NA	Ifitm1	interferon induced transmembrane protein 1	68713	ENSMUSG00000025491
10360382	NA	Ifi204	interferon activated gene 204	15951	ENSMUSG00000073489
10390763	NA	Ccr7	chemokine (C-C motif) receptor 7	12775	ENSMUSG00000037944
10591739	NA	Acp5	acid phosphatase 5, tartrate resistant	11433	ENSMUSG00000001348
10545135	NA	Il12rb2	interleukin 12 receptor, beta 2	16162	ENSMUSG00000018341
10577757	NA	Adam9	a disintegrin and metallopeptidase domain 9 (meltrin gamma)	11502	ENSMUSG00000031555
10399710	NA	Rsad2	radical S-adenosyl methionine domain containing 2	58185	ENSMUSG00000020641
10531724	NA	Plac8	placenta-specific 8	231507	ENSMUSG00000029322
10432032	NA	Vdr	vitamin D receptor	22337	ENSMUSG00000022479
10444244	NA	Tap1	transporter 1, ATP-binding cassette, sub-family B (MDR/TAP)	21354	ENSMUSG00000037321
10455961	NA	Iigp1	interferon inducible GTPase 1	60440	ENSMUSG00000054072
10607868	NA	Tlr8	toll-like receptor 8	170744	ENSMUSG00000040522
10395039	NA	Cmpk2	cytidine monophosphate (UMP-CMP) kinase 2, mitochondrial	22169	ENSMUSG00000020638
10475866	NA	Bcl2l11	BCL2-like 11 (apoptosis facilitator)	12125	ENSMUSG00000027381
10346191	NA	Stat1	signal transducer and activator of transcription 1	20846	ENSMUSG00000026104
10416837	NA	Irg1	immunoresponsive gene 1	16365	ENSMUSG00000022126
10533213	NA	Oas3	2'-5' oligoadenylate synthetase 3	246727	ENSMUSG00000032661
10557895	NA	Itgax	integrin alpha X	16411	ENSMUSG00000030789
10391207	NA	Dhx58	DEXH (Asp-Glu-X-His) box polypeptide 58	80861	ENSMUSG00000017830
10379228	NA	Nos2	nitric oxide synthase 2, inducible	18126	ENSMUSG00000020826
10547894	NA	Cd4	CD4 antigen	12504	ENSMUSG00000023274
10554240	NA	Isg20	interferon-stimulated protein	57444	ENSMUSG00000039236
10451287	NA	Isg15	ISG15 ubiquitin-like modifier	100038882	ENSMUSG00000035692
10506335	NA	Pde4b	phosphodiesterase 4B, cAMP specific	18578	ENSMUSG00000028525
10432918	NA	Krt8	keratin 8	16691	ENSMUSG00000049382
10360028	NA	Fcgr2b	Fc receptor, IgG, low affinity IIb	14130	ENSMUSG00000026656
10531987	NA	Gbp4	guanylate binding protein 4	17472	ENSMUSG00000079363
10524621	NA	Oasl2	2'-5' oligoadenylate synthetase-like 2	23962	ENSMUSG00000029561
biological process	response to organic substance	GO:0010033
C=1309;O=79;E=27.85;R=2.84;rawP=1.38e-17;adjP=2.50e-15
10427471	NA	Osmr	oncostatin M receptor	18414	ENSMUSG00000022146
10556297	NA	Adm	adrenomedullin	11535	ENSMUSG00000030790
10548345	NA	Klrk1	killer cell lectin-like receptor subfamily K, member 1	27007	ENSMUSG00000030149
10489759	NA	Sulf2	sulfatase 2	72043	ENSMUSG00000006800
10579532	NA	Bst2	bone marrow stromal cell antigen 2	69550	ENSMUSG00000046718
10351873	NA	Pyhin1	pyrin and HIN domain family, member 1	236312	ENSMUSG00000043263
10357472	NA	Cxcr4	chemokine (C-X-C motif) receptor 4	12767	ENSMUSG00000045382
10496569	NA	Gbp7	guanylate binding protein 7	229900	ENSMUSG00000040253
10520862	NA	Fosl2	fos-like antigen 2	14284	ENSMUSG00000029135
10531980	NA	Gbp9	guanylate-binding protein 9	236573	ENSMUSG00000029298
10389207	NA	Ccl5	chemokine (C-C motif) ligand 5	20304	ENSMUSG00000035042
10469816	NA	Il1rn	interleukin 1 receptor antagonist	16181	ENSMUSG00000026981
10596637	NA	Mapkapk3	mitogen-activated protein kinase-activated protein kinase 3	102626	ENSMUSG00000032577
10471912	NA	Kynu	kynureninase (L-kynurenine hydrolase)	70789	ENSMUSG00000026866
10409278	NA	Nfil3	nuclear factor, interleukin 3, regulated	18030	ENSMUSG00000056749
10484987	NA	Nr1h3	nuclear receptor subfamily 1, group H, member 3	22259	ENSMUSG00000002108
10490150	NA	Zbp1	Z-DNA binding protein 1	58203	ENSMUSG00000027514
10366586	NA	Ifng	interferon gamma	15978	ENSMUSG00000055170
10522530	NA	Kit	kit oncogene	16590	ENSMUSG00000005672
10360406	NA	Ifi205	interferon activated gene 205	226695	ENSMUSG00000054203
10360382	NA	Ifi204	interferon activated gene 204	15951	ENSMUSG00000073489
10415052	NA	Mmp14	matrix metallopeptidase 14 (membrane-inserted)	17387	ENSMUSG00000000957
10565775	NA	Dgat2	diacylglycerol O-acyltransferase 2	67800	ENSMUSG00000030747
10519857	NA	Hgf	hepatocyte growth factor	15234	ENSMUSG00000028864
10467182	NA	Htr7	5-hydroxytryptamine (serotonin) receptor 7	15566	ENSMUSG00000024798
10496539	NA	Gbp5	guanylate binding protein 5	229898	ENSMUSG00000040264
10591739	NA	Acp5	acid phosphatase 5, tartrate resistant	11433	ENSMUSG00000001348
10545135	NA	Il12rb2	interleukin 12 receptor, beta 2	16162	ENSMUSG00000018341
10577757	NA	Adam9	a disintegrin and metallopeptidase domain 9 (meltrin gamma)	11502	ENSMUSG00000031555
10432032	NA	Vdr	vitamin D receptor	22337	ENSMUSG00000022479
10401673	NA	Tgfb3	transforming growth factor, beta 3	21809	ENSMUSG00000021253
10395039	NA	Cmpk2	cytidine monophosphate (UMP-CMP) kinase 2, mitochondrial	22169	ENSMUSG00000020638
10504838	NA	Nr4a3	nuclear receptor subfamily 4, group A, member 3	18124	ENSMUSG00000028341
10346191	NA	Stat1	signal transducer and activator of transcription 1	20846	ENSMUSG00000026104
10416837	NA	Irg1	immunoresponsive gene 1	16365	ENSMUSG00000022126
10419198	NA	Ero1l	ERO1-like (S. cerevisiae)	50527	ENSMUSG00000021831
10583008	NA	Casp12	caspase 12	12364	ENSMUSG00000025887
10379228	NA	Nos2	nitric oxide synthase 2, inducible	18126	ENSMUSG00000020826
10531972	NA	Gbp8	guanylate-binding protein 8	76074	ENSMUSG00000034438
10421853	NA	Lect1	leukocyte cell derived chemotaxin 1	16840	ENSMUSG00000022025
10398075	NA	Serpina3n	serine (or cysteine) peptidase inhibitor, clade A, member 3N	20716	ENSMUSG00000021091
10422728	NA	Dab2	disabled 2, mitogen-responsive phosphoprotein	13132	ENSMUSG00000022150
10576971	NA	Irs2	insulin receptor substrate 2	384783	ENSMUSG00000038894
10432918	NA	Krt8	keratin 8	16691	ENSMUSG00000049382
10569102	NA	Irf7	interferon regulatory factor 7	54123	ENSMUSG00000025498
10349603	NA	Il10	interleukin 10	16153	ENSMUSG00000016529
10430302	NA	Csf2rb2	colony stimulating factor 2 receptor, beta 2, low-affinity (granulocyte-macrophage)	12984	ENSMUSG00000071714
10497817	NA	Anxa5	annexin A5	11747	ENSMUSG00000027712
10492689	NA	Pdgfc	platelet-derived growth factor, C polypeptide	54635	ENSMUSG00000028019
10462618	NA	Ifit3	interferon-induced protein with tetratricopeptide repeats 3	15959	ENSMUSG00000074896
10356082	NA	Plscr1	phospholipid scramblase 1	22038	ENSMUSG00000032369
10548375	NA	Clec7a	C-type lectin domain family 7, member a	56644	ENSMUSG00000079293
10363541	NA	Ass1	argininosuccinate synthetase 1	11898	ENSMUSG00000076441
10372069	NA	Socs2	suppressor of cytokine signaling 2	216233	ENSMUSG00000020027
10396421	NA	Hif1a	hypoxia inducible factor 1, alpha subunit	15251	ENSMUSG00000021109
10362201	NA	Ctgf	connective tissue growth factor	14219	ENSMUSG00000019997
10561104	NA	Axl	AXL receptor tyrosine kinase	26362	ENSMUSG00000002602
10521678	NA	Cd38	CD38 antigen	12494	ENSMUSG00000029084
10462613	NA	Ifit2	interferon-induced protein with tetratricopeptide repeats 2	15958	ENSMUSG00000045932
10523717	NA	Spp1	secreted phosphoprotein 1	20750	ENSMUSG00000029304
10369815	NA	Cdk1	cyclin-dependent kinase 1	12534	ENSMUSG00000019942
10469278	NA	Il2ra	interleukin 2 receptor, alpha chain	16184	ENSMUSG00000026770
10462623	NA	Ifit1	interferon-induced protein with tetratricopeptide repeats 1	15957	ENSMUSG00000034459
10558769	NA	Ifitm1	interferon induced transmembrane protein 1	68713	ENSMUSG00000025491
10482772	NA	Nr4a2	nuclear receptor subfamily 4, group A, member 2	18227	ENSMUSG00000026826
10400006	NA	Ahr	aryl-hydrocarbon receptor	11622	ENSMUSG00000019256
10430344	NA	Il2rb	interleukin 2 receptor, beta chain	16185	ENSMUSG00000068227
10403743	NA	Inhba	inhibin beta-A	16323	ENSMUSG00000041324
10398039	NA	Serpina3f	serine (or cysteine) peptidase inhibitor, clade A, member 3F	238393	ENSMUSG00000066363
10390763	NA	Ccr7	chemokine (C-C motif) receptor 7	12775	ENSMUSG00000037944
10455961	NA	Iigp1	interferon inducible GTPase 1	60440	ENSMUSG00000054072
10425066	NA	Csf2rb	colony stimulating factor 2 receptor, beta, low-affinity (granulocyte-macrophage)	12983	ENSMUSG00000071713
10451198	NA	Vegfa	vascular endothelial growth factor A	22339	ENSMUSG00000023951
10489701	NA	Ocstamp	osteoclast stimulatory transmembrane protein	74614	ENSMUSG00000027670
10572897	NA	Hmox1	heme oxygenase (decycling) 1	15368	ENSMUSG00000005413
10428707	NA	Has2	hyaluronan synthase 2	15117	ENSMUSG00000022367
10506335	NA	Pde4b	phosphodiesterase 4B, cAMP specific	18578	ENSMUSG00000028525
10360028	NA	Fcgr2b	Fc receptor, IgG, low affinity IIb	14130	ENSMUSG00000026656
10531987	NA	Gbp4	guanylate binding protein 4	17472	ENSMUSG00000079363
biological process	defense response to virus	GO:0051607
C=122;O=24;E=2.60;R=9.24;rawP=9.13e-17;adjP=1.53e-14
10579532	NA	Bst2	bone marrow stromal cell antigen 2	69550	ENSMUSG00000046718
10483110	NA	Ifih1	interferon induced with helicase C domain 1	71586	ENSMUSG00000026896
10462618	NA	Ifit3	interferon-induced protein with tetratricopeptide repeats 3	15959	ENSMUSG00000074896
10356082	NA	Plscr1	phospholipid scramblase 1	22038	ENSMUSG00000032369
10399710	NA	Rsad2	radical S-adenosyl methionine domain containing 2	58185	ENSMUSG00000020641
10607868	NA	Tlr8	toll-like receptor 8	170744	ENSMUSG00000040522
10533213	NA	Oas3	2'-5' oligoadenylate synthetase 3	246727	ENSMUSG00000032661
10557895	NA	Itgax	integrin alpha X	16411	ENSMUSG00000030789
10391207	NA	Dhx58	DEXH (Asp-Glu-X-His) box polypeptide 58	80861	ENSMUSG00000017830
10389207	NA	Ccl5	chemokine (C-C motif) ligand 5	20304	ENSMUSG00000035042
10554240	NA	Isg20	interferon-stimulated protein	57444	ENSMUSG00000039236
10451287	NA	Isg15	ISG15 ubiquitin-like modifier	100038882	ENSMUSG00000035692
10462613	NA	Ifit2	interferon-induced protein with tetratricopeptide repeats 2	15958	ENSMUSG00000045932
10380260	NA	Trim25	tripartite motif-containing 25	217069	ENSMUSG00000000275
10531407	NA	Cxcl9	chemokine (C-X-C motif) ligand 9	17329	ENSMUSG00000029417
10469278	NA	Il2ra	interleukin 2 receptor, alpha chain	16184	ENSMUSG00000026770
10524631	NA	Oasl1	2'-5' oligoadenylate synthetase-like 1	231655	ENSMUSG00000041827
10490150	NA	Zbp1	Z-DNA binding protein 1	58203	ENSMUSG00000027514
10531987	NA	Gbp4	guanylate binding protein 4	17472	ENSMUSG00000079363
10462623	NA	Ifit1	interferon-induced protein with tetratricopeptide repeats 1	15957	ENSMUSG00000034459
10366586	NA	Ifng	interferon gamma	15978	ENSMUSG00000055170
10558769	NA	Ifitm1	interferon induced transmembrane protein 1	68713	ENSMUSG00000025491
10524621	NA	Oasl2	2'-5' oligoadenylate synthetase-like 2	23962	ENSMUSG00000029561
10360382	NA	Ifi204	interferon activated gene 204	15951	ENSMUSG00000073489
biological process	response to virus	GO:0009615
C=147;O=25;E=3.13;R=7.99;rawP=7.66e-16;adjP=1.19e-13
10579532	NA	Bst2	bone marrow stromal cell antigen 2	69550	ENSMUSG00000046718
10483110	NA	Ifih1	interferon induced with helicase C domain 1	71586	ENSMUSG00000026896
10462618	NA	Ifit3	interferon-induced protein with tetratricopeptide repeats 3	15959	ENSMUSG00000074896
10356082	NA	Plscr1	phospholipid scramblase 1	22038	ENSMUSG00000032369
10399710	NA	Rsad2	radical S-adenosyl methionine domain containing 2	58185	ENSMUSG00000020641
10607868	NA	Tlr8	toll-like receptor 8	170744	ENSMUSG00000040522
10475866	NA	Bcl2l11	BCL2-like 11 (apoptosis facilitator)	12125	ENSMUSG00000027381
10533213	NA	Oas3	2'-5' oligoadenylate synthetase 3	246727	ENSMUSG00000032661
10557895	NA	Itgax	integrin alpha X	16411	ENSMUSG00000030789
10391207	NA	Dhx58	DEXH (Asp-Glu-X-His) box polypeptide 58	80861	ENSMUSG00000017830
10389207	NA	Ccl5	chemokine (C-C motif) ligand 5	20304	ENSMUSG00000035042
10554240	NA	Isg20	interferon-stimulated protein	57444	ENSMUSG00000039236
10451287	NA	Isg15	ISG15 ubiquitin-like modifier	100038882	ENSMUSG00000035692
10462613	NA	Ifit2	interferon-induced protein with tetratricopeptide repeats 2	15958	ENSMUSG00000045932
10380260	NA	Trim25	tripartite motif-containing 25	217069	ENSMUSG00000000275
10531407	NA	Cxcl9	chemokine (C-X-C motif) ligand 9	17329	ENSMUSG00000029417
10469278	NA	Il2ra	interleukin 2 receptor, alpha chain	16184	ENSMUSG00000026770
10524631	NA	Oasl1	2'-5' oligoadenylate synthetase-like 1	231655	ENSMUSG00000041827
10490150	NA	Zbp1	Z-DNA binding protein 1	58203	ENSMUSG00000027514
10531987	NA	Gbp4	guanylate binding protein 4	17472	ENSMUSG00000079363
10462623	NA	Ifit1	interferon-induced protein with tetratricopeptide repeats 1	15957	ENSMUSG00000034459
10366586	NA	Ifng	interferon gamma	15978	ENSMUSG00000055170
10558769	NA	Ifitm1	interferon induced transmembrane protein 1	68713	ENSMUSG00000025491
10524621	NA	Oasl2	2'-5' oligoadenylate synthetase-like 2	23962	ENSMUSG00000029561
10360382	NA	Ifi204	interferon activated gene 204	15951	ENSMUSG00000073489
biological process	cellular response to cytokine stimulus	GO:0071345
C=245;O=31;E=5.21;R=5.95;rawP=1.37e-15;adjP=1.99e-13
10427471	NA	Osmr	oncostatin M receptor	18414	ENSMUSG00000022146
10430302	NA	Csf2rb2	colony stimulating factor 2 receptor, beta 2, low-affinity (granulocyte-macrophage)	12984	ENSMUSG00000071714
10430344	NA	Il2rb	interleukin 2 receptor, beta chain	16185	ENSMUSG00000068227
10496539	NA	Gbp5	guanylate binding protein 5	229898	ENSMUSG00000040264
10390763	NA	Ccr7	chemokine (C-C motif) receptor 7	12775	ENSMUSG00000037944
10351873	NA	Pyhin1	pyrin and HIN domain family, member 1	236312	ENSMUSG00000043263
10462618	NA	Ifit3	interferon-induced protein with tetratricopeptide repeats 3	15959	ENSMUSG00000074896
10357472	NA	Cxcr4	chemokine (C-X-C motif) receptor 4	12767	ENSMUSG00000045382
10496569	NA	Gbp7	guanylate binding protein 7	229900	ENSMUSG00000040253
10455961	NA	Iigp1	interferon inducible GTPase 1	60440	ENSMUSG00000054072
10425066	NA	Csf2rb	colony stimulating factor 2 receptor, beta, low-affinity (granulocyte-macrophage)	12983	ENSMUSG00000071713
10531980	NA	Gbp9	guanylate-binding protein 9	236573	ENSMUSG00000029298
10346191	NA	Stat1	signal transducer and activator of transcription 1	20846	ENSMUSG00000026104
10489701	NA	Ocstamp	osteoclast stimulatory transmembrane protein	74614	ENSMUSG00000027670
10561104	NA	Axl	AXL receptor tyrosine kinase	26362	ENSMUSG00000002602
10379228	NA	Nos2	nitric oxide synthase 2, inducible	18126	ENSMUSG00000020826
10389207	NA	Ccl5	chemokine (C-C motif) ligand 5	20304	ENSMUSG00000035042
10531972	NA	Gbp8	guanylate-binding protein 8	76074	ENSMUSG00000034438
10469816	NA	Il1rn	interleukin 1 receptor antagonist	16181	ENSMUSG00000026981
10462613	NA	Ifit2	interferon-induced protein with tetratricopeptide repeats 2	15958	ENSMUSG00000045932
10409278	NA	Nfil3	nuclear factor, interleukin 3, regulated	18030	ENSMUSG00000056749
10432918	NA	Krt8	keratin 8	16691	ENSMUSG00000049382
10469278	NA	Il2ra	interleukin 2 receptor, alpha chain	16184	ENSMUSG00000026770
10490150	NA	Zbp1	Z-DNA binding protein 1	58203	ENSMUSG00000027514
10531987	NA	Gbp4	guanylate binding protein 4	17472	ENSMUSG00000079363
10462623	NA	Ifit1	interferon-induced protein with tetratricopeptide repeats 1	15957	ENSMUSG00000034459
10366586	NA	Ifng	interferon gamma	15978	ENSMUSG00000055170
10522530	NA	Kit	kit oncogene	16590	ENSMUSG00000005672
10360406	NA	Ifi205	interferon activated gene 205	226695	ENSMUSG00000054203
10360382	NA	Ifi204	interferon activated gene 204	15951	ENSMUSG00000073489
10569102	NA	Irf7	interferon regulatory factor 7	54123	ENSMUSG00000025498
biological process	response to chemical stimulus	GO:0042221
C=1901;O=94;E=40.45;R=2.32;rawP=2.54e-15;adjP=3.45e-13
10427471	NA	Osmr	oncostatin M receptor	18414	ENSMUSG00000022146
10556297	NA	Adm	adrenomedullin	11535	ENSMUSG00000030790
10548345	NA	Klrk1	killer cell lectin-like receptor subfamily K, member 1	27007	ENSMUSG00000030149
10489759	NA	Sulf2	sulfatase 2	72043	ENSMUSG00000006800
10584841	NA	Amica1	adhesion molecule, interacts with CXADR antigen 1	270152	ENSMUSG00000048534
10579532	NA	Bst2	bone marrow stromal cell antigen 2	69550	ENSMUSG00000046718
10351873	NA	Pyhin1	pyrin and HIN domain family, member 1	236312	ENSMUSG00000043263
10357472	NA	Cxcr4	chemokine (C-X-C motif) receptor 4	12767	ENSMUSG00000045382
10496569	NA	Gbp7	guanylate binding protein 7	229900	ENSMUSG00000040253
10520862	NA	Fosl2	fos-like antigen 2	14284	ENSMUSG00000029135
10531980	NA	Gbp9	guanylate-binding protein 9	236573	ENSMUSG00000029298
10389207	NA	Ccl5	chemokine (C-C motif) ligand 5	20304	ENSMUSG00000035042
10466938	NA	5033414D02Rik	RIKEN cDNA 5033414D02 gene	67759	ENSMUSG00000016495
10469816	NA	Il1rn	interleukin 1 receptor antagonist	16181	ENSMUSG00000026981
10596637	NA	Mapkapk3	mitogen-activated protein kinase-activated protein kinase 3	102626	ENSMUSG00000032577
10471655	NA	Gsn	gelsolin	227753	ENSMUSG00000026879
10471912	NA	Kynu	kynureninase (L-kynurenine hydrolase)	70789	ENSMUSG00000026866
10409278	NA	Nfil3	nuclear factor, interleukin 3, regulated	18030	ENSMUSG00000056749
10445293	NA	Pla2g7	phospholipase A2, group VII (platelet-activating factor acetylhydrolase, plasma)	27226	ENSMUSG00000023913
10484987	NA	Nr1h3	nuclear receptor subfamily 1, group H, member 3	22259	ENSMUSG00000002108
10540298	NA	Chl1	cell adhesion molecule with homology to L1CAM	12661	ENSMUSG00000030077
10528385	NA	Reln	reelin	19699	ENSMUSG00000042453
10490150	NA	Zbp1	Z-DNA binding protein 1	58203	ENSMUSG00000027514
10366586	NA	Ifng	interferon gamma	15978	ENSMUSG00000055170
10522530	NA	Kit	kit oncogene	16590	ENSMUSG00000005672
10360406	NA	Ifi205	interferon activated gene 205	226695	ENSMUSG00000054203
10360382	NA	Ifi204	interferon activated gene 204	15951	ENSMUSG00000073489
10415052	NA	Mmp14	matrix metallopeptidase 14 (membrane-inserted)	17387	ENSMUSG00000000957
10565775	NA	Dgat2	diacylglycerol O-acyltransferase 2	67800	ENSMUSG00000030747
10519857	NA	Hgf	hepatocyte growth factor	15234	ENSMUSG00000028864
10467182	NA	Htr7	5-hydroxytryptamine (serotonin) receptor 7	15566	ENSMUSG00000024798
10496539	NA	Gbp5	guanylate binding protein 5	229898	ENSMUSG00000040264
10591739	NA	Acp5	acid phosphatase 5, tartrate resistant	11433	ENSMUSG00000001348
10545135	NA	Il12rb2	interleukin 12 receptor, beta 2	16162	ENSMUSG00000018341
10577757	NA	Adam9	a disintegrin and metallopeptidase domain 9 (meltrin gamma)	11502	ENSMUSG00000031555
10432032	NA	Vdr	vitamin D receptor	22337	ENSMUSG00000022479
10401673	NA	Tgfb3	transforming growth factor, beta 3	21809	ENSMUSG00000021253
10395039	NA	Cmpk2	cytidine monophosphate (UMP-CMP) kinase 2, mitochondrial	22169	ENSMUSG00000020638
10504838	NA	Nr4a3	nuclear receptor subfamily 4, group A, member 3	18124	ENSMUSG00000028341
10346191	NA	Stat1	signal transducer and activator of transcription 1	20846	ENSMUSG00000026104
10416837	NA	Irg1	immunoresponsive gene 1	16365	ENSMUSG00000022126
10419198	NA	Ero1l	ERO1-like (S. cerevisiae)	50527	ENSMUSG00000021831
10583008	NA	Casp12	caspase 12	12364	ENSMUSG00000025887
10379228	NA	Nos2	nitric oxide synthase 2, inducible	18126	ENSMUSG00000020826
10531972	NA	Gbp8	guanylate-binding protein 8	76074	ENSMUSG00000034438
10421853	NA	Lect1	leukocyte cell derived chemotaxin 1	16840	ENSMUSG00000022025
10398075	NA	Serpina3n	serine (or cysteine) peptidase inhibitor, clade A, member 3N	20716	ENSMUSG00000021091
10422728	NA	Dab2	disabled 2, mitogen-responsive phosphoprotein	13132	ENSMUSG00000022150
10576971	NA	Irs2	insulin receptor substrate 2	384783	ENSMUSG00000038894
10432918	NA	Krt8	keratin 8	16691	ENSMUSG00000049382
10569102	NA	Irf7	interferon regulatory factor 7	54123	ENSMUSG00000025498
10349603	NA	Il10	interleukin 10	16153	ENSMUSG00000016529
10577315	NA	Angpt2	angiopoietin 2	11601	ENSMUSG00000031465
10497817	NA	Anxa5	annexin A5	11747	ENSMUSG00000027712
10430302	NA	Csf2rb2	colony stimulating factor 2 receptor, beta 2, low-affinity (granulocyte-macrophage)	12984	ENSMUSG00000071714
10568873	NA	Adam8	a disintegrin and metallopeptidase domain 8	11501	ENSMUSG00000025473
10492689	NA	Pdgfc	platelet-derived growth factor, C polypeptide	54635	ENSMUSG00000028019
10491083	NA	Nceh1	arylacetamide deacetylase-like 1	320024	ENSMUSG00000027698
10462618	NA	Ifit3	interferon-induced protein with tetratricopeptide repeats 3	15959	ENSMUSG00000074896
10356082	NA	Plscr1	phospholipid scramblase 1	22038	ENSMUSG00000032369
10548375	NA	Clec7a	C-type lectin domain family 7, member a	56644	ENSMUSG00000079293
10363541	NA	Ass1	argininosuccinate synthetase 1	11898	ENSMUSG00000076441
10372069	NA	Socs2	suppressor of cytokine signaling 2	216233	ENSMUSG00000020027
10396421	NA	Hif1a	hypoxia inducible factor 1, alpha subunit	15251	ENSMUSG00000021109
10362201	NA	Ctgf	connective tissue growth factor	14219	ENSMUSG00000019997
10561104	NA	Axl	AXL receptor tyrosine kinase	26362	ENSMUSG00000002602
10509030	NA	Runx3	runt related transcription factor 3	12399	ENSMUSG00000070691
10423599	NA	Matn2	matrilin 2	17181	ENSMUSG00000022324
10521678	NA	Cd38	CD38 antigen	12494	ENSMUSG00000029084
10462613	NA	Ifit2	interferon-induced protein with tetratricopeptide repeats 2	15958	ENSMUSG00000045932
10523717	NA	Spp1	secreted phosphoprotein 1	20750	ENSMUSG00000029304
10369815	NA	Cdk1	cyclin-dependent kinase 1	12534	ENSMUSG00000019942
10469278	NA	Il2ra	interleukin 2 receptor, alpha chain	16184	ENSMUSG00000026770
10462623	NA	Ifit1	interferon-induced protein with tetratricopeptide repeats 1	15957	ENSMUSG00000034459
10558769	NA	Ifitm1	interferon induced transmembrane protein 1	68713	ENSMUSG00000025491
10458843	NA	Sema6a	sema domain, transmembrane domain (TM), and cytoplasmic domain, (semaphorin) 6A	20358	ENSMUSG00000019647
10482772	NA	Nr4a2	nuclear receptor subfamily 4, group A, member 2	18227	ENSMUSG00000026826
10517336	NA	Clic4	chloride intracellular channel 4 (mitochondrial)	29876	ENSMUSG00000037242
10412298	NA	Itga1	integrin alpha 1	109700	ENSMUSG00000042284
10400006	NA	Ahr	aryl-hydrocarbon receptor	11622	ENSMUSG00000019256
10430344	NA	Il2rb	interleukin 2 receptor, beta chain	16185	ENSMUSG00000068227
10403743	NA	Inhba	inhibin beta-A	16323	ENSMUSG00000041324
10398039	NA	Serpina3f	serine (or cysteine) peptidase inhibitor, clade A, member 3F	238393	ENSMUSG00000066363
10390763	NA	Ccr7	chemokine (C-C motif) receptor 7	12775	ENSMUSG00000037944
10455961	NA	Iigp1	interferon inducible GTPase 1	60440	ENSMUSG00000054072
10425066	NA	Csf2rb	colony stimulating factor 2 receptor, beta, low-affinity (granulocyte-macrophage)	12983	ENSMUSG00000071713
10451198	NA	Vegfa	vascular endothelial growth factor A	22339	ENSMUSG00000023951
10489701	NA	Ocstamp	osteoclast stimulatory transmembrane protein	74614	ENSMUSG00000027670
10572897	NA	Hmox1	heme oxygenase (decycling) 1	15368	ENSMUSG00000005413
10428707	NA	Has2	hyaluronan synthase 2	15117	ENSMUSG00000022367
10379524	NA	Ccl11	chemokine (C-C motif) ligand 11	20292	ENSMUSG00000020676
10506335	NA	Pde4b	phosphodiesterase 4B, cAMP specific	18578	ENSMUSG00000028525
10360028	NA	Fcgr2b	Fc receptor, IgG, low affinity IIb	14130	ENSMUSG00000026656
10531987	NA	Gbp4	guanylate binding protein 4	17472	ENSMUSG00000079363
biological process	positive regulation of biological process	GO:0048518
C=3143;O=130;E=66.88;R=1.94;rawP=2.93e-15;adjP=3.75e-13
10556297	NA	Adm	adrenomedullin	11535	ENSMUSG00000030790
10361771	NA	Plagl1	pleiomorphic adenoma gene-like 1	22634	ENSMUSG00000019817
10548345	NA	Klrk1	killer cell lectin-like receptor subfamily K, member 1	27007	ENSMUSG00000030149
10489759	NA	Sulf2	sulfatase 2	72043	ENSMUSG00000006800
10579532	NA	Bst2	bone marrow stromal cell antigen 2	69550	ENSMUSG00000046718
10513729	NA	Tnfsf8	tumor necrosis factor (ligand) superfamily, member 8	21949	ENSMUSG00000028362
10435704	NA	Cd80	CD80 antigen	12519	ENSMUSG00000075122
10483110	NA	Ifih1	interferon induced with helicase C domain 1	71586	ENSMUSG00000026896
10543067	NA	Asns	asparagine synthetase	27053	ENSMUSG00000029752
10384223	NA	Igfbp3	insulin-like growth factor binding protein 3	16009	ENSMUSG00000020427
10508012	NA	Rspo1	R-spondin homolog (Xenopus laevis)	192199	ENSMUSG00000028871
10564960	NA	Furin	furin (paired basic amino acid cleaving enzyme)	18550	ENSMUSG00000030530
10469816	NA	Il1rn	interleukin 1 receptor antagonist	16181	ENSMUSG00000026981
10375065	NA	Sh3pxd2b	SH3 and PX domains 2B	268396	ENSMUSG00000040711
10445293	NA	Pla2g7	phospholipase A2, group VII (platelet-activating factor acetylhydrolase, plasma)	27226	ENSMUSG00000023913
10528385	NA	Reln	reelin	19699	ENSMUSG00000042453
10490150	NA	Zbp1	Z-DNA binding protein 1	58203	ENSMUSG00000027514
10522530	NA	Kit	kit oncogene	16590	ENSMUSG00000005672
10447951	NA	Thbs2	thrombospondin 2	21826	ENSMUSG00000023885
10360382	NA	Ifi204	interferon activated gene 204	15951	ENSMUSG00000073489
10447167	NA	Mta3	metastasis associated 3	116871	ENSMUSG00000055817
10436823	NA	Olig2	oligodendrocyte transcription factor 2	50913	ENSMUSG00000039830
10591739	NA	Acp5	acid phosphatase 5, tartrate resistant	11433	ENSMUSG00000001348
10462398	NA	Pdcd1lg2	programmed cell death 1 ligand 2	58205	ENSMUSG00000016498
10401673	NA	Tgfb3	transforming growth factor, beta 3	21809	ENSMUSG00000021253
10351477	NA	Sh2d1b1	SH2 domain protein 1B1	26904	ENSMUSG00000096334
10425161	NA	Lgals1	lectin, galactose binding, soluble 1	16852	ENSMUSG00000068220
10359624	NA	Prrx1	paired related homeobox 1	18933	ENSMUSG00000026586
10504838	NA	Nr4a3	nuclear receptor subfamily 4, group A, member 3	18124	ENSMUSG00000028341
10346191	NA	Stat1	signal transducer and activator of transcription 1	20846	ENSMUSG00000026104
10444229	NA	H2-DMa	histocompatibility 2, class II, locus DMa	14998	ENSMUSG00000037649
10433114	NA	Itga5	integrin alpha 5 (fibronectin receptor alpha)	16402	ENSMUSG00000000555
10583008	NA	Casp12	caspase 12	12364	ENSMUSG00000025887
10379228	NA	Nos2	nitric oxide synthase 2, inducible	18126	ENSMUSG00000020826
10373467	NA	Erbb3	v-erb-b2 erythroblastic leukemia viral oncogene homolog 3 (avian)	13867	ENSMUSG00000018166
10421853	NA	Lect1	leukocyte cell derived chemotaxin 1	16840	ENSMUSG00000022025
10401607	NA	Pgf	placental growth factor	18654	ENSMUSG00000004791
10548375	NA	Clec7a	C-type lectin domain family 7, member a	56644	ENSMUSG00000079293
10541605	NA	Clec4n	C-type lectin domain family 4, member n	56620	ENSMUSG00000023349
10561104	NA	Axl	AXL receptor tyrosine kinase	26362	ENSMUSG00000002602
10509030	NA	Runx3	runt related transcription factor 3	12399	ENSMUSG00000070691
10416510	NA	Nufip1	nuclear fragile X mental retardation protein interacting protein 1	27275	ENSMUSG00000022009
10439527	NA	Tigit	T cell immunoreceptor with Ig and ITIM domains	100043314	ENSMUSG00000071552
10521678	NA	Cd38	CD38 antigen	12494	ENSMUSG00000029084
10462613	NA	Ifit2	interferon-induced protein with tetratricopeptide repeats 2	15958	ENSMUSG00000045932
10369815	NA	Cdk1	cyclin-dependent kinase 1	12534	ENSMUSG00000019942
10469278	NA	Il2ra	interleukin 2 receptor, alpha chain	16184	ENSMUSG00000026770
10482772	NA	Nr4a2	nuclear receptor subfamily 4, group A, member 2	18227	ENSMUSG00000026826
10458843	NA	Sema6a	sema domain, transmembrane domain (TM), and cytoplasmic domain, (semaphorin) 6A	20358	ENSMUSG00000019647
10457205	NA	Crem	cAMP responsive element modulator	12916	ENSMUSG00000063889
10474984	NA	Nusap1	nucleolar and spindle associated protein 1	108907	ENSMUSG00000027306
10403743	NA	Inhba	inhibin beta-A	16323	ENSMUSG00000041324
10536794	NA	Hilpda	hypoxia inducible lipid droplet associated	69573	ENSMUSG00000043421
10399710	NA	Rsad2	radical S-adenosyl methionine domain containing 2	58185	ENSMUSG00000020641
10531724	NA	Plac8	placenta-specific 8	231507	ENSMUSG00000029322
10491091	NA	Tnfsf10	tumor necrosis factor (ligand) superfamily, member 10	22035	ENSMUSG00000039304
10607868	NA	Tlr8	toll-like receptor 8	170744	ENSMUSG00000040522
10451198	NA	Vegfa	vascular endothelial growth factor A	22339	ENSMUSG00000023951
10538338	NA	Creb5	cAMP responsive element binding protein 5	231991	ENSMUSG00000053007
10547894	NA	Cd4	CD4 antigen	12504	ENSMUSG00000023274
10443463	NA	Cdkn1a	cyclin-dependent kinase inhibitor 1A (P21)	12575	ENSMUSG00000023067
10394068	NA	Sectm1a	secreted and transmembrane 1A	209588	ENSMUSG00000025165
10484463	NA	Serping1	serine (or cysteine) peptidase inhibitor, clade G, member 1	12258	ENSMUSG00000023224
10427471	NA	Osmr	oncostatin M receptor	18414	ENSMUSG00000022146
10533720	NA	Niacr1	niacin receptor 1	80885	ENSMUSG00000045502
10412211	NA	Gzma	granzyme A	14938	ENSMUSG00000023132
10357472	NA	Cxcr4	chemokine (C-X-C motif) receptor 4	12767	ENSMUSG00000045382
10520862	NA	Fosl2	fos-like antigen 2	14284	ENSMUSG00000029135
10455813	NA	Lmnb1	lamin B1	16906	ENSMUSG00000024590
10366346	NA	Phlda1	pleckstrin homology-like domain, family A, member 1	21664	ENSMUSG00000020205
10389207	NA	Ccl5	chemokine (C-C motif) ligand 5	20304	ENSMUSG00000035042
10500183	NA	Adamtsl4	ADAMTS-like 4	229595	ENSMUSG00000015850
10466938	NA	5033414D02Rik	RIKEN cDNA 5033414D02 gene	67759	ENSMUSG00000016495
10596637	NA	Mapkapk3	mitogen-activated protein kinase-activated protein kinase 3	102626	ENSMUSG00000032577
10450344	NA	C2	complement component 2 (within H-2S)	12263	ENSMUSG00000024371
10409278	NA	Nfil3	nuclear factor, interleukin 3, regulated	18030	ENSMUSG00000056749
10484987	NA	Nr1h3	nuclear receptor subfamily 1, group H, member 3	22259	ENSMUSG00000002108
10366586	NA	Ifng	interferon gamma	15978	ENSMUSG00000055170
10550906	NA	Plaur	plasminogen activator, urokinase receptor	18793	ENSMUSG00000046223
10415052	NA	Mmp14	matrix metallopeptidase 14 (membrane-inserted)	17387	ENSMUSG00000000957
10519857	NA	Hgf	hepatocyte growth factor	15234	ENSMUSG00000028864
10536505	NA	Met	met proto-oncogene	17295	ENSMUSG00000009376
10467182	NA	Htr7	5-hydroxytryptamine (serotonin) receptor 7	15566	ENSMUSG00000024798
10557156	NA	Plk1	polo-like kinase 1	18817	ENSMUSG00000030867
10577757	NA	Adam9	a disintegrin and metallopeptidase domain 9 (meltrin gamma)	11502	ENSMUSG00000031555
10545135	NA	Il12rb2	interleukin 12 receptor, beta 2	16162	ENSMUSG00000018341
10432032	NA	Vdr	vitamin D receptor	22337	ENSMUSG00000022479
10397645	NA	Gpr65	G-protein coupled receptor 65	14744	ENSMUSG00000021886
10420308	NA	Gzmb	granzyme B	14939	ENSMUSG00000015437
10475866	NA	Bcl2l11	BCL2-like 11 (apoptosis facilitator)	12125	ENSMUSG00000027381
10395259	NA	Nampt	nicotinamide phosphoribosyltransferase	59027	ENSMUSG00000020572
10391207	NA	Dhx58	DEXH (Asp-Glu-X-His) box polypeptide 58	80861	ENSMUSG00000017830
10509441	NA	Ece1	endothelin converting enzyme 1	230857	ENSMUSG00000057530
10403584	NA	Nid1	nidogen 1	18073	ENSMUSG00000005397
10422728	NA	Dab2	disabled 2, mitogen-responsive phosphoprotein	13132	ENSMUSG00000022150
10576971	NA	Irs2	insulin receptor substrate 2	384783	ENSMUSG00000038894
10387985	NA	A430084P05Rik	RIKEN cDNA A430084P05 gene	327957	ENSMUSG00000057135
10569102	NA	Irf7	interferon regulatory factor 7	54123	ENSMUSG00000025498
10577315	NA	Angpt2	angiopoietin 2	11601	ENSMUSG00000031465
10349603	NA	Il10	interleukin 10	16153	ENSMUSG00000016529
10456296	NA	Malt1	mucosa associated lymphoid tissue lymphoma translocation gene 1	240354	ENSMUSG00000032688
10497817	NA	Anxa5	annexin A5	11747	ENSMUSG00000027712
10568873	NA	Adam8	a disintegrin and metallopeptidase domain 8	11501	ENSMUSG00000025473
10492689	NA	Pdgfc	platelet-derived growth factor, C polypeptide	54635	ENSMUSG00000028019
10356082	NA	Plscr1	phospholipid scramblase 1	22038	ENSMUSG00000032369
10346790	NA	Ctla4	cytotoxic T-lymphocyte-associated protein 4	12477	ENSMUSG00000026011
10372069	NA	Socs2	suppressor of cytokine signaling 2	216233	ENSMUSG00000020027
10362201	NA	Ctgf	connective tissue growth factor	14219	ENSMUSG00000019997
10406254	NA	Ell2	elongation factor RNA polymerase II 2	192657	ENSMUSG00000001542
10396421	NA	Hif1a	hypoxia inducible factor 1, alpha subunit	15251	ENSMUSG00000021109
10536472	NA	Mdfic	MyoD family inhibitor domain containing	16543	ENSMUSG00000041390
10523717	NA	Spp1	secreted phosphoprotein 1	20750	ENSMUSG00000029304
10583056	NA	Mmp12	matrix metallopeptidase 12	17381	ENSMUSG00000049723
10513739	NA	Tnc	tenascin C	21923	ENSMUSG00000028364
10560709	NA	Pvr	poliovirus receptor	52118	ENSMUSG00000040511
10557591	NA	Itgal	integrin alpha L	16408	ENSMUSG00000030830
10462623	NA	Ifit1	interferon-induced protein with tetratricopeptide repeats 1	15957	ENSMUSG00000034459
10558769	NA	Ifitm1	interferon induced transmembrane protein 1	68713	ENSMUSG00000025491
10412298	NA	Itga1	integrin alpha 1	109700	ENSMUSG00000042284
10349661	NA	5430435G22Rik	RIKEN cDNA 5430435G22 gene	226421	ENSMUSG00000052688
10400006	NA	Ahr	aryl-hydrocarbon receptor	11622	ENSMUSG00000019256
10390763	NA	Ccr7	chemokine (C-C motif) receptor 7	12775	ENSMUSG00000037944
10489701	NA	Ocstamp	osteoclast stimulatory transmembrane protein	74614	ENSMUSG00000027670
10572897	NA	Hmox1	heme oxygenase (decycling) 1	15368	ENSMUSG00000005413
10428707	NA	Has2	hyaluronan synthase 2	15117	ENSMUSG00000022367
10579636	NA	Cyp4f18	cytochrome P450, family 4, subfamily f, polypeptide 18	72054	ENSMUSG00000003484
10570018	NA	Tnfsf13b	tumor necrosis factor (ligand) superfamily, member 13b	24099	ENSMUSG00000031497
10379524	NA	Ccl11	chemokine (C-C motif) ligand 11	20292	ENSMUSG00000020676
10359929	NA	Ddr2	discoidin domain receptor family, member 2	18214	ENSMUSG00000026674
10360028	NA	Fcgr2b	Fc receptor, IgG, low affinity IIb	14130	ENSMUSG00000026656
biological process	cellular response to chemical stimulus	GO:0070887
C=992;O=63;E=21.11;R=2.98;rawP=4.49e-15;adjP=5.42e-13
10427471	NA	Osmr	oncostatin M receptor	18414	ENSMUSG00000022146
10430302	NA	Csf2rb2	colony stimulating factor 2 receptor, beta 2, low-affinity (granulocyte-macrophage)	12984	ENSMUSG00000071714
10489759	NA	Sulf2	sulfatase 2	72043	ENSMUSG00000006800
10584841	NA	Amica1	adhesion molecule, interacts with CXADR antigen 1	270152	ENSMUSG00000048534
10568873	NA	Adam8	a disintegrin and metallopeptidase domain 8	11501	ENSMUSG00000025473
10492689	NA	Pdgfc	platelet-derived growth factor, C polypeptide	54635	ENSMUSG00000028019
10351873	NA	Pyhin1	pyrin and HIN domain family, member 1	236312	ENSMUSG00000043263
10491083	NA	Nceh1	arylacetamide deacetylase-like 1	320024	ENSMUSG00000027698
10462618	NA	Ifit3	interferon-induced protein with tetratricopeptide repeats 3	15959	ENSMUSG00000074896
10357472	NA	Cxcr4	chemokine (C-X-C motif) receptor 4	12767	ENSMUSG00000045382
10496569	NA	Gbp7	guanylate binding protein 7	229900	ENSMUSG00000040253
10372069	NA	Socs2	suppressor of cytokine signaling 2	216233	ENSMUSG00000020027
10531980	NA	Gbp9	guanylate-binding protein 9	236573	ENSMUSG00000029298
10396421	NA	Hif1a	hypoxia inducible factor 1, alpha subunit	15251	ENSMUSG00000021109
10561104	NA	Axl	AXL receptor tyrosine kinase	26362	ENSMUSG00000002602
10362201	NA	Ctgf	connective tissue growth factor	14219	ENSMUSG00000019997
10389207	NA	Ccl5	chemokine (C-C motif) ligand 5	20304	ENSMUSG00000035042
10469816	NA	Il1rn	interleukin 1 receptor antagonist	16181	ENSMUSG00000026981
10523717	NA	Spp1	secreted phosphoprotein 1	20750	ENSMUSG00000029304
10462613	NA	Ifit2	interferon-induced protein with tetratricopeptide repeats 2	15958	ENSMUSG00000045932
10471655	NA	Gsn	gelsolin	227753	ENSMUSG00000026879
10409278	NA	Nfil3	nuclear factor, interleukin 3, regulated	18030	ENSMUSG00000056749
10445293	NA	Pla2g7	phospholipase A2, group VII (platelet-activating factor acetylhydrolase, plasma)	27226	ENSMUSG00000023913
10484987	NA	Nr1h3	nuclear receptor subfamily 1, group H, member 3	22259	ENSMUSG00000002108
10469278	NA	Il2ra	interleukin 2 receptor, alpha chain	16184	ENSMUSG00000026770
10490150	NA	Zbp1	Z-DNA binding protein 1	58203	ENSMUSG00000027514
10462623	NA	Ifit1	interferon-induced protein with tetratricopeptide repeats 1	15957	ENSMUSG00000034459
10366586	NA	Ifng	interferon gamma	15978	ENSMUSG00000055170
10522530	NA	Kit	kit oncogene	16590	ENSMUSG00000005672
10482772	NA	Nr4a2	nuclear receptor subfamily 4, group A, member 2	18227	ENSMUSG00000026826
10360406	NA	Ifi205	interferon activated gene 205	226695	ENSMUSG00000054203
10360382	NA	Ifi204	interferon activated gene 204	15951	ENSMUSG00000073489
10517336	NA	Clic4	chloride intracellular channel 4 (mitochondrial)	29876	ENSMUSG00000037242
10412298	NA	Itga1	integrin alpha 1	109700	ENSMUSG00000042284
10565775	NA	Dgat2	diacylglycerol O-acyltransferase 2	67800	ENSMUSG00000030747
10519857	NA	Hgf	hepatocyte growth factor	15234	ENSMUSG00000028864
10400006	NA	Ahr	aryl-hydrocarbon receptor	11622	ENSMUSG00000019256
10430344	NA	Il2rb	interleukin 2 receptor, beta chain	16185	ENSMUSG00000068227
10496539	NA	Gbp5	guanylate binding protein 5	229898	ENSMUSG00000040264
10403743	NA	Inhba	inhibin beta-A	16323	ENSMUSG00000041324
10390763	NA	Ccr7	chemokine (C-C motif) receptor 7	12775	ENSMUSG00000037944
10432032	NA	Vdr	vitamin D receptor	22337	ENSMUSG00000022479
10401673	NA	Tgfb3	transforming growth factor, beta 3	21809	ENSMUSG00000021253
10455961	NA	Iigp1	interferon inducible GTPase 1	60440	ENSMUSG00000054072
10425066	NA	Csf2rb	colony stimulating factor 2 receptor, beta, low-affinity (granulocyte-macrophage)	12983	ENSMUSG00000071713
10451198	NA	Vegfa	vascular endothelial growth factor A	22339	ENSMUSG00000023951
10504838	NA	Nr4a3	nuclear receptor subfamily 4, group A, member 3	18124	ENSMUSG00000028341
10346191	NA	Stat1	signal transducer and activator of transcription 1	20846	ENSMUSG00000026104
10489701	NA	Ocstamp	osteoclast stimulatory transmembrane protein	74614	ENSMUSG00000027670
10419198	NA	Ero1l	ERO1-like (S. cerevisiae)	50527	ENSMUSG00000021831
10583008	NA	Casp12	caspase 12	12364	ENSMUSG00000025887
10379228	NA	Nos2	nitric oxide synthase 2, inducible	18126	ENSMUSG00000020826
10531972	NA	Gbp8	guanylate-binding protein 8	76074	ENSMUSG00000034438
10572897	NA	Hmox1	heme oxygenase (decycling) 1	15368	ENSMUSG00000005413
10421853	NA	Lect1	leukocyte cell derived chemotaxin 1	16840	ENSMUSG00000022025
10428707	NA	Has2	hyaluronan synthase 2	15117	ENSMUSG00000022367
10379524	NA	Ccl11	chemokine (C-C motif) ligand 11	20292	ENSMUSG00000020676
10422728	NA	Dab2	disabled 2, mitogen-responsive phosphoprotein	13132	ENSMUSG00000022150
10506335	NA	Pde4b	phosphodiesterase 4B, cAMP specific	18578	ENSMUSG00000028525
10576971	NA	Irs2	insulin receptor substrate 2	384783	ENSMUSG00000038894
10432918	NA	Krt8	keratin 8	16691	ENSMUSG00000049382
10531987	NA	Gbp4	guanylate binding protein 4	17472	ENSMUSG00000079363
10569102	NA	Irf7	interferon regulatory factor 7	54123	ENSMUSG00000025498
biological process	cellular response to organic substance	GO:0071310
C=746;O=52;E=15.87;R=3.28;rawP=3.98e-14;adjP=4.55e-12
10427471	NA	Osmr	oncostatin M receptor	18414	ENSMUSG00000022146
10430302	NA	Csf2rb2	colony stimulating factor 2 receptor, beta 2, low-affinity (granulocyte-macrophage)	12984	ENSMUSG00000071714
10489759	NA	Sulf2	sulfatase 2	72043	ENSMUSG00000006800
10492689	NA	Pdgfc	platelet-derived growth factor, C polypeptide	54635	ENSMUSG00000028019
10351873	NA	Pyhin1	pyrin and HIN domain family, member 1	236312	ENSMUSG00000043263
10462618	NA	Ifit3	interferon-induced protein with tetratricopeptide repeats 3	15959	ENSMUSG00000074896
10357472	NA	Cxcr4	chemokine (C-X-C motif) receptor 4	12767	ENSMUSG00000045382
10496569	NA	Gbp7	guanylate binding protein 7	229900	ENSMUSG00000040253
10372069	NA	Socs2	suppressor of cytokine signaling 2	216233	ENSMUSG00000020027
10531980	NA	Gbp9	guanylate-binding protein 9	236573	ENSMUSG00000029298
10396421	NA	Hif1a	hypoxia inducible factor 1, alpha subunit	15251	ENSMUSG00000021109
10561104	NA	Axl	AXL receptor tyrosine kinase	26362	ENSMUSG00000002602
10362201	NA	Ctgf	connective tissue growth factor	14219	ENSMUSG00000019997
10389207	NA	Ccl5	chemokine (C-C motif) ligand 5	20304	ENSMUSG00000035042
10469816	NA	Il1rn	interleukin 1 receptor antagonist	16181	ENSMUSG00000026981
10462613	NA	Ifit2	interferon-induced protein with tetratricopeptide repeats 2	15958	ENSMUSG00000045932
10409278	NA	Nfil3	nuclear factor, interleukin 3, regulated	18030	ENSMUSG00000056749
10484987	NA	Nr1h3	nuclear receptor subfamily 1, group H, member 3	22259	ENSMUSG00000002108
10469278	NA	Il2ra	interleukin 2 receptor, alpha chain	16184	ENSMUSG00000026770
10490150	NA	Zbp1	Z-DNA binding protein 1	58203	ENSMUSG00000027514
10462623	NA	Ifit1	interferon-induced protein with tetratricopeptide repeats 1	15957	ENSMUSG00000034459
10366586	NA	Ifng	interferon gamma	15978	ENSMUSG00000055170
10522530	NA	Kit	kit oncogene	16590	ENSMUSG00000005672
10482772	NA	Nr4a2	nuclear receptor subfamily 4, group A, member 2	18227	ENSMUSG00000026826
10360406	NA	Ifi205	interferon activated gene 205	226695	ENSMUSG00000054203
10360382	NA	Ifi204	interferon activated gene 204	15951	ENSMUSG00000073489
10565775	NA	Dgat2	diacylglycerol O-acyltransferase 2	67800	ENSMUSG00000030747
10519857	NA	Hgf	hepatocyte growth factor	15234	ENSMUSG00000028864
10400006	NA	Ahr	aryl-hydrocarbon receptor	11622	ENSMUSG00000019256
10430344	NA	Il2rb	interleukin 2 receptor, beta chain	16185	ENSMUSG00000068227
10496539	NA	Gbp5	guanylate binding protein 5	229898	ENSMUSG00000040264
10403743	NA	Inhba	inhibin beta-A	16323	ENSMUSG00000041324
10390763	NA	Ccr7	chemokine (C-C motif) receptor 7	12775	ENSMUSG00000037944
10432032	NA	Vdr	vitamin D receptor	22337	ENSMUSG00000022479
10455961	NA	Iigp1	interferon inducible GTPase 1	60440	ENSMUSG00000054072
10401673	NA	Tgfb3	transforming growth factor, beta 3	21809	ENSMUSG00000021253
10425066	NA	Csf2rb	colony stimulating factor 2 receptor, beta, low-affinity (granulocyte-macrophage)	12983	ENSMUSG00000071713
10451198	NA	Vegfa	vascular endothelial growth factor A	22339	ENSMUSG00000023951
10346191	NA	Stat1	signal transducer and activator of transcription 1	20846	ENSMUSG00000026104
10504838	NA	Nr4a3	nuclear receptor subfamily 4, group A, member 3	18124	ENSMUSG00000028341
10489701	NA	Ocstamp	osteoclast stimulatory transmembrane protein	74614	ENSMUSG00000027670
10419198	NA	Ero1l	ERO1-like (S. cerevisiae)	50527	ENSMUSG00000021831
10379228	NA	Nos2	nitric oxide synthase 2, inducible	18126	ENSMUSG00000020826
10583008	NA	Casp12	caspase 12	12364	ENSMUSG00000025887
10531972	NA	Gbp8	guanylate-binding protein 8	76074	ENSMUSG00000034438
10421853	NA	Lect1	leukocyte cell derived chemotaxin 1	16840	ENSMUSG00000022025
10428707	NA	Has2	hyaluronan synthase 2	15117	ENSMUSG00000022367
10422728	NA	Dab2	disabled 2, mitogen-responsive phosphoprotein	13132	ENSMUSG00000022150
10576971	NA	Irs2	insulin receptor substrate 2	384783	ENSMUSG00000038894
10432918	NA	Krt8	keratin 8	16691	ENSMUSG00000049382
10531987	NA	Gbp4	guanylate binding protein 4	17472	ENSMUSG00000079363
10569102	NA	Irf7	interferon regulatory factor 7	54123	ENSMUSG00000025498
biological process	regulation of immune response	GO:0050776
C=346;O=34;E=7.36;R=4.62;rawP=1.10e-13;adjP=1.20e-11
10548345	NA	Klrk1	killer cell lectin-like receptor subfamily K, member 1	27007	ENSMUSG00000030149
10349603	NA	Il10	interleukin 10	16153	ENSMUSG00000016529
10456296	NA	Malt1	mucosa associated lymphoid tissue lymphoma translocation gene 1	240354	ENSMUSG00000032688
10568873	NA	Adam8	a disintegrin and metallopeptidase domain 8	11501	ENSMUSG00000025473
10579532	NA	Bst2	bone marrow stromal cell antigen 2	69550	ENSMUSG00000046718
10356082	NA	Plscr1	phospholipid scramblase 1	22038	ENSMUSG00000032369
10548375	NA	Clec7a	C-type lectin domain family 7, member a	56644	ENSMUSG00000079293
10346790	NA	Ctla4	cytotoxic T-lymphocyte-associated protein 4	12477	ENSMUSG00000026011
10542164	NA	Clec12a	C-type lectin domain family 12, member a	232413	ENSMUSG00000053063
10521678	NA	Cd38	CD38 antigen	12494	ENSMUSG00000029084
10596637	NA	Mapkapk3	mitogen-activated protein kinase-activated protein kinase 3	102626	ENSMUSG00000032577
10450344	NA	C2	complement component 2 (within H-2S)	12263	ENSMUSG00000024371
10484987	NA	Nr1h3	nuclear receptor subfamily 1, group H, member 3	22259	ENSMUSG00000002108
10548314	NA	Klrb1b	killer cell lectin-like receptor subfamily B member 1B	80782	ENSMUSG00000079298
10560709	NA	Pvr	poliovirus receptor	52118	ENSMUSG00000040511
10469278	NA	Il2ra	interleukin 2 receptor, alpha chain	16184	ENSMUSG00000026770
10490150	NA	Zbp1	Z-DNA binding protein 1	58203	ENSMUSG00000027514
10366586	NA	Ifng	interferon gamma	15978	ENSMUSG00000055170
10522530	NA	Kit	kit oncogene	16590	ENSMUSG00000005672
10360382	NA	Ifi204	interferon activated gene 204	15951	ENSMUSG00000073489
10349661	NA	5430435G22Rik	RIKEN cDNA 5430435G22 gene	226421	ENSMUSG00000052688
10390763	NA	Ccr7	chemokine (C-C motif) receptor 7	12775	ENSMUSG00000037944
10399710	NA	Rsad2	radical S-adenosyl methionine domain containing 2	58185	ENSMUSG00000020641
10444244	NA	Tap1	transporter 1, ATP-binding cassette, sub-family B (MDR/TAP)	21354	ENSMUSG00000037321
10351477	NA	Sh2d1b1	SH2 domain protein 1B1	26904	ENSMUSG00000096334
10401673	NA	Tgfb3	transforming growth factor, beta 3	21809	ENSMUSG00000021253
10607868	NA	Tlr8	toll-like receptor 8	170744	ENSMUSG00000040522
10444229	NA	H2-DMa	histocompatibility 2, class II, locus DMa	14998	ENSMUSG00000037649
10391207	NA	Dhx58	DEXH (Asp-Glu-X-His) box polypeptide 58	80861	ENSMUSG00000017830
10572897	NA	Hmox1	heme oxygenase (decycling) 1	15368	ENSMUSG00000005413
10570018	NA	Tnfsf13b	tumor necrosis factor (ligand) superfamily, member 13b	24099	ENSMUSG00000031497
10360028	NA	Fcgr2b	Fc receptor, IgG, low affinity IIb	14130	ENSMUSG00000026656
10484463	NA	Serping1	serine (or cysteine) peptidase inhibitor, clade G, member 1	12258	ENSMUSG00000023224
10569102	NA	Irf7	interferon regulatory factor 7	54123	ENSMUSG00000025498
biological process	positive regulation of cellular process	GO:0048522
C=2831;O=115;E=60.24;R=1.91;rawP=9.05e-13;adjP=9.37e-11
10427471	NA	Osmr	oncostatin M receptor	18414	ENSMUSG00000022146
10556297	NA	Adm	adrenomedullin	11535	ENSMUSG00000030790
10361771	NA	Plagl1	pleiomorphic adenoma gene-like 1	22634	ENSMUSG00000019817
10548345	NA	Klrk1	killer cell lectin-like receptor subfamily K, member 1	27007	ENSMUSG00000030149
10533720	NA	Niacr1	niacin receptor 1	80885	ENSMUSG00000045502
10489759	NA	Sulf2	sulfatase 2	72043	ENSMUSG00000006800
10579532	NA	Bst2	bone marrow stromal cell antigen 2	69550	ENSMUSG00000046718
10513729	NA	Tnfsf8	tumor necrosis factor (ligand) superfamily, member 8	21949	ENSMUSG00000028362
10435704	NA	Cd80	CD80 antigen	12519	ENSMUSG00000075122
10412211	NA	Gzma	granzyme A	14938	ENSMUSG00000023132
10357472	NA	Cxcr4	chemokine (C-X-C motif) receptor 4	12767	ENSMUSG00000045382
10543067	NA	Asns	asparagine synthetase	27053	ENSMUSG00000029752
10520862	NA	Fosl2	fos-like antigen 2	14284	ENSMUSG00000029135
10384223	NA	Igfbp3	insulin-like growth factor binding protein 3	16009	ENSMUSG00000020427
10366346	NA	Phlda1	pleckstrin homology-like domain, family A, member 1	21664	ENSMUSG00000020205
10455813	NA	Lmnb1	lamin B1	16906	ENSMUSG00000024590
10508012	NA	Rspo1	R-spondin homolog (Xenopus laevis)	192199	ENSMUSG00000028871
10389207	NA	Ccl5	chemokine (C-C motif) ligand 5	20304	ENSMUSG00000035042
10564960	NA	Furin	furin (paired basic amino acid cleaving enzyme)	18550	ENSMUSG00000030530
10469816	NA	Il1rn	interleukin 1 receptor antagonist	16181	ENSMUSG00000026981
10500183	NA	Adamtsl4	ADAMTS-like 4	229595	ENSMUSG00000015850
10375065	NA	Sh3pxd2b	SH3 and PX domains 2B	268396	ENSMUSG00000040711
10445293	NA	Pla2g7	phospholipase A2, group VII (platelet-activating factor acetylhydrolase, plasma)	27226	ENSMUSG00000023913
10484987	NA	Nr1h3	nuclear receptor subfamily 1, group H, member 3	22259	ENSMUSG00000002108
10528385	NA	Reln	reelin	19699	ENSMUSG00000042453
10490150	NA	Zbp1	Z-DNA binding protein 1	58203	ENSMUSG00000027514
10366586	NA	Ifng	interferon gamma	15978	ENSMUSG00000055170
10522530	NA	Kit	kit oncogene	16590	ENSMUSG00000005672
10447951	NA	Thbs2	thrombospondin 2	21826	ENSMUSG00000023885
10360382	NA	Ifi204	interferon activated gene 204	15951	ENSMUSG00000073489
10447167	NA	Mta3	metastasis associated 3	116871	ENSMUSG00000055817
10415052	NA	Mmp14	matrix metallopeptidase 14 (membrane-inserted)	17387	ENSMUSG00000000957
10536505	NA	Met	met proto-oncogene	17295	ENSMUSG00000009376
10519857	NA	Hgf	hepatocyte growth factor	15234	ENSMUSG00000028864
10467182	NA	Htr7	5-hydroxytryptamine (serotonin) receptor 7	15566	ENSMUSG00000024798
10436823	NA	Olig2	oligodendrocyte transcription factor 2	50913	ENSMUSG00000039830
10557156	NA	Plk1	polo-like kinase 1	18817	ENSMUSG00000030867
10591739	NA	Acp5	acid phosphatase 5, tartrate resistant	11433	ENSMUSG00000001348
10577757	NA	Adam9	a disintegrin and metallopeptidase domain 9 (meltrin gamma)	11502	ENSMUSG00000031555
10462398	NA	Pdcd1lg2	programmed cell death 1 ligand 2	58205	ENSMUSG00000016498
10432032	NA	Vdr	vitamin D receptor	22337	ENSMUSG00000022479
10401673	NA	Tgfb3	transforming growth factor, beta 3	21809	ENSMUSG00000021253
10351477	NA	Sh2d1b1	SH2 domain protein 1B1	26904	ENSMUSG00000096334
10397645	NA	Gpr65	G-protein coupled receptor 65	14744	ENSMUSG00000021886
10425161	NA	Lgals1	lectin, galactose binding, soluble 1	16852	ENSMUSG00000068220
10475866	NA	Bcl2l11	BCL2-like 11 (apoptosis facilitator)	12125	ENSMUSG00000027381
10359624	NA	Prrx1	paired related homeobox 1	18933	ENSMUSG00000026586
10504838	NA	Nr4a3	nuclear receptor subfamily 4, group A, member 3	18124	ENSMUSG00000028341
10346191	NA	Stat1	signal transducer and activator of transcription 1	20846	ENSMUSG00000026104
10420308	NA	Gzmb	granzyme B	14939	ENSMUSG00000015437
10444229	NA	H2-DMa	histocompatibility 2, class II, locus DMa	14998	ENSMUSG00000037649
10391207	NA	Dhx58	DEXH (Asp-Glu-X-His) box polypeptide 58	80861	ENSMUSG00000017830
10433114	NA	Itga5	integrin alpha 5 (fibronectin receptor alpha)	16402	ENSMUSG00000000555
10583008	NA	Casp12	caspase 12	12364	ENSMUSG00000025887
10395259	NA	Nampt	nicotinamide phosphoribosyltransferase	59027	ENSMUSG00000020572
10379228	NA	Nos2	nitric oxide synthase 2, inducible	18126	ENSMUSG00000020826
10373467	NA	Erbb3	v-erb-b2 erythroblastic leukemia viral oncogene homolog 3 (avian)	13867	ENSMUSG00000018166
10509441	NA	Ece1	endothelin converting enzyme 1	230857	ENSMUSG00000057530
10403584	NA	Nid1	nidogen 1	18073	ENSMUSG00000005397
10422728	NA	Dab2	disabled 2, mitogen-responsive phosphoprotein	13132	ENSMUSG00000022150
10576971	NA	Irs2	insulin receptor substrate 2	384783	ENSMUSG00000038894
10387985	NA	A430084P05Rik	RIKEN cDNA A430084P05 gene	327957	ENSMUSG00000057135
10569102	NA	Irf7	interferon regulatory factor 7	54123	ENSMUSG00000025498
10349603	NA	Il10	interleukin 10	16153	ENSMUSG00000016529
10401607	NA	Pgf	placental growth factor	18654	ENSMUSG00000004791
10497817	NA	Anxa5	annexin A5	11747	ENSMUSG00000027712
10456296	NA	Malt1	mucosa associated lymphoid tissue lymphoma translocation gene 1	240354	ENSMUSG00000032688
10568873	NA	Adam8	a disintegrin and metallopeptidase domain 8	11501	ENSMUSG00000025473
10492689	NA	Pdgfc	platelet-derived growth factor, C polypeptide	54635	ENSMUSG00000028019
10356082	NA	Plscr1	phospholipid scramblase 1	22038	ENSMUSG00000032369
10548375	NA	Clec7a	C-type lectin domain family 7, member a	56644	ENSMUSG00000079293
10346790	NA	Ctla4	cytotoxic T-lymphocyte-associated protein 4	12477	ENSMUSG00000026011
10541605	NA	Clec4n	C-type lectin domain family 4, member n	56620	ENSMUSG00000023349
10372069	NA	Socs2	suppressor of cytokine signaling 2	216233	ENSMUSG00000020027
10396421	NA	Hif1a	hypoxia inducible factor 1, alpha subunit	15251	ENSMUSG00000021109
10561104	NA	Axl	AXL receptor tyrosine kinase	26362	ENSMUSG00000002602
10406254	NA	Ell2	elongation factor RNA polymerase II 2	192657	ENSMUSG00000001542
10362201	NA	Ctgf	connective tissue growth factor	14219	ENSMUSG00000019997
10509030	NA	Runx3	runt related transcription factor 3	12399	ENSMUSG00000070691
10416510	NA	Nufip1	nuclear fragile X mental retardation protein interacting protein 1	27275	ENSMUSG00000022009
10536472	NA	Mdfic	MyoD family inhibitor domain containing	16543	ENSMUSG00000041390
10521678	NA	Cd38	CD38 antigen	12494	ENSMUSG00000029084
10462613	NA	Ifit2	interferon-induced protein with tetratricopeptide repeats 2	15958	ENSMUSG00000045932
10523717	NA	Spp1	secreted phosphoprotein 1	20750	ENSMUSG00000029304
10583056	NA	Mmp12	matrix metallopeptidase 12	17381	ENSMUSG00000049723
10369815	NA	Cdk1	cyclin-dependent kinase 1	12534	ENSMUSG00000019942
10513739	NA	Tnc	tenascin C	21923	ENSMUSG00000028364
10469278	NA	Il2ra	interleukin 2 receptor, alpha chain	16184	ENSMUSG00000026770
10557591	NA	Itgal	integrin alpha L	16408	ENSMUSG00000030830
10558769	NA	Ifitm1	interferon induced transmembrane protein 1	68713	ENSMUSG00000025491
10482772	NA	Nr4a2	nuclear receptor subfamily 4, group A, member 2	18227	ENSMUSG00000026826
10458843	NA	Sema6a	sema domain, transmembrane domain (TM), and cytoplasmic domain, (semaphorin) 6A	20358	ENSMUSG00000019647
10457205	NA	Crem	cAMP responsive element modulator	12916	ENSMUSG00000063889
10412298	NA	Itga1	integrin alpha 1	109700	ENSMUSG00000042284
10474984	NA	Nusap1	nucleolar and spindle associated protein 1	108907	ENSMUSG00000027306
10400006	NA	Ahr	aryl-hydrocarbon receptor	11622	ENSMUSG00000019256
10403743	NA	Inhba	inhibin beta-A	16323	ENSMUSG00000041324
10390763	NA	Ccr7	chemokine (C-C motif) receptor 7	12775	ENSMUSG00000037944
10536794	NA	Hilpda	hypoxia inducible lipid droplet associated	69573	ENSMUSG00000043421
10399710	NA	Rsad2	radical S-adenosyl methionine domain containing 2	58185	ENSMUSG00000020641
10531724	NA	Plac8	placenta-specific 8	231507	ENSMUSG00000029322
10491091	NA	Tnfsf10	tumor necrosis factor (ligand) superfamily, member 10	22035	ENSMUSG00000039304
10607868	NA	Tlr8	toll-like receptor 8	170744	ENSMUSG00000040522
10451198	NA	Vegfa	vascular endothelial growth factor A	22339	ENSMUSG00000023951
10489701	NA	Ocstamp	osteoclast stimulatory transmembrane protein	74614	ENSMUSG00000027670
10538338	NA	Creb5	cAMP responsive element binding protein 5	231991	ENSMUSG00000053007
10572897	NA	Hmox1	heme oxygenase (decycling) 1	15368	ENSMUSG00000005413
10428707	NA	Has2	hyaluronan synthase 2	15117	ENSMUSG00000022367
10547894	NA	Cd4	CD4 antigen	12504	ENSMUSG00000023274
10570018	NA	Tnfsf13b	tumor necrosis factor (ligand) superfamily, member 13b	24099	ENSMUSG00000031497
10379524	NA	Ccl11	chemokine (C-C motif) ligand 11	20292	ENSMUSG00000020676
10359929	NA	Ddr2	discoidin domain receptor family, member 2	18214	ENSMUSG00000026674
10443463	NA	Cdkn1a	cyclin-dependent kinase inhibitor 1A (P21)	12575	ENSMUSG00000023067
10394068	NA	Sectm1a	secreted and transmembrane 1A	209588	ENSMUSG00000025165
10360028	NA	Fcgr2b	Fc receptor, IgG, low affinity IIb	14130	ENSMUSG00000026656
biological process	regulation of multicellular organismal process	GO:0051239
C=1767;O=84;E=37.60;R=2.23;rawP=1.02e-12;adjP=1.01e-10
10556297	NA	Adm	adrenomedullin	11535	ENSMUSG00000030790
10548345	NA	Klrk1	killer cell lectin-like receptor subfamily K, member 1	27007	ENSMUSG00000030149
10533720	NA	Niacr1	niacin receptor 1	80885	ENSMUSG00000045502
10362538	NA	Lama4	laminin, alpha 4	16775	ENSMUSG00000019846
10489759	NA	Sulf2	sulfatase 2	72043	ENSMUSG00000006800
10579532	NA	Bst2	bone marrow stromal cell antigen 2	69550	ENSMUSG00000046718
10483110	NA	Ifih1	interferon induced with helicase C domain 1	71586	ENSMUSG00000026896
10357472	NA	Cxcr4	chemokine (C-X-C motif) receptor 4	12767	ENSMUSG00000045382
10477717	NA	Procr	protein C receptor, endothelial	19124	ENSMUSG00000027611
10384223	NA	Igfbp3	insulin-like growth factor binding protein 3	16009	ENSMUSG00000020427
10508012	NA	Rspo1	R-spondin homolog (Xenopus laevis)	192199	ENSMUSG00000028871
10389207	NA	Ccl5	chemokine (C-C motif) ligand 5	20304	ENSMUSG00000035042
10564960	NA	Furin	furin (paired basic amino acid cleaving enzyme)	18550	ENSMUSG00000030530
10469816	NA	Il1rn	interleukin 1 receptor antagonist	16181	ENSMUSG00000026981
10484987	NA	Nr1h3	nuclear receptor subfamily 1, group H, member 3	22259	ENSMUSG00000002108
10528385	NA	Reln	reelin	19699	ENSMUSG00000042453
10366586	NA	Ifng	interferon gamma	15978	ENSMUSG00000055170
10522530	NA	Kit	kit oncogene	16590	ENSMUSG00000005672
10447951	NA	Thbs2	thrombospondin 2	21826	ENSMUSG00000023885
10360382	NA	Ifi204	interferon activated gene 204	15951	ENSMUSG00000073489
10536505	NA	Met	met proto-oncogene	17295	ENSMUSG00000009376
10519857	NA	Hgf	hepatocyte growth factor	15234	ENSMUSG00000028864
10467182	NA	Htr7	5-hydroxytryptamine (serotonin) receptor 7	15566	ENSMUSG00000024798
10436823	NA	Olig2	oligodendrocyte transcription factor 2	50913	ENSMUSG00000039830
10547633	NA	Gdf3	growth differentiation factor 3	14562	ENSMUSG00000030117
10591739	NA	Acp5	acid phosphatase 5, tartrate resistant	11433	ENSMUSG00000001348
10545135	NA	Il12rb2	interleukin 12 receptor, beta 2	16162	ENSMUSG00000018341
10432032	NA	Vdr	vitamin D receptor	22337	ENSMUSG00000022479
10401673	NA	Tgfb3	transforming growth factor, beta 3	21809	ENSMUSG00000021253
10351477	NA	Sh2d1b1	SH2 domain protein 1B1	26904	ENSMUSG00000096334
10425161	NA	Lgals1	lectin, galactose binding, soluble 1	16852	ENSMUSG00000068220
10346191	NA	Stat1	signal transducer and activator of transcription 1	20846	ENSMUSG00000026104
10437243	NA	Mefv	Mediterranean fever	54483	ENSMUSG00000022534
10444229	NA	H2-DMa	histocompatibility 2, class II, locus DMa	14998	ENSMUSG00000037649
10457091	NA	Neto1	neuropilin (NRP) and tolloid (TLL)-like 1	246317	ENSMUSG00000050321
10391207	NA	Dhx58	DEXH (Asp-Glu-X-His) box polypeptide 58	80861	ENSMUSG00000017830
10379228	NA	Nos2	nitric oxide synthase 2, inducible	18126	ENSMUSG00000020826
10421853	NA	Lect1	leukocyte cell derived chemotaxin 1	16840	ENSMUSG00000022025
10422728	NA	Dab2	disabled 2, mitogen-responsive phosphoprotein	13132	ENSMUSG00000022150
10569102	NA	Irf7	interferon regulatory factor 7	54123	ENSMUSG00000025498
10474958	NA	Dll4	delta-like 4 (Drosophila)	54485	ENSMUSG00000027314
10349603	NA	Il10	interleukin 10	16153	ENSMUSG00000016529
10577315	NA	Angpt2	angiopoietin 2	11601	ENSMUSG00000031465
10401607	NA	Pgf	placental growth factor	18654	ENSMUSG00000004791
10497817	NA	Anxa5	annexin A5	11747	ENSMUSG00000027712
10456296	NA	Malt1	mucosa associated lymphoid tissue lymphoma translocation gene 1	240354	ENSMUSG00000032688
10568873	NA	Adam8	a disintegrin and metallopeptidase domain 8	11501	ENSMUSG00000025473
10548375	NA	Clec7a	C-type lectin domain family 7, member a	56644	ENSMUSG00000079293
10346790	NA	Ctla4	cytotoxic T-lymphocyte-associated protein 4	12477	ENSMUSG00000026011
10541605	NA	Clec4n	C-type lectin domain family 4, member n	56620	ENSMUSG00000023349
10372069	NA	Socs2	suppressor of cytokine signaling 2	216233	ENSMUSG00000020027
10396421	NA	Hif1a	hypoxia inducible factor 1, alpha subunit	15251	ENSMUSG00000021109
10362201	NA	Ctgf	connective tissue growth factor	14219	ENSMUSG00000019997
10561104	NA	Axl	AXL receptor tyrosine kinase	26362	ENSMUSG00000002602
10439527	NA	Tigit	T cell immunoreceptor with Ig and ITIM domains	100043314	ENSMUSG00000071552
10521678	NA	Cd38	CD38 antigen	12494	ENSMUSG00000029084
10523717	NA	Spp1	secreted phosphoprotein 1	20750	ENSMUSG00000029304
10369815	NA	Cdk1	cyclin-dependent kinase 1	12534	ENSMUSG00000019942
10396831	NA	Arg2	arginase type II	11847	ENSMUSG00000021125
10449741	NA	Sik1	salt inducible kinase 1	17691	ENSMUSG00000024042
10469278	NA	Il2ra	interleukin 2 receptor, alpha chain	16184	ENSMUSG00000026770
10598976	NA	Timp1	tissue inhibitor of metalloproteinase 1	21857	ENSMUSG00000001131
10558769	NA	Ifitm1	interferon induced transmembrane protein 1	68713	ENSMUSG00000025491
10458843	NA	Sema6a	sema domain, transmembrane domain (TM), and cytoplasmic domain, (semaphorin) 6A	20358	ENSMUSG00000019647
10482772	NA	Nr4a2	nuclear receptor subfamily 4, group A, member 2	18227	ENSMUSG00000026826
10400006	NA	Ahr	aryl-hydrocarbon receptor	11622	ENSMUSG00000019256
10403743	NA	Inhba	inhibin beta-A	16323	ENSMUSG00000041324
10390763	NA	Ccr7	chemokine (C-C motif) receptor 7	12775	ENSMUSG00000037944
10536794	NA	Hilpda	hypoxia inducible lipid droplet associated	69573	ENSMUSG00000043421
10399710	NA	Rsad2	radical S-adenosyl methionine domain containing 2	58185	ENSMUSG00000020641
10409876	NA	Ctla2a	cytotoxic T lymphocyte-associated protein 2 alpha	13024	ENSMUSG00000044258
10531724	NA	Plac8	placenta-specific 8	231507	ENSMUSG00000029322
10607868	NA	Tlr8	toll-like receptor 8	170744	ENSMUSG00000040522
10451198	NA	Vegfa	vascular endothelial growth factor A	22339	ENSMUSG00000023951
10489701	NA	Ocstamp	osteoclast stimulatory transmembrane protein	74614	ENSMUSG00000027670
10564818	NA	Anpep	alanyl (membrane) aminopeptidase	16790	ENSMUSG00000039062
10572897	NA	Hmox1	heme oxygenase (decycling) 1	15368	ENSMUSG00000005413
10579636	NA	Cyp4f18	cytochrome P450, family 4, subfamily f, polypeptide 18	72054	ENSMUSG00000003484
10379524	NA	Ccl11	chemokine (C-C motif) ligand 11	20292	ENSMUSG00000020676
10359929	NA	Ddr2	discoidin domain receptor family, member 2	18214	ENSMUSG00000026674
10360028	NA	Fcgr2b	Fc receptor, IgG, low affinity IIb	14130	ENSMUSG00000026656
10484463	NA	Serping1	serine (or cysteine) peptidase inhibitor, clade G, member 1	12258	ENSMUSG00000023224
10531987	NA	Gbp4	guanylate binding protein 4	17472	ENSMUSG00000079363
10383717	NA	Inpp5j	inositol polyphosphate 5-phosphatase J	170835	ENSMUSG00000034570
biological process	leukocyte activation	GO:0045321
C=501;O=39;E=10.66;R=3.66;rawP=2.78e-12;adjP=2.52e-10
10382106	NA	Gm885	predicted gene 885	380732	ENSMUSG00000040528
10548345	NA	Klrk1	killer cell lectin-like receptor subfamily K, member 1	27007	ENSMUSG00000030149
10349603	NA	Il10	interleukin 10	16153	ENSMUSG00000016529
10456296	NA	Malt1	mucosa associated lymphoid tissue lymphoma translocation gene 1	240354	ENSMUSG00000032688
10568873	NA	Adam8	a disintegrin and metallopeptidase domain 8	11501	ENSMUSG00000025473
10513729	NA	Tnfsf8	tumor necrosis factor (ligand) superfamily, member 8	21949	ENSMUSG00000028362
10435704	NA	Cd80	CD80 antigen	12519	ENSMUSG00000075122
10356082	NA	Plscr1	phospholipid scramblase 1	22038	ENSMUSG00000032369
10548375	NA	Clec7a	C-type lectin domain family 7, member a	56644	ENSMUSG00000079293
10346790	NA	Ctla4	cytotoxic T-lymphocyte-associated protein 4	12477	ENSMUSG00000026011
10357472	NA	Cxcr4	chemokine (C-X-C motif) receptor 4	12767	ENSMUSG00000045382
10561104	NA	Axl	AXL receptor tyrosine kinase	26362	ENSMUSG00000002602
10389207	NA	Ccl5	chemokine (C-C motif) ligand 5	20304	ENSMUSG00000035042
10439527	NA	Tigit	T cell immunoreceptor with Ig and ITIM domains	100043314	ENSMUSG00000071552
10462390	NA	Cd274	CD274 antigen	60533	ENSMUSG00000016496
10521678	NA	Cd38	CD38 antigen	12494	ENSMUSG00000029084
10484987	NA	Nr1h3	nuclear receptor subfamily 1, group H, member 3	22259	ENSMUSG00000002108
10469278	NA	Il2ra	interleukin 2 receptor, alpha chain	16184	ENSMUSG00000026770
10366586	NA	Ifng	interferon gamma	15978	ENSMUSG00000055170
10522530	NA	Kit	kit oncogene	16590	ENSMUSG00000005672
10557591	NA	Itgal	integrin alpha L	16408	ENSMUSG00000030830
10445767	NA	Treml2	triggering receptor expressed on myeloid cells-like 2	328833	ENSMUSG00000071068
10400006	NA	Ahr	aryl-hydrocarbon receptor	11622	ENSMUSG00000019256
10430344	NA	Il2rb	interleukin 2 receptor, beta chain	16185	ENSMUSG00000068227
10390763	NA	Ccr7	chemokine (C-C motif) receptor 7	12775	ENSMUSG00000037944
10577757	NA	Adam9	a disintegrin and metallopeptidase domain 9 (meltrin gamma)	11502	ENSMUSG00000031555
10462398	NA	Pdcd1lg2	programmed cell death 1 ligand 2	58205	ENSMUSG00000016498
10399710	NA	Rsad2	radical S-adenosyl methionine domain containing 2	58185	ENSMUSG00000020641
10409876	NA	Ctla2a	cytotoxic T lymphocyte-associated protein 2 alpha	13024	ENSMUSG00000044258
10425161	NA	Lgals1	lectin, galactose binding, soluble 1	16852	ENSMUSG00000068220
10557895	NA	Itgax	integrin alpha X	16411	ENSMUSG00000030789
10444229	NA	H2-DMa	histocompatibility 2, class II, locus DMa	14998	ENSMUSG00000037649
10572897	NA	Hmox1	heme oxygenase (decycling) 1	15368	ENSMUSG00000005413
10360173	NA	Slamf7	SLAM family member 7	75345	ENSMUSG00000038179
10547894	NA	Cd4	CD4 antigen	12504	ENSMUSG00000023274
10570018	NA	Tnfsf13b	tumor necrosis factor (ligand) superfamily, member 13b	24099	ENSMUSG00000031497
10443463	NA	Cdkn1a	cyclin-dependent kinase inhibitor 1A (P21)	12575	ENSMUSG00000023067
10576971	NA	Irs2	insulin receptor substrate 2	384783	ENSMUSG00000038894
10360028	NA	Fcgr2b	Fc receptor, IgG, low affinity IIb	14130	ENSMUSG00000026656
biological process	positive regulation of immune system process	GO:0002684
C=409;O=35;E=8.70;R=4.02;rawP=2.71e-12;adjP=2.52e-10
10548345	NA	Klrk1	killer cell lectin-like receptor subfamily K, member 1	27007	ENSMUSG00000030149
10456296	NA	Malt1	mucosa associated lymphoid tissue lymphoma translocation gene 1	240354	ENSMUSG00000032688
10568873	NA	Adam8	a disintegrin and metallopeptidase domain 8	11501	ENSMUSG00000025473
10435704	NA	Cd80	CD80 antigen	12519	ENSMUSG00000075122
10356082	NA	Plscr1	phospholipid scramblase 1	22038	ENSMUSG00000032369
10548375	NA	Clec7a	C-type lectin domain family 7, member a	56644	ENSMUSG00000079293
10346790	NA	Ctla4	cytotoxic T-lymphocyte-associated protein 4	12477	ENSMUSG00000026011
10561104	NA	Axl	AXL receptor tyrosine kinase	26362	ENSMUSG00000002602
10389207	NA	Ccl5	chemokine (C-C motif) ligand 5	20304	ENSMUSG00000035042
10521678	NA	Cd38	CD38 antigen	12494	ENSMUSG00000029084
10596637	NA	Mapkapk3	mitogen-activated protein kinase-activated protein kinase 3	102626	ENSMUSG00000032577
10450344	NA	C2	complement component 2 (within H-2S)	12263	ENSMUSG00000024371
10445293	NA	Pla2g7	phospholipase A2, group VII (platelet-activating factor acetylhydrolase, plasma)	27226	ENSMUSG00000023913
10484987	NA	Nr1h3	nuclear receptor subfamily 1, group H, member 3	22259	ENSMUSG00000002108
10560709	NA	Pvr	poliovirus receptor	52118	ENSMUSG00000040511
10469278	NA	Il2ra	interleukin 2 receptor, alpha chain	16184	ENSMUSG00000026770
10366586	NA	Ifng	interferon gamma	15978	ENSMUSG00000055170
10557591	NA	Itgal	integrin alpha L	16408	ENSMUSG00000030830
10360382	NA	Ifi204	interferon activated gene 204	15951	ENSMUSG00000073489
10349661	NA	5430435G22Rik	RIKEN cDNA 5430435G22 gene	226421	ENSMUSG00000052688
10390763	NA	Ccr7	chemokine (C-C motif) receptor 7	12775	ENSMUSG00000037944
10462398	NA	Pdcd1lg2	programmed cell death 1 ligand 2	58205	ENSMUSG00000016498
10399710	NA	Rsad2	radical S-adenosyl methionine domain containing 2	58185	ENSMUSG00000020641
10607868	NA	Tlr8	toll-like receptor 8	170744	ENSMUSG00000040522
10425161	NA	Lgals1	lectin, galactose binding, soluble 1	16852	ENSMUSG00000068220
10451198	NA	Vegfa	vascular endothelial growth factor A	22339	ENSMUSG00000023951
10444229	NA	H2-DMa	histocompatibility 2, class II, locus DMa	14998	ENSMUSG00000037649
10391207	NA	Dhx58	DEXH (Asp-Glu-X-His) box polypeptide 58	80861	ENSMUSG00000017830
10572897	NA	Hmox1	heme oxygenase (decycling) 1	15368	ENSMUSG00000005413
10547894	NA	Cd4	CD4 antigen	12504	ENSMUSG00000023274
10570018	NA	Tnfsf13b	tumor necrosis factor (ligand) superfamily, member 13b	24099	ENSMUSG00000031497
10443463	NA	Cdkn1a	cyclin-dependent kinase inhibitor 1A (P21)	12575	ENSMUSG00000023067
10576971	NA	Irs2	insulin receptor substrate 2	384783	ENSMUSG00000038894
10484463	NA	Serping1	serine (or cysteine) peptidase inhibitor, clade G, member 1	12258	ENSMUSG00000023224
10569102	NA	Irf7	interferon regulatory factor 7	54123	ENSMUSG00000025498
biological process	regulation of defense response	GO:0031347
C=284;O=29;E=6.04;R=4.80;rawP=2.94e-12;adjP=2.56e-10
10548345	NA	Klrk1	killer cell lectin-like receptor subfamily K, member 1	27007	ENSMUSG00000030149
10349603	NA	Il10	interleukin 10	16153	ENSMUSG00000016529
10349661	NA	5430435G22Rik	RIKEN cDNA 5430435G22 gene	226421	ENSMUSG00000052688
10403871	NA	Aoah	acyloxyacyl hydrolase	27052	ENSMUSG00000021322
10568873	NA	Adam8	a disintegrin and metallopeptidase domain 8	11501	ENSMUSG00000025473
10390763	NA	Ccr7	chemokine (C-C motif) receptor 7	12775	ENSMUSG00000037944
10591739	NA	Acp5	acid phosphatase 5, tartrate resistant	11433	ENSMUSG00000001348
10356082	NA	Plscr1	phospholipid scramblase 1	22038	ENSMUSG00000032369
10548375	NA	Clec7a	C-type lectin domain family 7, member a	56644	ENSMUSG00000079293
10399710	NA	Rsad2	radical S-adenosyl methionine domain containing 2	58185	ENSMUSG00000020641
10409876	NA	Ctla2a	cytotoxic T lymphocyte-associated protein 2 alpha	13024	ENSMUSG00000044258
10351477	NA	Sh2d1b1	SH2 domain protein 1B1	26904	ENSMUSG00000096334
10444244	NA	Tap1	transporter 1, ATP-binding cassette, sub-family B (MDR/TAP)	21354	ENSMUSG00000037321
10607868	NA	Tlr8	toll-like receptor 8	170744	ENSMUSG00000040522
10437243	NA	Mefv	Mediterranean fever	54483	ENSMUSG00000022534
10391207	NA	Dhx58	DEXH (Asp-Glu-X-His) box polypeptide 58	80861	ENSMUSG00000017830
10389207	NA	Ccl5	chemokine (C-C motif) ligand 5	20304	ENSMUSG00000035042
10596637	NA	Mapkapk3	mitogen-activated protein kinase-activated protein kinase 3	102626	ENSMUSG00000032577
10484463	NA	Serping1	serine (or cysteine) peptidase inhibitor, clade G, member 1	12258	ENSMUSG00000023224
10484987	NA	Nr1h3	nuclear receptor subfamily 1, group H, member 3	22259	ENSMUSG00000002108
10548314	NA	Klrb1b	killer cell lectin-like receptor subfamily B member 1B	80782	ENSMUSG00000079298
10360028	NA	Fcgr2b	Fc receptor, IgG, low affinity IIb	14130	ENSMUSG00000026656
10560709	NA	Pvr	poliovirus receptor	52118	ENSMUSG00000040511
10469278	NA	Il2ra	interleukin 2 receptor, alpha chain	16184	ENSMUSG00000026770
10490150	NA	Zbp1	Z-DNA binding protein 1	58203	ENSMUSG00000027514
10531987	NA	Gbp4	guanylate binding protein 4	17472	ENSMUSG00000079363
10462623	NA	Ifit1	interferon-induced protein with tetratricopeptide repeats 1	15957	ENSMUSG00000034459
10360382	NA	Ifi204	interferon activated gene 204	15951	ENSMUSG00000073489
10569102	NA	Irf7	interferon regulatory factor 7	54123	ENSMUSG00000025498
biological process	regulation of leukocyte activation	GO:0002694
C=287;O=29;E=6.11;R=4.75;rawP=3.82e-12;adjP=3.19e-10
10382106	NA	Gm885	predicted gene 885	380732	ENSMUSG00000040528
10349603	NA	Il10	interleukin 10	16153	ENSMUSG00000016529
10456296	NA	Malt1	mucosa associated lymphoid tissue lymphoma translocation gene 1	240354	ENSMUSG00000032688
10400006	NA	Ahr	aryl-hydrocarbon receptor	11622	ENSMUSG00000019256
10568873	NA	Adam8	a disintegrin and metallopeptidase domain 8	11501	ENSMUSG00000025473
10390763	NA	Ccr7	chemokine (C-C motif) receptor 7	12775	ENSMUSG00000037944
10435704	NA	Cd80	CD80 antigen	12519	ENSMUSG00000075122
10356082	NA	Plscr1	phospholipid scramblase 1	22038	ENSMUSG00000032369
10462398	NA	Pdcd1lg2	programmed cell death 1 ligand 2	58205	ENSMUSG00000016498
10346790	NA	Ctla4	cytotoxic T-lymphocyte-associated protein 4	12477	ENSMUSG00000026011
10409876	NA	Ctla2a	cytotoxic T lymphocyte-associated protein 2 alpha	13024	ENSMUSG00000044258
10425161	NA	Lgals1	lectin, galactose binding, soluble 1	16852	ENSMUSG00000068220
10561104	NA	Axl	AXL receptor tyrosine kinase	26362	ENSMUSG00000002602
10444229	NA	H2-DMa	histocompatibility 2, class II, locus DMa	14998	ENSMUSG00000037649
10389207	NA	Ccl5	chemokine (C-C motif) ligand 5	20304	ENSMUSG00000035042
10572897	NA	Hmox1	heme oxygenase (decycling) 1	15368	ENSMUSG00000005413
10439527	NA	Tigit	T cell immunoreceptor with Ig and ITIM domains	100043314	ENSMUSG00000071552
10360173	NA	Slamf7	SLAM family member 7	75345	ENSMUSG00000038179
10547894	NA	Cd4	CD4 antigen	12504	ENSMUSG00000023274
10462390	NA	Cd274	CD274 antigen	60533	ENSMUSG00000016496
10570018	NA	Tnfsf13b	tumor necrosis factor (ligand) superfamily, member 13b	24099	ENSMUSG00000031497
10521678	NA	Cd38	CD38 antigen	12494	ENSMUSG00000029084
10443463	NA	Cdkn1a	cyclin-dependent kinase inhibitor 1A (P21)	12575	ENSMUSG00000023067
10576971	NA	Irs2	insulin receptor substrate 2	384783	ENSMUSG00000038894
10484987	NA	Nr1h3	nuclear receptor subfamily 1, group H, member 3	22259	ENSMUSG00000002108
10360028	NA	Fcgr2b	Fc receptor, IgG, low affinity IIb	14130	ENSMUSG00000026656
10469278	NA	Il2ra	interleukin 2 receptor, alpha chain	16184	ENSMUSG00000026770
10366586	NA	Ifng	interferon gamma	15978	ENSMUSG00000055170
10557591	NA	Itgal	integrin alpha L	16408	ENSMUSG00000030830
biological process	regulation of cell activation	GO:0050865
C=308;O=30;E=6.55;R=4.58;rawP=4.11e-12;adjP=3.31e-10
10382106	NA	Gm885	predicted gene 885	380732	ENSMUSG00000040528
10349603	NA	Il10	interleukin 10	16153	ENSMUSG00000016529
10456296	NA	Malt1	mucosa associated lymphoid tissue lymphoma translocation gene 1	240354	ENSMUSG00000032688
10400006	NA	Ahr	aryl-hydrocarbon receptor	11622	ENSMUSG00000019256
10568873	NA	Adam8	a disintegrin and metallopeptidase domain 8	11501	ENSMUSG00000025473
10390763	NA	Ccr7	chemokine (C-C motif) receptor 7	12775	ENSMUSG00000037944
10435704	NA	Cd80	CD80 antigen	12519	ENSMUSG00000075122
10356082	NA	Plscr1	phospholipid scramblase 1	22038	ENSMUSG00000032369
10462398	NA	Pdcd1lg2	programmed cell death 1 ligand 2	58205	ENSMUSG00000016498
10346790	NA	Ctla4	cytotoxic T-lymphocyte-associated protein 4	12477	ENSMUSG00000026011
10409876	NA	Ctla2a	cytotoxic T lymphocyte-associated protein 2 alpha	13024	ENSMUSG00000044258
10425161	NA	Lgals1	lectin, galactose binding, soluble 1	16852	ENSMUSG00000068220
10561104	NA	Axl	AXL receptor tyrosine kinase	26362	ENSMUSG00000002602
10362201	NA	Ctgf	connective tissue growth factor	14219	ENSMUSG00000019997
10444229	NA	H2-DMa	histocompatibility 2, class II, locus DMa	14998	ENSMUSG00000037649
10389207	NA	Ccl5	chemokine (C-C motif) ligand 5	20304	ENSMUSG00000035042
10572897	NA	Hmox1	heme oxygenase (decycling) 1	15368	ENSMUSG00000005413
10439527	NA	Tigit	T cell immunoreceptor with Ig and ITIM domains	100043314	ENSMUSG00000071552
10360173	NA	Slamf7	SLAM family member 7	75345	ENSMUSG00000038179
10547894	NA	Cd4	CD4 antigen	12504	ENSMUSG00000023274
10462390	NA	Cd274	CD274 antigen	60533	ENSMUSG00000016496
10570018	NA	Tnfsf13b	tumor necrosis factor (ligand) superfamily, member 13b	24099	ENSMUSG00000031497
10521678	NA	Cd38	CD38 antigen	12494	ENSMUSG00000029084
10443463	NA	Cdkn1a	cyclin-dependent kinase inhibitor 1A (P21)	12575	ENSMUSG00000023067
10576971	NA	Irs2	insulin receptor substrate 2	384783	ENSMUSG00000038894
10484987	NA	Nr1h3	nuclear receptor subfamily 1, group H, member 3	22259	ENSMUSG00000002108
10360028	NA	Fcgr2b	Fc receptor, IgG, low affinity IIb	14130	ENSMUSG00000026656
10469278	NA	Il2ra	interleukin 2 receptor, alpha chain	16184	ENSMUSG00000026770
10366586	NA	Ifng	interferon gamma	15978	ENSMUSG00000055170
10557591	NA	Itgal	integrin alpha L	16408	ENSMUSG00000030830
biological process	cell activation	GO:0001775
C=571;O=41;E=12.15;R=3.37;rawP=9.82e-12;adjP=7.62e-10
10382106	NA	Gm885	predicted gene 885	380732	ENSMUSG00000040528
10548345	NA	Klrk1	killer cell lectin-like receptor subfamily K, member 1	27007	ENSMUSG00000030149
10349603	NA	Il10	interleukin 10	16153	ENSMUSG00000016529
10456296	NA	Malt1	mucosa associated lymphoid tissue lymphoma translocation gene 1	240354	ENSMUSG00000032688
10568873	NA	Adam8	a disintegrin and metallopeptidase domain 8	11501	ENSMUSG00000025473
10513729	NA	Tnfsf8	tumor necrosis factor (ligand) superfamily, member 8	21949	ENSMUSG00000028362
10435704	NA	Cd80	CD80 antigen	12519	ENSMUSG00000075122
10356082	NA	Plscr1	phospholipid scramblase 1	22038	ENSMUSG00000032369
10548375	NA	Clec7a	C-type lectin domain family 7, member a	56644	ENSMUSG00000079293
10346790	NA	Ctla4	cytotoxic T-lymphocyte-associated protein 4	12477	ENSMUSG00000026011
10357472	NA	Cxcr4	chemokine (C-X-C motif) receptor 4	12767	ENSMUSG00000045382
10561104	NA	Axl	AXL receptor tyrosine kinase	26362	ENSMUSG00000002602
10362201	NA	Ctgf	connective tissue growth factor	14219	ENSMUSG00000019997
10389207	NA	Ccl5	chemokine (C-C motif) ligand 5	20304	ENSMUSG00000035042
10439527	NA	Tigit	T cell immunoreceptor with Ig and ITIM domains	100043314	ENSMUSG00000071552
10462390	NA	Cd274	CD274 antigen	60533	ENSMUSG00000016496
10521678	NA	Cd38	CD38 antigen	12494	ENSMUSG00000029084
10484987	NA	Nr1h3	nuclear receptor subfamily 1, group H, member 3	22259	ENSMUSG00000002108
10469278	NA	Il2ra	interleukin 2 receptor, alpha chain	16184	ENSMUSG00000026770
10366586	NA	Ifng	interferon gamma	15978	ENSMUSG00000055170
10522530	NA	Kit	kit oncogene	16590	ENSMUSG00000005672
10557591	NA	Itgal	integrin alpha L	16408	ENSMUSG00000030830
10598976	NA	Timp1	tissue inhibitor of metalloproteinase 1	21857	ENSMUSG00000001131
10445767	NA	Treml2	triggering receptor expressed on myeloid cells-like 2	328833	ENSMUSG00000071068
10400006	NA	Ahr	aryl-hydrocarbon receptor	11622	ENSMUSG00000019256
10430344	NA	Il2rb	interleukin 2 receptor, beta chain	16185	ENSMUSG00000068227
10390763	NA	Ccr7	chemokine (C-C motif) receptor 7	12775	ENSMUSG00000037944
10577757	NA	Adam9	a disintegrin and metallopeptidase domain 9 (meltrin gamma)	11502	ENSMUSG00000031555
10462398	NA	Pdcd1lg2	programmed cell death 1 ligand 2	58205	ENSMUSG00000016498
10399710	NA	Rsad2	radical S-adenosyl methionine domain containing 2	58185	ENSMUSG00000020641
10409876	NA	Ctla2a	cytotoxic T lymphocyte-associated protein 2 alpha	13024	ENSMUSG00000044258
10425161	NA	Lgals1	lectin, galactose binding, soluble 1	16852	ENSMUSG00000068220
10557895	NA	Itgax	integrin alpha X	16411	ENSMUSG00000030789
10444229	NA	H2-DMa	histocompatibility 2, class II, locus DMa	14998	ENSMUSG00000037649
10572897	NA	Hmox1	heme oxygenase (decycling) 1	15368	ENSMUSG00000005413
10360173	NA	Slamf7	SLAM family member 7	75345	ENSMUSG00000038179
10547894	NA	Cd4	CD4 antigen	12504	ENSMUSG00000023274
10570018	NA	Tnfsf13b	tumor necrosis factor (ligand) superfamily, member 13b	24099	ENSMUSG00000031497
10443463	NA	Cdkn1a	cyclin-dependent kinase inhibitor 1A (P21)	12575	ENSMUSG00000023067
10576971	NA	Irs2	insulin receptor substrate 2	384783	ENSMUSG00000038894
10360028	NA	Fcgr2b	Fc receptor, IgG, low affinity IIb	14130	ENSMUSG00000026656
biological process	cytokine production	GO:0001816
C=385;O=33;E=8.19;R=4.03;rawP=1.12e-11;adjP=8.40e-10
10548345	NA	Klrk1	killer cell lectin-like receptor subfamily K, member 1	27007	ENSMUSG00000030149
10349603	NA	Il10	interleukin 10	16153	ENSMUSG00000016529
10456296	NA	Malt1	mucosa associated lymphoid tissue lymphoma translocation gene 1	240354	ENSMUSG00000032688
10489759	NA	Sulf2	sulfatase 2	72043	ENSMUSG00000006800
10568873	NA	Adam8	a disintegrin and metallopeptidase domain 8	11501	ENSMUSG00000025473
10579532	NA	Bst2	bone marrow stromal cell antigen 2	69550	ENSMUSG00000046718
10483110	NA	Ifih1	interferon induced with helicase C domain 1	71586	ENSMUSG00000026896
10548375	NA	Clec7a	C-type lectin domain family 7, member a	56644	ENSMUSG00000079293
10541605	NA	Clec4n	C-type lectin domain family 4, member n	56620	ENSMUSG00000023349
10396421	NA	Hif1a	hypoxia inducible factor 1, alpha subunit	15251	ENSMUSG00000021109
10561104	NA	Axl	AXL receptor tyrosine kinase	26362	ENSMUSG00000002602
10509030	NA	Runx3	runt related transcription factor 3	12399	ENSMUSG00000070691
10389207	NA	Ccl5	chemokine (C-C motif) ligand 5	20304	ENSMUSG00000035042
10439527	NA	Tigit	T cell immunoreceptor with Ig and ITIM domains	100043314	ENSMUSG00000071552
10564960	NA	Furin	furin (paired basic amino acid cleaving enzyme)	18550	ENSMUSG00000030530
10366586	NA	Ifng	interferon gamma	15978	ENSMUSG00000055170
10522530	NA	Kit	kit oncogene	16590	ENSMUSG00000005672
10360382	NA	Ifi204	interferon activated gene 204	15951	ENSMUSG00000073489
10591739	NA	Acp5	acid phosphatase 5, tartrate resistant	11433	ENSMUSG00000001348
10390763	NA	Ccr7	chemokine (C-C motif) receptor 7	12775	ENSMUSG00000037944
10545135	NA	Il12rb2	interleukin 12 receptor, beta 2	16162	ENSMUSG00000018341
10399710	NA	Rsad2	radical S-adenosyl methionine domain containing 2	58185	ENSMUSG00000020641
10536794	NA	Hilpda	hypoxia inducible lipid droplet associated	69573	ENSMUSG00000043421
10351477	NA	Sh2d1b1	SH2 domain protein 1B1	26904	ENSMUSG00000096334
10401673	NA	Tgfb3	transforming growth factor, beta 3	21809	ENSMUSG00000021253
10607868	NA	Tlr8	toll-like receptor 8	170744	ENSMUSG00000040522
10437243	NA	Mefv	Mediterranean fever	54483	ENSMUSG00000022534
10391207	NA	Dhx58	DEXH (Asp-Glu-X-His) box polypeptide 58	80861	ENSMUSG00000017830
10572897	NA	Hmox1	heme oxygenase (decycling) 1	15368	ENSMUSG00000005413
10547894	NA	Cd4	CD4 antigen	12504	ENSMUSG00000023274
10360028	NA	Fcgr2b	Fc receptor, IgG, low affinity IIb	14130	ENSMUSG00000026656
10531987	NA	Gbp4	guanylate binding protein 4	17472	ENSMUSG00000079363
10569102	NA	Irf7	interferon regulatory factor 7	54123	ENSMUSG00000025498
biological process	programmed cell death	GO:0012501
C=1316;O=67;E=28.00;R=2.39;rawP=1.71e-11;adjP=1.24e-09
10533720	NA	Niacr1	niacin receptor 1	80885	ENSMUSG00000045502
10483110	NA	Ifih1	interferon induced with helicase C domain 1	71586	ENSMUSG00000026896
10412211	NA	Gzma	granzyme A	14938	ENSMUSG00000023132
10357472	NA	Cxcr4	chemokine (C-X-C motif) receptor 4	12767	ENSMUSG00000045382
10543067	NA	Asns	asparagine synthetase	27053	ENSMUSG00000029752
10384223	NA	Igfbp3	insulin-like growth factor binding protein 3	16009	ENSMUSG00000020427
10366346	NA	Phlda1	pleckstrin homology-like domain, family A, member 1	21664	ENSMUSG00000020205
10389207	NA	Ccl5	chemokine (C-C motif) ligand 5	20304	ENSMUSG00000035042
10564960	NA	Furin	furin (paired basic amino acid cleaving enzyme)	18550	ENSMUSG00000030530
10469816	NA	Il1rn	interleukin 1 receptor antagonist	16181	ENSMUSG00000026981
10500183	NA	Adamtsl4	ADAMTS-like 4	229595	ENSMUSG00000015850
10471655	NA	Gsn	gelsolin	227753	ENSMUSG00000026879
10540298	NA	Chl1	cell adhesion molecule with homology to L1CAM	12661	ENSMUSG00000030077
10366586	NA	Ifng	interferon gamma	15978	ENSMUSG00000055170
10522530	NA	Kit	kit oncogene	16590	ENSMUSG00000005672
10360382	NA	Ifi204	interferon activated gene 204	15951	ENSMUSG00000073489
10550906	NA	Plaur	plasminogen activator, urokinase receptor	18793	ENSMUSG00000046223
10536505	NA	Met	met proto-oncogene	17295	ENSMUSG00000009376
10519857	NA	Hgf	hepatocyte growth factor	15234	ENSMUSG00000028864
10557156	NA	Plk1	polo-like kinase 1	18817	ENSMUSG00000030867
10432032	NA	Vdr	vitamin D receptor	22337	ENSMUSG00000022479
10401673	NA	Tgfb3	transforming growth factor, beta 3	21809	ENSMUSG00000021253
10397645	NA	Gpr65	G-protein coupled receptor 65	14744	ENSMUSG00000021886
10475866	NA	Bcl2l11	BCL2-like 11 (apoptosis facilitator)	12125	ENSMUSG00000027381
10504838	NA	Nr4a3	nuclear receptor subfamily 4, group A, member 3	18124	ENSMUSG00000028341
10420308	NA	Gzmb	granzyme B	14939	ENSMUSG00000015437
10346191	NA	Stat1	signal transducer and activator of transcription 1	20846	ENSMUSG00000026104
10378068	NA	Xaf1	XIAP associated factor 1	327959	ENSMUSG00000040483
10417526	NA	Dnase1l3	deoxyribonuclease 1-like 3	13421	ENSMUSG00000025279
10583008	NA	Casp12	caspase 12	12364	ENSMUSG00000025887
10379228	NA	Nos2	nitric oxide synthase 2, inducible	18126	ENSMUSG00000020826
10373467	NA	Erbb3	v-erb-b2 erythroblastic leukemia viral oncogene homolog 3 (avian)	13867	ENSMUSG00000018166
10509441	NA	Ece1	endothelin converting enzyme 1	230857	ENSMUSG00000057530
10422728	NA	Dab2	disabled 2, mitogen-responsive phosphoprotein	13132	ENSMUSG00000022150
10576971	NA	Irs2	insulin receptor substrate 2	384783	ENSMUSG00000038894
10432918	NA	Krt8	keratin 8	16691	ENSMUSG00000049382
10349603	NA	Il10	interleukin 10	16153	ENSMUSG00000016529
10456296	NA	Malt1	mucosa associated lymphoid tissue lymphoma translocation gene 1	240354	ENSMUSG00000032688
10497817	NA	Anxa5	annexin A5	11747	ENSMUSG00000027712
10568873	NA	Adam8	a disintegrin and metallopeptidase domain 8	11501	ENSMUSG00000025473
10356082	NA	Plscr1	phospholipid scramblase 1	22038	ENSMUSG00000032369
10346790	NA	Ctla4	cytotoxic T-lymphocyte-associated protein 4	12477	ENSMUSG00000026011
10362201	NA	Ctgf	connective tissue growth factor	14219	ENSMUSG00000019997
10561104	NA	Axl	AXL receptor tyrosine kinase	26362	ENSMUSG00000002602
10396421	NA	Hif1a	hypoxia inducible factor 1, alpha subunit	15251	ENSMUSG00000021109
10509030	NA	Runx3	runt related transcription factor 3	12399	ENSMUSG00000070691
10521678	NA	Cd38	CD38 antigen	12494	ENSMUSG00000029084
10462613	NA	Ifit2	interferon-induced protein with tetratricopeptide repeats 2	15958	ENSMUSG00000045932
10523717	NA	Spp1	secreted phosphoprotein 1	20750	ENSMUSG00000029304
10369815	NA	Cdk1	cyclin-dependent kinase 1	12534	ENSMUSG00000019942
10469278	NA	Il2ra	interleukin 2 receptor, alpha chain	16184	ENSMUSG00000026770
10449741	NA	Sik1	salt inducible kinase 1	17691	ENSMUSG00000024042
10458843	NA	Sema6a	sema domain, transmembrane domain (TM), and cytoplasmic domain, (semaphorin) 6A	20358	ENSMUSG00000019647
10482772	NA	Nr4a2	nuclear receptor subfamily 4, group A, member 2	18227	ENSMUSG00000026826
10598976	NA	Timp1	tissue inhibitor of metalloproteinase 1	21857	ENSMUSG00000001131
10412298	NA	Itga1	integrin alpha 1	109700	ENSMUSG00000042284
10400006	NA	Ahr	aryl-hydrocarbon receptor	11622	ENSMUSG00000019256
10430344	NA	Il2rb	interleukin 2 receptor, beta chain	16185	ENSMUSG00000068227
10403743	NA	Inhba	inhibin beta-A	16323	ENSMUSG00000041324
10390763	NA	Ccr7	chemokine (C-C motif) receptor 7	12775	ENSMUSG00000037944
10531724	NA	Plac8	placenta-specific 8	231507	ENSMUSG00000029322
10491091	NA	Tnfsf10	tumor necrosis factor (ligand) superfamily, member 10	22035	ENSMUSG00000039304
10451198	NA	Vegfa	vascular endothelial growth factor A	22339	ENSMUSG00000023951
10572897	NA	Hmox1	heme oxygenase (decycling) 1	15368	ENSMUSG00000005413
10555671	NA	Pgap2	post-GPI attachment to proteins 2	233575	ENSMUSG00000030990
10443463	NA	Cdkn1a	cyclin-dependent kinase inhibitor 1A (P21)	12575	ENSMUSG00000023067
10487480	NA	Bub1	budding uninhibited by benzimidazoles 1 homolog (S. cerevisiae)	12235	ENSMUSG00000027379
biological process	negative regulation of multicellular organismal process	GO:0051241
C=329;O=30;E=7.00;R=4.29;rawP=2.18e-11;adjP=1.48e-09
10556297	NA	Adm	adrenomedullin	11535	ENSMUSG00000030790
10349603	NA	Il10	interleukin 10	16153	ENSMUSG00000016529
10497817	NA	Anxa5	annexin A5	11747	ENSMUSG00000027712
10400006	NA	Ahr	aryl-hydrocarbon receptor	11622	ENSMUSG00000019256
10467182	NA	Htr7	5-hydroxytryptamine (serotonin) receptor 7	15566	ENSMUSG00000024798
10403743	NA	Inhba	inhibin beta-A	16323	ENSMUSG00000041324
10579532	NA	Bst2	bone marrow stromal cell antigen 2	69550	ENSMUSG00000046718
10591739	NA	Acp5	acid phosphatase 5, tartrate resistant	11433	ENSMUSG00000001348
10531724	NA	Plac8	placenta-specific 8	231507	ENSMUSG00000029322
10477717	NA	Procr	protein C receptor, endothelial	19124	ENSMUSG00000027611
10401673	NA	Tgfb3	transforming growth factor, beta 3	21809	ENSMUSG00000021253
10351477	NA	Sh2d1b1	SH2 domain protein 1B1	26904	ENSMUSG00000096334
10372069	NA	Socs2	suppressor of cytokine signaling 2	216233	ENSMUSG00000020027
10451198	NA	Vegfa	vascular endothelial growth factor A	22339	ENSMUSG00000023951
10396421	NA	Hif1a	hypoxia inducible factor 1, alpha subunit	15251	ENSMUSG00000021109
10561104	NA	Axl	AXL receptor tyrosine kinase	26362	ENSMUSG00000002602
10437243	NA	Mefv	Mediterranean fever	54483	ENSMUSG00000022534
10564818	NA	Anpep	alanyl (membrane) aminopeptidase	16790	ENSMUSG00000039062
10391207	NA	Dhx58	DEXH (Asp-Glu-X-His) box polypeptide 58	80861	ENSMUSG00000017830
10572897	NA	Hmox1	heme oxygenase (decycling) 1	15368	ENSMUSG00000005413
10579636	NA	Cyp4f18	cytochrome P450, family 4, subfamily f, polypeptide 18	72054	ENSMUSG00000003484
10439527	NA	Tigit	T cell immunoreceptor with Ig and ITIM domains	100043314	ENSMUSG00000071552
10564960	NA	Furin	furin (paired basic amino acid cleaving enzyme)	18550	ENSMUSG00000030530
10521678	NA	Cd38	CD38 antigen	12494	ENSMUSG00000029084
10396831	NA	Arg2	arginase type II	11847	ENSMUSG00000021125
10484463	NA	Serping1	serine (or cysteine) peptidase inhibitor, clade G, member 1	12258	ENSMUSG00000023224
10484987	NA	Nr1h3	nuclear receptor subfamily 1, group H, member 3	22259	ENSMUSG00000002108
10360028	NA	Fcgr2b	Fc receptor, IgG, low affinity IIb	14130	ENSMUSG00000026656
10531987	NA	Gbp4	guanylate binding protein 4	17472	ENSMUSG00000079363
10366586	NA	Ifng	interferon gamma	15978	ENSMUSG00000055170
biological process	regulation of response to stimulus	GO:0048583
C=1940;O=86;E=41.28;R=2.08;rawP=2.18e-11;adjP=1.48e-09
10556297	NA	Adm	adrenomedullin	11535	ENSMUSG00000030790
10548345	NA	Klrk1	killer cell lectin-like receptor subfamily K, member 1	27007	ENSMUSG00000030149
10489759	NA	Sulf2	sulfatase 2	72043	ENSMUSG00000006800
10579532	NA	Bst2	bone marrow stromal cell antigen 2	69550	ENSMUSG00000046718
10357472	NA	Cxcr4	chemokine (C-X-C motif) receptor 4	12767	ENSMUSG00000045382
10384223	NA	Igfbp3	insulin-like growth factor binding protein 3	16009	ENSMUSG00000020427
10455813	NA	Lmnb1	lamin B1	16906	ENSMUSG00000024590
10508012	NA	Rspo1	R-spondin homolog (Xenopus laevis)	192199	ENSMUSG00000028871
10542164	NA	Clec12a	C-type lectin domain family 12, member a	232413	ENSMUSG00000053063
10389207	NA	Ccl5	chemokine (C-C motif) ligand 5	20304	ENSMUSG00000035042
10564960	NA	Furin	furin (paired basic amino acid cleaving enzyme)	18550	ENSMUSG00000030530
10469816	NA	Il1rn	interleukin 1 receptor antagonist	16181	ENSMUSG00000026981
10596637	NA	Mapkapk3	mitogen-activated protein kinase-activated protein kinase 3	102626	ENSMUSG00000032577
10588577	NA	Cish	cytokine inducible SH2-containing protein	12700	ENSMUSG00000032578
10450344	NA	C2	complement component 2 (within H-2S)	12263	ENSMUSG00000024371
10445293	NA	Pla2g7	phospholipase A2, group VII (platelet-activating factor acetylhydrolase, plasma)	27226	ENSMUSG00000023913
10484987	NA	Nr1h3	nuclear receptor subfamily 1, group H, member 3	22259	ENSMUSG00000002108
10528385	NA	Reln	reelin	19699	ENSMUSG00000042453
10490150	NA	Zbp1	Z-DNA binding protein 1	58203	ENSMUSG00000027514
10366586	NA	Ifng	interferon gamma	15978	ENSMUSG00000055170
10522530	NA	Kit	kit oncogene	16590	ENSMUSG00000005672
10360382	NA	Ifi204	interferon activated gene 204	15951	ENSMUSG00000073489
10536505	NA	Met	met proto-oncogene	17295	ENSMUSG00000009376
10519857	NA	Hgf	hepatocyte growth factor	15234	ENSMUSG00000028864
10467182	NA	Htr7	5-hydroxytryptamine (serotonin) receptor 7	15566	ENSMUSG00000024798
10591739	NA	Acp5	acid phosphatase 5, tartrate resistant	11433	ENSMUSG00000001348
10577757	NA	Adam9	a disintegrin and metallopeptidase domain 9 (meltrin gamma)	11502	ENSMUSG00000031555
10393544	NA	Cyth1	cytohesin 1	19157	ENSMUSG00000017132
10401673	NA	Tgfb3	transforming growth factor, beta 3	21809	ENSMUSG00000021253
10351477	NA	Sh2d1b1	SH2 domain protein 1B1	26904	ENSMUSG00000096334
10397645	NA	Gpr65	G-protein coupled receptor 65	14744	ENSMUSG00000021886
10425161	NA	Lgals1	lectin, galactose binding, soluble 1	16852	ENSMUSG00000068220
10475866	NA	Bcl2l11	BCL2-like 11 (apoptosis facilitator)	12125	ENSMUSG00000027381
10359624	NA	Prrx1	paired related homeobox 1	18933	ENSMUSG00000026586
10346191	NA	Stat1	signal transducer and activator of transcription 1	20846	ENSMUSG00000026104
10437243	NA	Mefv	Mediterranean fever	54483	ENSMUSG00000022534
10444229	NA	H2-DMa	histocompatibility 2, class II, locus DMa	14998	ENSMUSG00000037649
10391207	NA	Dhx58	DEXH (Asp-Glu-X-His) box polypeptide 58	80861	ENSMUSG00000017830
10373467	NA	Erbb3	v-erb-b2 erythroblastic leukemia viral oncogene homolog 3 (avian)	13867	ENSMUSG00000018166
10421853	NA	Lect1	leukocyte cell derived chemotaxin 1	16840	ENSMUSG00000022025
10509441	NA	Ece1	endothelin converting enzyme 1	230857	ENSMUSG00000057530
10422728	NA	Dab2	disabled 2, mitogen-responsive phosphoprotein	13132	ENSMUSG00000022150
10387985	NA	A430084P05Rik	RIKEN cDNA A430084P05 gene	327957	ENSMUSG00000057135
10569102	NA	Irf7	interferon regulatory factor 7	54123	ENSMUSG00000025498
10349603	NA	Il10	interleukin 10	16153	ENSMUSG00000016529
10577315	NA	Angpt2	angiopoietin 2	11601	ENSMUSG00000031465
10456296	NA	Malt1	mucosa associated lymphoid tissue lymphoma translocation gene 1	240354	ENSMUSG00000032688
10568873	NA	Adam8	a disintegrin and metallopeptidase domain 8	11501	ENSMUSG00000025473
10356082	NA	Plscr1	phospholipid scramblase 1	22038	ENSMUSG00000032369
10548375	NA	Clec7a	C-type lectin domain family 7, member a	56644	ENSMUSG00000079293
10346790	NA	Ctla4	cytotoxic T-lymphocyte-associated protein 4	12477	ENSMUSG00000026011
10541605	NA	Clec4n	C-type lectin domain family 4, member n	56620	ENSMUSG00000023349
10372069	NA	Socs2	suppressor of cytokine signaling 2	216233	ENSMUSG00000020027
10396421	NA	Hif1a	hypoxia inducible factor 1, alpha subunit	15251	ENSMUSG00000021109
10362201	NA	Ctgf	connective tissue growth factor	14219	ENSMUSG00000019997
10561104	NA	Axl	AXL receptor tyrosine kinase	26362	ENSMUSG00000002602
10536472	NA	Mdfic	MyoD family inhibitor domain containing	16543	ENSMUSG00000041390
10521678	NA	Cd38	CD38 antigen	12494	ENSMUSG00000029084
10548314	NA	Klrb1b	killer cell lectin-like receptor subfamily B member 1B	80782	ENSMUSG00000079298
10560709	NA	Pvr	poliovirus receptor	52118	ENSMUSG00000040511
10469278	NA	Il2ra	interleukin 2 receptor, alpha chain	16184	ENSMUSG00000026770
10462623	NA	Ifit1	interferon-induced protein with tetratricopeptide repeats 1	15957	ENSMUSG00000034459
10557591	NA	Itgal	integrin alpha L	16408	ENSMUSG00000030830
10412298	NA	Itga1	integrin alpha 1	109700	ENSMUSG00000042284
10349661	NA	5430435G22Rik	RIKEN cDNA 5430435G22 gene	226421	ENSMUSG00000052688
10403743	NA	Inhba	inhibin beta-A	16323	ENSMUSG00000041324
10403871	NA	Aoah	acyloxyacyl hydrolase	27052	ENSMUSG00000021322
10390763	NA	Ccr7	chemokine (C-C motif) receptor 7	12775	ENSMUSG00000037944
10399710	NA	Rsad2	radical S-adenosyl methionine domain containing 2	58185	ENSMUSG00000020641
10409876	NA	Ctla2a	cytotoxic T lymphocyte-associated protein 2 alpha	13024	ENSMUSG00000044258
10350733	NA	Rgs16	regulator of G-protein signaling 16	19734	ENSMUSG00000026475
10444244	NA	Tap1	transporter 1, ATP-binding cassette, sub-family B (MDR/TAP)	21354	ENSMUSG00000037321
10491091	NA	Tnfsf10	tumor necrosis factor (ligand) superfamily, member 10	22035	ENSMUSG00000039304
10607868	NA	Tlr8	toll-like receptor 8	170744	ENSMUSG00000040522
10451198	NA	Vegfa	vascular endothelial growth factor A	22339	ENSMUSG00000023951
10572897	NA	Hmox1	heme oxygenase (decycling) 1	15368	ENSMUSG00000005413
10579636	NA	Cyp4f18	cytochrome P450, family 4, subfamily f, polypeptide 18	72054	ENSMUSG00000003484
10470564	NA	Ralgds	ral guanine nucleotide dissociation stimulator	19730	ENSMUSG00000026821
10547894	NA	Cd4	CD4 antigen	12504	ENSMUSG00000023274
10570018	NA	Tnfsf13b	tumor necrosis factor (ligand) superfamily, member 13b	24099	ENSMUSG00000031497
10379524	NA	Ccl11	chemokine (C-C motif) ligand 11	20292	ENSMUSG00000020676
10394068	NA	Sectm1a	secreted and transmembrane 1A	209588	ENSMUSG00000025165
10360028	NA	Fcgr2b	Fc receptor, IgG, low affinity IIb	14130	ENSMUSG00000026656
10484463	NA	Serping1	serine (or cysteine) peptidase inhibitor, clade G, member 1	12258	ENSMUSG00000023224
10531987	NA	Gbp4	guanylate binding protein 4	17472	ENSMUSG00000079363
10486061	NA	Rasgrp1	RAS guanyl releasing protein 1	19419	ENSMUSG00000027347
biological process	cell death	GO:0008219
C=1399;O=69;E=29.77;R=2.32;rawP=3.37e-11;adjP=2.22e-09
10533720	NA	Niacr1	niacin receptor 1	80885	ENSMUSG00000045502
10519983	NA	Fgl2	fibrinogen-like protein 2	14190	ENSMUSG00000039899
10483110	NA	Ifih1	interferon induced with helicase C domain 1	71586	ENSMUSG00000026896
10412211	NA	Gzma	granzyme A	14938	ENSMUSG00000023132
10357472	NA	Cxcr4	chemokine (C-X-C motif) receptor 4	12767	ENSMUSG00000045382
10543067	NA	Asns	asparagine synthetase	27053	ENSMUSG00000029752
10384223	NA	Igfbp3	insulin-like growth factor binding protein 3	16009	ENSMUSG00000020427
10366346	NA	Phlda1	pleckstrin homology-like domain, family A, member 1	21664	ENSMUSG00000020205
10389207	NA	Ccl5	chemokine (C-C motif) ligand 5	20304	ENSMUSG00000035042
10564960	NA	Furin	furin (paired basic amino acid cleaving enzyme)	18550	ENSMUSG00000030530
10469816	NA	Il1rn	interleukin 1 receptor antagonist	16181	ENSMUSG00000026981
10500183	NA	Adamtsl4	ADAMTS-like 4	229595	ENSMUSG00000015850
10471655	NA	Gsn	gelsolin	227753	ENSMUSG00000026879
10540298	NA	Chl1	cell adhesion molecule with homology to L1CAM	12661	ENSMUSG00000030077
10366586	NA	Ifng	interferon gamma	15978	ENSMUSG00000055170
10522530	NA	Kit	kit oncogene	16590	ENSMUSG00000005672
10360382	NA	Ifi204	interferon activated gene 204	15951	ENSMUSG00000073489
10550906	NA	Plaur	plasminogen activator, urokinase receptor	18793	ENSMUSG00000046223
10536505	NA	Met	met proto-oncogene	17295	ENSMUSG00000009376
10519857	NA	Hgf	hepatocyte growth factor	15234	ENSMUSG00000028864
10557156	NA	Plk1	polo-like kinase 1	18817	ENSMUSG00000030867
10432032	NA	Vdr	vitamin D receptor	22337	ENSMUSG00000022479
10401673	NA	Tgfb3	transforming growth factor, beta 3	21809	ENSMUSG00000021253
10397645	NA	Gpr65	G-protein coupled receptor 65	14744	ENSMUSG00000021886
10475866	NA	Bcl2l11	BCL2-like 11 (apoptosis facilitator)	12125	ENSMUSG00000027381
10504838	NA	Nr4a3	nuclear receptor subfamily 4, group A, member 3	18124	ENSMUSG00000028341
10346191	NA	Stat1	signal transducer and activator of transcription 1	20846	ENSMUSG00000026104
10420308	NA	Gzmb	granzyme B	14939	ENSMUSG00000015437
10378068	NA	Xaf1	XIAP associated factor 1	327959	ENSMUSG00000040483
10417526	NA	Dnase1l3	deoxyribonuclease 1-like 3	13421	ENSMUSG00000025279
10583008	NA	Casp12	caspase 12	12364	ENSMUSG00000025887
10379228	NA	Nos2	nitric oxide synthase 2, inducible	18126	ENSMUSG00000020826
10373467	NA	Erbb3	v-erb-b2 erythroblastic leukemia viral oncogene homolog 3 (avian)	13867	ENSMUSG00000018166
10509441	NA	Ece1	endothelin converting enzyme 1	230857	ENSMUSG00000057530
10422728	NA	Dab2	disabled 2, mitogen-responsive phosphoprotein	13132	ENSMUSG00000022150
10576971	NA	Irs2	insulin receptor substrate 2	384783	ENSMUSG00000038894
10432918	NA	Krt8	keratin 8	16691	ENSMUSG00000049382
10349603	NA	Il10	interleukin 10	16153	ENSMUSG00000016529
10456296	NA	Malt1	mucosa associated lymphoid tissue lymphoma translocation gene 1	240354	ENSMUSG00000032688
10497817	NA	Anxa5	annexin A5	11747	ENSMUSG00000027712
10568873	NA	Adam8	a disintegrin and metallopeptidase domain 8	11501	ENSMUSG00000025473
10356082	NA	Plscr1	phospholipid scramblase 1	22038	ENSMUSG00000032369
10346790	NA	Ctla4	cytotoxic T-lymphocyte-associated protein 4	12477	ENSMUSG00000026011
10583145	NA	Tmem123	transmembrane protein 123	71929	ENSMUSG00000050912
10362201	NA	Ctgf	connective tissue growth factor	14219	ENSMUSG00000019997
10561104	NA	Axl	AXL receptor tyrosine kinase	26362	ENSMUSG00000002602
10396421	NA	Hif1a	hypoxia inducible factor 1, alpha subunit	15251	ENSMUSG00000021109
10509030	NA	Runx3	runt related transcription factor 3	12399	ENSMUSG00000070691
10521678	NA	Cd38	CD38 antigen	12494	ENSMUSG00000029084
10462613	NA	Ifit2	interferon-induced protein with tetratricopeptide repeats 2	15958	ENSMUSG00000045932
10523717	NA	Spp1	secreted phosphoprotein 1	20750	ENSMUSG00000029304
10369815	NA	Cdk1	cyclin-dependent kinase 1	12534	ENSMUSG00000019942
10449741	NA	Sik1	salt inducible kinase 1	17691	ENSMUSG00000024042
10469278	NA	Il2ra	interleukin 2 receptor, alpha chain	16184	ENSMUSG00000026770
10598976	NA	Timp1	tissue inhibitor of metalloproteinase 1	21857	ENSMUSG00000001131
10458843	NA	Sema6a	sema domain, transmembrane domain (TM), and cytoplasmic domain, (semaphorin) 6A	20358	ENSMUSG00000019647
10482772	NA	Nr4a2	nuclear receptor subfamily 4, group A, member 2	18227	ENSMUSG00000026826
10412298	NA	Itga1	integrin alpha 1	109700	ENSMUSG00000042284
10400006	NA	Ahr	aryl-hydrocarbon receptor	11622	ENSMUSG00000019256
10430344	NA	Il2rb	interleukin 2 receptor, beta chain	16185	ENSMUSG00000068227
10403743	NA	Inhba	inhibin beta-A	16323	ENSMUSG00000041324
10390763	NA	Ccr7	chemokine (C-C motif) receptor 7	12775	ENSMUSG00000037944
10531724	NA	Plac8	placenta-specific 8	231507	ENSMUSG00000029322
10491091	NA	Tnfsf10	tumor necrosis factor (ligand) superfamily, member 10	22035	ENSMUSG00000039304
10451198	NA	Vegfa	vascular endothelial growth factor A	22339	ENSMUSG00000023951
10572897	NA	Hmox1	heme oxygenase (decycling) 1	15368	ENSMUSG00000005413
10555671	NA	Pgap2	post-GPI attachment to proteins 2	233575	ENSMUSG00000030990
10443463	NA	Cdkn1a	cyclin-dependent kinase inhibitor 1A (P21)	12575	ENSMUSG00000023067
10487480	NA	Bub1	budding uninhibited by benzimidazoles 1 homolog (S. cerevisiae)	12235	ENSMUSG00000027379
biological process	death	GO:0016265
C=1404;O=69;E=29.88;R=2.31;rawP=3.95e-11;adjP=2.53e-09
10533720	NA	Niacr1	niacin receptor 1	80885	ENSMUSG00000045502
10519983	NA	Fgl2	fibrinogen-like protein 2	14190	ENSMUSG00000039899
10483110	NA	Ifih1	interferon induced with helicase C domain 1	71586	ENSMUSG00000026896
10412211	NA	Gzma	granzyme A	14938	ENSMUSG00000023132
10357472	NA	Cxcr4	chemokine (C-X-C motif) receptor 4	12767	ENSMUSG00000045382
10543067	NA	Asns	asparagine synthetase	27053	ENSMUSG00000029752
10384223	NA	Igfbp3	insulin-like growth factor binding protein 3	16009	ENSMUSG00000020427
10366346	NA	Phlda1	pleckstrin homology-like domain, family A, member 1	21664	ENSMUSG00000020205
10389207	NA	Ccl5	chemokine (C-C motif) ligand 5	20304	ENSMUSG00000035042
10564960	NA	Furin	furin (paired basic amino acid cleaving enzyme)	18550	ENSMUSG00000030530
10469816	NA	Il1rn	interleukin 1 receptor antagonist	16181	ENSMUSG00000026981
10500183	NA	Adamtsl4	ADAMTS-like 4	229595	ENSMUSG00000015850
10471655	NA	Gsn	gelsolin	227753	ENSMUSG00000026879
[truncated: 1,312 more rows]
